# Supplementary material for: PCP and Wnt pathway components act in parallel during zebrafish mechanosensory hair cell orientation
Source: Nat Commun. 2019 Sep 5;10:3993. doi: 10.1038/s41467-019-12005-y (PMC6728366; doi:10.1038/s41467-019-12005-y)
Supplement: Supplementary file 10 — Source Data [file 41467_2019_12005_MOESM10_ESM.zip]

Archive with 23 entries (22 files):
- SourceFile_Figure 3 Vangl2 Asymmetry MASTER FILE.xlsx
- __MACOSX/
- __MACOSX/._SourceFile_Figure 3 Vangl2 Asymmetry MASTER FILE.xlsx
- SourceFile_Uncropped gels.pdf
- __MACOSX/._SourceFile_Uncropped gels.pdf
- SourceFile_Figure 4 and Supplementary Fig 4 TIME COURSE for ALIGNMENT.xlsx
- __MACOSX/._SourceFile_Figure 4 and Supplementary Fig 4 TIME COURSE for ALIGNMENT.xlsx
- SourceFile_Figure 2 COMPILATION for ALIGNMENT ANALYSIS.xlsx
- __MACOSX/._SourceFile_Figure 2 COMPILATION for ALIGNMENT ANALYSIS.xlsx
- SourceFile_Figure 1 HC POLARITY MASTER FILE.xlsx
- __MACOSX/._SourceFile_Figure 1 HC POLARITY MASTER FILE.xlsx
- SourceFile_Figure 2 and Supplementary Figure 2 VANGL2 WNT11F1 DOUBLES for ALIGNMENT.xlsx
- __MACOSX/._SourceFile_Figure 2 and Supplementary Figure 2 VANGL2 WNT11F1 DOUBLES for ALIGNMENT.xlsx
- SourceFile_Figure 3 GFP-XVangl2 contruct profiles MZwnt11.xlsx
- __MACOSX/._SourceFile_Figure 3 GFP-XVangl2 contruct profiles MZwnt11.xlsx
- SourceFile_Supplementary Figure 4 ANGLE of DIVISION DATA.xlsx
- __MACOSX/._SourceFile_Supplementary Figure 4 ANGLE of DIVISION DATA.xlsx
- SourceFile_Supplementary Figure 4 REARRANGEMENT DATA.xlsx
- __MACOSX/._SourceFile_Supplementary Figure 4 REARRANGEMENT DATA.xlsx
- SourceFile_Figure 3 GFP-XVangl2 contruct profiles WT.xlsx
- __MACOSX/._SourceFile_Figure 3 GFP-XVangl2 contruct profiles WT.xlsx
- SourceFile_Supplementary Figure 7 EMX2 counts.xlsx
- __MACOSX/._SourceFile_Supplementary Figure 7 EMX2 counts.xlsx
