# Supplementary material for: PCP and Wnt pathway components act in parallel during zebrafish mechanosensory hair cell orientation
Source: Nat Commun. 2019 Sep 5;10:3993. doi: 10.1038/s41467-019-12005-y (PMC6728366; doi:10.1038/s41467-019-12005-y)
Supplement: Supplementary file 10 — Source Data [file 41467_2019_12005_MOESM10_ESM.zip › SourceFile_Figure 3 Vangl2 Asymmetry MASTER FILE.xlsx]

## Sheet: SUMMARY
			WILD TYPE													MZscrib SIBLINGS
			PrimI-derived						PrimII-derived							PrimI-derived						PrimII-derived
			Yes	No	Total				Yes	No	Total					Yes	No	Total				Yes	No	Total
		Fish1 L1	12	1	13			Fish1 P2L1	15	2	17				Fish1 L1	12	2	14			Fish1 P2L1	12	2	14
		Fish2 L1	13	1	14			Fish2 p2l1	15	0	15				Fish2 L1	15	3	18			Fish2 P2L1	12	2	14
		Fish3 L1	14	2	16			Fish3 P2L1	16	3	19				Fish3 L1	17	2	19			Fish3 P2L1	14	0	14
		Fish4 L1	15	1	16			Fish4 P2L1	13	1	14				SUM	44	7	51			SUM	38	4	42
		Fish5 L1	14	2	16			Fish5 P2L1	16	2	18
		SUM	68	7	75			SUM	75	8	83
			MZwnt11 (wnt11f1) HOMS													MZscrib HOMS
			PrimI-derived						PrimII-derived							PrimI-derived						PrimII-derived
			Yes	No	Total				Yes	No	Total					Yes	No	Total				Yes	No	Total
		Fish1 L1	16	1	17			Fish1 P2L1	17	0	17				Fish1 L1	4	10	14			Fish1 P2L1	0	12	12
		Fish3 L1	20	0	20			Fish3 P2L1	13	0	13				Fish3 L1	3	11	14			Fish2 p2l1	2	11	13
		Fish4 L1	17	0	17			Fish4 P2L1	14	1	15				Fish4 L1	5	11	16			Fish3 P2L1	3	11	14
		Fish5 L1	19	1	20			Fish5 P2L1	10	2	12				Fish5 L1	4	11	15			Fish4 P2L1	4	8	12
		Fish6 L1	18	0	18			Fish6 P2L1	11	1	12				Fish6 L1	3	10	13			Fish5 P2L1	2	12	14
		SUM	90	2	92			SUM	65	4	69				SUM	19	53	72			Fish6 P2L1	0	11	11
																					SUM	11	53	64
