# Supplementary material for: PCP and Wnt pathway components act in parallel during zebrafish mechanosensory hair cell orientation
Source: Nat Commun. 2019 Sep 5;10:3993. doi: 10.1038/s41467-019-12005-y (PMC6728366; doi:10.1038/s41467-019-12005-y)
Supplement: Supplementary file 10 — Source Data [file 41467_2019_12005_MOESM10_ESM.zip › SourceFile_Figure 4 and Supplementary Fig 4 TIME COURSE for ALIGNMENT.xlsx]

## Sheet: ReadMe
			Hi! Thank you for the interest in our data. Each tab represents a condition and it is the merged data from the MEASURE output option in Fiji. For details on the measurements of Neighbor Alignment and Concentricity, please check the METHODS section of our paper.

## Sheet: MZwnt11 (wnt11f1) 4dpf
MZwnt11 (wnt11f1) 4dpf PRIMII
CELL	AREA	X	Y	PERIM	MAJOR	MINOR	ANGLE	CIRC	AR	ROUND	SOLIDITY	MINTHR	MAXTHR	LENGTH
1	0.131	20.95	24.354	1.474	0	0	144.462	0.758	0	0	NaN	0	255	1.474
2	0.124	19.982	22.694	1.411	0	0	-28.072	0.783	0	0	NaN	0	255	1.411
3	0.124	18.238	21.31	1.453	0	0	139.764	0.739	0	0	NaN	0	255	1.453
4	0.097	18.1	19.262	1.087	0	0	-12.995	1	0	0	NaN	0	255	1.087
5	0.145	20.065	20.065	1.686	0	0	-22.834	0.64	0	0	NaN	0	255	1.686
6	0.138	21.891	21.808	1.563	0	0	22.38	0.71	0	0	NaN	0	255	1.563
7	0.076	22.998	23.358	0.823	0	0	-23.962	1	0	0	NaN	0	255	0.823
8	0.11	23.939	21.781	1.218	0	0	180	0.935	0	0	NaN	0	255	1.218
9	0.117	23.524	19.594	1.367	0	0	-147.265	0.788	0	0	NaN	0	255	1.367
10	0.131	21.919	19.151	1.52	0	0	33.69	0.712	0	0	NaN	0	255	1.52
11	0.138	22.251	17.214	1.606	0	0	-92.862	0.672	0	0	NaN	0	255	1.606
12	0.124	20.231	17.934	1.449	0	0	173.29	0.743	0	0	NaN	0	255	1.449
1	0.172	19.788	22.168	2.02	0	0	-9.462	0.531	0	0	NaN	0	255	2.02
2	0.131	22.86	21.808	1.496	0	0	-141.843	0.736	0	0	NaN	0	255	1.496
3	0.131	20.535	20.812	1.504	0	0	6.34	0.728	0	0	NaN	0	255	1.504
4	0.117	18.819	17.657	1.367	0	0	57.265	0.788	0	0	NaN	0	255	1.367
5	0.138	19.401	15.471	1.573	0	0	-141.34	0.7	0	0	NaN	0	255	1.573
6	0.124	18.819	19.843	1.414	0	0	-59.036	0.779	0	0	NaN	0	255	1.414
7	0.145	20.812	18.792	1.635	0	0	156.038	0.68	0	0	NaN	0	255	1.635
8	0.117	20.784	16.771	1.316	0	0	-23.199	0.851	0	0	NaN	0	255	1.316
9	0.145	22.666	19.65	1.683	0	0	-136.975	0.642	0	0	NaN	0	255	1.683
10	0.165	22.805	17.602	1.893	0	0	164.745	0.58	0	0	NaN	0	255	1.893
11	0.11	22.777	15.775	1.278	0	0	19.654	0.849	0	0	NaN	0	255	1.278
12	0.117	17.076	19.068	1.369	0	0	104.036	0.785	0	0	NaN	0	255	1.369
1	0.152	21.615	18.709	1.779	0	0	-174.806	0.602	0	0	NaN	0	255	1.779
2	0.124	19.484	19.262	1.394	0	0	-173.29	0.803	0	0	NaN	0	255	1.394
3	0.097	18.681	21.947	1.107	0	0	36.027	0.99	0	0	NaN	0	255	1.107
4	0.11	20.729	21.033	1.219	0	0	180	0.933	0	0	NaN	0	255	1.219
5	0.138	17.629	23.386	1.612	0	0	107.526	0.667	0	0	NaN	0	255	1.612
6	0.124	19.733	24.022	1.449	0	0	-45	0.743	0	0	NaN	0	255	1.449
7	0.131	21.532	25.323	1.531	0	0	40.601	0.702	0	0	NaN	0	255	1.531
8	0.138	21.504	23.192	1.574	0	0	-11.889	0.699	0	0	NaN	0	255	1.574
9	0.131	23.303	24.105	1.49	0	0	-19.44	0.741	0	0	NaN	0	255	1.49
10	0.124	23.746	22.223	1.375	0	0	-40.236	0.825	0	0	NaN	0	255	1.375
11	0.103	22.583	20.895	1.141	0	0	158.962	0.998	0	0	NaN	0	255	1.141
12	0.131	24.88	21.559	1.506	0	0	126.254	0.726	0	0	NaN	0	255	1.506
1	0.159	24.078	18.404	1.84	0	0	-105.945	0.589	0	0	NaN	0	255	1.84
2	0.165	22.888	16.827	1.937	0	0	-90	0.554	0	0	NaN	0	255	1.937
3	0.117	21.974	18.57	1.306	0	0	145.305	0.863	0	0	NaN	0	255	1.306
4	0.103	20.148	17.685	1.183	0	0	-12.095	0.928	0	0	NaN	0	255	1.183
5	0.11	20.895	15.775	1.214	0	0	137.726	0.941	0	0	NaN	0	255	1.214
6	0.124	22.777	14.696	1.439	0	0	-110.556	0.753	0	0	NaN	0	255	1.439
7	0.131	21.698	20.895	1.531	0	0	139.399	0.702	0	0	NaN	0	255	1.531
8	0.138	19.954	19.982	1.598	0	0	-164.476	0.679	0	0	NaN	0	255	1.598
9	0.117	23.552	20.231	1.351	0	0	-34.695	0.806	0	0	NaN	0	255	1.351
10	0.097	23.829	21.836	1.107	0	0	53.973	0.99	0	0	NaN	0	255	1.107
1	0.145	17.02	19.345	1.646	0	0	-49.086	0.672	0	0	NaN	0	255	1.646
2	0.124	17.076	21.615	1.409	0	0	135	0.785	0	0	NaN	0	255	1.409
3	0.138	18.792	23.275	1.597	0	0	122.005	0.68	0	0	NaN	0	255	1.597
4	0.131	18.792	20.757	1.499	0	0	-83.66	0.733	0	0	NaN	0	255	1.499
5	0.117	18.764	18.294	1.361	0	0	-116.565	0.794	0	0	NaN	0	255	1.361
6	0.131	20.508	18.819	1.499	0	0	93.18	0.733	0	0	NaN	0	255	1.499
7	0.124	20.646	21.891	1.384	0	0	127.569	0.814	0	0	NaN	0	255	1.384
8	0.145	23.33	23.054	1.69	0	0	-147.095	0.637	0	0	NaN	0	255	1.69
9	0.131	23.995	21.338	1.506	0	0	-16.39	0.726	0	0	NaN	0	255	1.506
10	0.145	22.168	20.757	1.665	0	0	-75.256	0.656	0	0	NaN	0	255	1.665
11	0.103	22.334	18.653	1.152	0	0	-126.027	0.979	0	0	NaN	0	255	1.152
1	0.165	20.231	20.646	1.912	0	0	-23.199	0.569	0	0	NaN	0	255	1.912
2	0.145	22.473	20.065	1.635	0	0	-156.038	0.68	0	0	NaN	0	255	1.635
3	0.131	20.95	19.013	1.506	0	0	38.157	0.726	0	0	NaN	0	255	1.506
4	0.117	19.594	16.716	1.367	0	0	-69.444	0.788	0	0	NaN	0	255	1.367
5	0.117	19.318	18.626	1.287	0	0	-156.801	0.888	0	0	NaN	0	255	1.287
6	0.11	22.306	22.39	1.263	0	0	-61.699	0.868	0	0	NaN	0	255	1.263
7	0.145	20.757	23.58	1.651	0	0	75.256	0.667	0	0	NaN	0	255	1.651
8	0.131	19.318	22.639	1.462	0	0	30.964	0.77	0	0	NaN	0	255	1.462
9	0.117	18.1	21.476	1.34	0	0	37.569	0.82	0	0	NaN	0	255	1.34
10	0.103	18.155	19.511	1.168	0	0	-175.914	0.953	0	0	NaN	0	255	1.168
11	0.124	16.329	19.982	1.437	0	0	73.61	0.755	0	0	NaN	0	255	1.437
12	0.083	18.46	24.05	0.946	0	0	158.199	1	0	0	NaN	0	255	0.946
13	0.097	16.744	23.054	1.05	0	0	-71.565	1	0	0	NaN	0	255	1.05
14	0.138	17.27	17.546	1.614	0	0	57.995	0.665	0	0	NaN	0	255	1.614
1	0.117	21.421	22.085	1.331	0	0	18.435	0.832	0	0	NaN	0	255	1.331
2	0.124	23.469	21.615	1.436	0	0	28.072	0.756	0	0	NaN	0	255	1.436
3	0.097	23.413	19.788	1.119	0	0	-98.13	0.968	0	0	NaN	0	255	1.119
4	0.131	22.528	18.017	1.527	0	0	132.709	0.706	0	0	NaN	0	255	1.527
5	0.124	21.006	16.329	1.384	0	0	142.431	0.814	0	0	NaN	0	255	1.384
6	0.131	20.203	18.46	1.527	0	0	130.601	0.706	0	0	NaN	0	255	1.527
7	0.117	21.033	20.148	1.303	0	0	-75.069	0.868	0	0	NaN	0	255	1.303
8	0.145	18.847	21.67	1.693	0	0	168.69	0.634	0	0	NaN	0	255	1.693
9	0.138	16.854	20.701	1.563	0	0	25.201	0.71	0	0	NaN	0	255	1.563
10	0.138	18.46	19.29	1.538	0	0	-57.995	0.732	0	0	NaN	0	255	1.538
11	0.11	17.076	17.657	1.263	0	0	28.301	0.868	0	0	NaN	0	255	1.263
12	0.103	18.93	16.495	1.195	0	0	167.905	0.91	0	0	NaN	0	255	1.195
13	0.11	21.891	23.801	1.249	0	0	168.69	0.889	0	0	NaN	0	255	1.249
14	0.117	19.871	23.58	1.303	0	0	-10.62	0.868	0	0	NaN	0	255	1.303
1	0.152	19.096	23.524	1.734	0	0	106.699	0.634	0	0	NaN	0	255	1.734
2	0.117	18.626	21.172	1.339	0	0	60.255	0.822	0	0	NaN	0	255	1.339
3	0.11	19.788	18.653	1.252	0	0	-132.274	0.884	0	0	NaN	0	255	1.252
4	0.11	20.508	21.919	1.238	0	0	-61.699	0.905	0	0	NaN	0	255	1.238
5	0.131	21.532	23.912	1.531	0	0	-12.529	0.702	0	0	NaN	0	255	1.531
6	0.193	23.22	22.306	2.239	0	0	-171.573	0.484	0	0	NaN	0	255	2.239
7	0.172	23.58	20.646	1.996	0	0	-135	0.543	0	0	NaN	0	255	1.996
8	0.152	21.449	19.871	1.75	0	0	-106.699	0.622	0	0	NaN	0	255	1.75
9	0.097	23.552	18.404	1.04	0	0	114.444	1	0	0	NaN	0	255	1.04

## Sheet: MZwnt11 (wnt11f1) 5dpf
MZwnt11 (wnt11f1) 5dpf PRIMII
CELL	AREA	X	Y	PERIM	MAJOR	MINOR	ANGLE	CIRC	AR	ROUND	SOLIDITY	MINTHR	MAXTHR	LENGTH
1	0.124	18.93	19.345	1.453	0	0	163.61	0.739	0	0	NaN	0	255	1.453
2	0.09	20.95	19.733	1.002	0	0	80.538	1	0	0	NaN	0	255	1.002
3	0.117	22.39	19.041	1.316	0	0	-104.036	0.851	0	0	NaN	0	255	1.316
4	0.124	19.899	17.851	1.418	0	0	-40.236	0.776	0	0	NaN	0	255	1.418
5	0.145	23.192	17.436	1.651	0	0	140.906	0.667	0	0	NaN	0	255	1.651
6	0.11	23.939	20.175	1.262	0	0	-129.806	0.87	0	0	NaN	0	255	1.262
7	0.117	23.912	22.445	1.297	0	0	50.194	0.876	0	0	NaN	0	255	1.297
8	0.124	22.113	21.698	1.449	0	0	45	0.743	0	0	NaN	0	255	1.449
9	0.138	20.175	21.282	1.554	0	0	-6.009	0.718	0	0	NaN	0	255	1.554
10	0.131	17.823	21.006	1.49	0	0	-30.964	0.741	0	0	NaN	0	255	1.49
11	0.124	22.14	23.884	1.453	0	0	-163.61	0.739	0	0	NaN	0	255	1.453
12	0.11	20.563	23.026	1.263	0	0	31.608	0.868	0	0	NaN	0	255	1.263
13	0.117	18.736	22.5	1.296	0	0	161.565	0.877	0	0	NaN	0	255	1.296
14	0.131	19.068	24.41	1.523	0	0	160.56	0.71	0	0	NaN	0	255	1.523
15	0.165	17.159	22.971	1.88	0	0	-41.424	0.588	0	0	NaN	0	255	1.88
1	0.207	21.974	21.033	2.385	0	0	-67.068	0.457	0	0	NaN	0	255	2.385
2	0.103	21.864	23.358	1.192	0	0	66.801	0.914	0	0	NaN	0	255	1.192
3	0.124	20.784	22.14	1.419	0	0	110.556	0.775	0	0	NaN	0	255	1.419
4	0.138	19.899	20.342	1.583	0	0	-36.254	0.691	0	0	NaN	0	255	1.583
5	0.145	19.373	18.792	1.669	0	0	174.289	0.653	0	0	NaN	0	255	1.669
6	0.138	18.155	19.954	1.567	0	0	32.005	0.706	0	0	NaN	0	255	1.567
7	0.103	17.463	18.266	1.152	0	0	-146.31	0.979	0	0	NaN	0	255	1.152
8	0.103	18.709	21.947	1.152	0	0	56.31	0.979	0	0	NaN	0	255	1.152
9	0.097	19.954	23.718	1.053	0	0	175.236	1	0	0	NaN	0	255	1.053
10	0.131	17.961	23.303	1.461	0	0	-38.157	0.771	0	0	NaN	0	255	1.461
11	0.103	17.048	21.504	1.168	0	0	-98.13	0.953	0	0	NaN	0	255	1.168
12	0.117	15.913	22.832	1.331	0	0	-71.565	0.832	0	0	NaN	0	255	1.331
13	0.138	19.013	25.129	1.605	0	0	180	0.672	0	0	NaN	0	255	1.605
14	0.131	15.913	20.037	1.461	0	0	66.371	0.771	0	0	NaN	0	255	1.461
15	0.083	21.808	18.792	0.901	0	0	-45	1	0	0	NaN	0	255	0.901
16	0.103	23.58	21.615	1.168	0	0	94.086	0.953	0	0	NaN	0	255	1.168
1	0.145	24.631	20.037	1.629	0	0	98.531	0.686	0	0	NaN	0	255	1.629
2	0.131	22.971	16.439	1.512	0	0	157.62	0.72	0	0	NaN	0	255	1.512
3	0.097	22.722	18.404	1.09	0	0	112.62	1	0	0	NaN	0	255	1.09
4	0.103	21.116	17.491	1.173	0	0	160.346	0.945	0	0	NaN	0	255	1.173
5	0.152	18.958	16.854	1.733	0	0	26.565	0.635	0	0	NaN	0	255	1.733
6	0.138	21.089	15.249	1.609	0	0	-176.987	0.669	0	0	NaN	0	255	1.609
7	0.11	23.137	20.369	1.265	0	0	-66.801	0.867	0	0	NaN	0	255	1.265
8	0.124	22.888	21.836	1.409	0	0	-135	0.785	0	0	NaN	0	255	1.409
9	0.103	20.342	21.532	1.173	0	0	17.103	0.945	0	0	NaN	0	255	1.173
10	0.11	21.532	19.816	1.274	0	0	-90	0.854	0	0	NaN	0	255	1.274
11	0.131	19.705	19.068	1.527	0	0	132.709	0.706	0	0	NaN	0	255	1.527
12	0.083	18.847	21.725	0.939	0	0	135	1	0	0	NaN	0	255	0.939
13	0.103	17.74	19.954	1.14	0	0	-59.744	1	0	0	NaN	0	255	1.14
1	0.124	22.694	18.847	1.449	0	0	-83.29	0.743	0	0	NaN	0	255	1.449
2	0.11	23.22	21.006	1.262	0	0	75.069	0.87	0	0	NaN	0	255	1.262
3	0.076	21.836	20.369	0.866	0	0	-23.962	1	0	0	NaN	0	255	0.866
4	0.083	19.982	19.567	0.894	0	0	158.199	1	0	0	NaN	0	255	0.894
5	0.103	18.044	19.76	1.195	0	0	12.095	0.91	0	0	NaN	0	255	1.195
6	0.138	19.677	21.421	1.617	0	0	-51.34	0.663	0	0	NaN	0	255	1.617
7	0.083	21.476	21.974	0.916	0	0	-116.565	1	0	0	NaN	0	255	0.916
8	0.145	20.867	23.552	1.639	0	0	-168.69	0.677	0	0	NaN	0	255	1.639
9	0.103	18.238	22.306	1.188	0	0	-61.699	0.92	0	0	NaN	0	255	1.188
10	0.124	18.958	17.657	1.419	0	0	159.444	0.775	0	0	NaN	0	255	1.419
11	0.117	20.812	17.657	1.331	0	0	-71.565	0.832	0	0	NaN	0	255	1.331
12	0.083	20.784	16.107	0.941	0	0	-90	1	0	0	NaN	0	255	0.941
1	0.138	17.187	16.218	1.609	0	0	-87.138	0.669	0	0	NaN	0	255	1.609
2	0.145	17.187	18.653	1.665	0	0	104.744	0.656	0	0	NaN	0	255	1.665
3	0.124	18.238	22.057	1.418	0	0	-40.236	0.776	0	0	NaN	0	255	1.418
4	0.159	18.57	20.397	1.842	0	0	122.276	0.587	0	0	NaN	0	255	1.842
5	0.11	20.258	21.891	1.278	0	0	-176.186	0.849	0	0	NaN	0	255	1.278
6	0.131	18.681	17.961	1.506	0	0	-74.476	0.726	0	0	NaN	0	255	1.506
7	0.124	19.041	15.83	1.437	0	0	-103.241	0.755	0	0	NaN	0	255	1.437
8	0.159	20.48	19.65	1.807	0	0	140.528	0.61	0	0	NaN	0	255	1.807
9	0.117	20.175	17.159	1.316	0	0	104.931	0.851	0	0	NaN	0	255	1.316
10	0.117	21.282	15.443	1.357	0	0	10.62	0.8	0	0	NaN	0	255	1.357
11	0.138	22.168	20.95	1.55	0	0	180	0.721	0	0	NaN	0	255	1.55
12	0.124	22.832	19.567	1.439	0	0	23.629	0.753	0	0	NaN	0	255	1.439
13	0.138	21.393	18.321	1.605	0	0	-90	0.672	0	0	NaN	0	255	1.605
14	0.117	22.666	17.214	1.33	0	0	180	0.833	0	0	NaN	0	255	1.33
15	0.131	23.275	15.498	1.527	0	0	137.121	0.706	0	0	NaN	0	255	1.527
1	0.138	22.777	19.65	1.573	0	0	-40.601	0.7	0	0	NaN	0	255	1.573
2	0.131	24.05	21.698	1.506	0	0	128.157	0.726	0	0	NaN	0	255	1.506
3	0.11	22.251	21.587	1.219	0	0	-39.289	0.933	0	0	NaN	0	255	1.219
4	0.138	19.262	24.576	1.539	0	0	126.254	0.732	0	0	NaN	0	255	1.539
5	0.124	17.961	22.749	1.443	0	0	-83.29	0.748	0	0	NaN	0	255	1.443
6	0.11	18.238	20.591	1.238	0	0	78.69	0.905	0	0	NaN	0	255	1.238
7	0.131	20.203	20.95	1.504	0	0	173.66	0.728	0	0	NaN	0	255	1.504
8	0.117	19.151	22.556	1.331	0	0	18.435	0.832	0	0	NaN	0	255	1.331
9	0.131	20.258	23.939	1.52	0	0	-57.995	0.712	0	0	NaN	0	255	1.52
10	0.11	22.666	24.77	1.273	0	0	-90	0.855	0	0	NaN	0	255	1.273
11	0.124	21.559	22.86	1.409	0	0	-45	0.785	0	0	NaN	0	255	1.409
12	0.131	23.109	23.303	1.485	0	0	153.435	0.746	0	0	NaN	0	255	1.485
13	0.131	19.65	19.068	1.52	0	0	-170.538	0.712	0	0	NaN	0	255	1.52
14	0.103	21.227	25.24	1.129	0	0	102.995	1	0	0	NaN	0	255	1.129
1	0.131	22.943	18.21	1.511	0	0	-26.565	0.721	0	0	NaN	0	255	1.511
2	0.138	24.742	19.982	1.568	0	0	132.879	0.705	0	0	NaN	0	255	1.568
3	0.124	24.41	22.113	1.414	0	0	57.265	0.779	0	0	NaN	0	255	1.414
4	0.083	23.192	20.867	0.875	0	0	-36.87	1	0	0	NaN	0	255	0.875
5	0.083	21.67	19.954	0.946	0	0	160.017	1	0	0	NaN	0	255	0.946
6	0.09	20.342	18.183	0.996	0	0	180	1	0	0	NaN	0	255	0.996
7	0.117	22.722	23.081	1.297	0	0	39.806	0.876	0	0	NaN	0	255	1.297
8	0.103	21.393	21.421	1.173	0	0	-21.038	0.945	0	0	NaN	0	255	1.173
9	0.097	19.926	19.733	1.075	0	0	-167.005	1	0	0	NaN	0	255	1.075
10	0.097	18.626	18.238	1.05	0	0	-161.565	1	0	0	NaN	0	255	1.05
11	0.117	17.38	19.511	1.297	0	0	50.194	0.876	0	0	NaN	0	255	1.297
12	0.11	18.681	20.923	1.219	0	0	50.711	0.933	0	0	NaN	0	255	1.219
13	0.124	20.48	23.303	1.428	0	0	125.538	0.764	0	0	NaN	0	255	1.428
14	0.117	22.113	24.631	1.339	0	0	-7.125	0.822	0	0	NaN	0	255	1.339
15	0.131	24.659	24.022	1.49	0	0	-166.759	0.741	0	0	NaN	0	255	1.49
16	0.09	18.1	22.611	0.998	0	0	94.764	1	0	0	NaN	0	255	0.998
1	0.11	24.244	22.334	1.265	0	0	66.801	0.867	0	0	NaN	0	255	1.265
2	0.165	25.033	20.051	1.926	0	0	-97.431	0.561	0	0	NaN	0	255	1.926
3	0.11	23.413	19.47	1.234	0	0	-132.274	0.91	0	0	NaN	0	255	1.234
4	0.138	23.026	21.532	1.617	0	0	53.13	0.663	0	0	NaN	0	255	1.617
5	0.131	23.137	17.629	1.456	0	0	-80.538	0.776	0	0	NaN	0	255	1.456
6	0.131	21.725	16.301	1.499	0	0	173.66	0.733	0	0	NaN	0	255	1.499
7	0.124	21.532	18.736	1.387	0	0	-61.928	0.81	0	0	NaN	0	255	1.387
8	0.138	21.338	21.061	1.539	0	0	-53.746	0.732	0	0	NaN	0	255	1.539
9	0.159	21.808	22.943	1.788	0	0	158.199	0.623	0	0	NaN	0	255	1.788
10	0.165	19.539	22.002	1.936	0	0	120.964	0.554	0	0	NaN	0	255	1.936
11	0.11	19.788	19.705	1.284	0	0	-97.125	0.841	0	0	NaN	0	255	1.284
12	0.076	18.626	17.989	0.832	0	0	-90	1	0	0	NaN	0	255	0.832

## Sheet: VANGL2 4dpf
WNT11R 4dpf PRIMII
CELL	AREA	X	Y	PERIM	MAJOR	MINOR	ANGLE	CIRC	AR	ROUND	SOLIDITY	MINTHR	MAXTHR	LENGTH
1	0.145	22.251	19.677	1.669	0	0	174.289	0.653	0	0	NaN	0	255	1.669
2	0.138	20.051	20.881	1.544	0	0	126.254	0.726	0	0	NaN	0	255	1.544
3	0.11	19.802	22.832	1.234	0	0	42.274	0.91	0	0	NaN	0	255	1.234
4	0.138	21.421	24.036	1.551	0	0	164.476	0.72	0	0	NaN	0	255	1.551
5	0.159	22.21	22.002	1.813	0	0	-15.945	0.606	0	0	NaN	0	255	1.813
6	0.145	23.912	20.757	1.661	0	0	-143.13	0.66	0	0	NaN	0	255	1.661
7	0.179	24.783	22.832	2.082	0	0	-23.499	0.519	0	0	NaN	0	255	2.082
8	0.159	23.746	24.327	1.788	0	0	111.801	0.623	0	0	NaN	0	255	1.788
1	0.138	18.972	21.172	1.586	0	0	-132.879	0.689	0	0	NaN	0	255	1.586
2	0.117	20.923	20.342	1.339	0	0	150.255	0.822	0	0	NaN	0	255	1.339
3	0.131	23.04	19.511	1.469	0	0	-42.709	0.763	0	0	NaN	0	255	1.469
4	0.131	24.285	20.591	1.515	0	0	-99.462	0.717	0	0	NaN	0	255	1.515
5	0.124	22.251	22.127	1.45	0	0	-76.759	0.742	0	0	NaN	0	255	1.45
6	0.124	20.217	22.957	1.414	0	0	49.764	0.78	0	0	NaN	0	255	1.414
7	0.083	22.459	24.451	0.947	0	0	52.125	1	0	0	NaN	0	255	0.947
8	0.117	24.078	23.372	1.341	0	0	-111.801	0.818	0	0	NaN	0	255	1.341
9	0.103	25.738	22.832	1.162	0	0	-90	0.962	0	0	NaN	0	255	1.162
10	0.11	25.821	21.089	1.209	0	0	15.945	0.948	0	0	NaN	0	255	1.209
1	0.11	21.255	21.504	1.265	0	0	-23.199	0.867	0	0	NaN	0	255	1.265
2	0.117	22.957	22.168	1.352	0	0	-132.51	0.806	0	0	NaN	0	255	1.352
3	0.103	21.504	23.58	1.197	0	0	-33.69	0.906	0	0	NaN	0	255	1.197
4	0.103	23.663	24.285	1.153	0	0	149.744	0.977	0	0	NaN	0	255	1.153
5	0.124	25.033	22.957	1.414	0	0	49.764	0.78	0	0	NaN	0	255	1.414
6	0.152	24.7	20.757	1.728	0	0	35.218	0.638	0	0	NaN	0	255	1.728
7	0.131	22.417	19.843	1.494	0	0	0	0.737	0	0	NaN	0	255	1.494
8	0.138	24.451	18.639	1.597	0	0	-117.897	0.679	0	0	NaN	0	255	1.597
9	0.097	26.901	20.632	1.092	0	0	98.746	1	0	0	NaN	0	255	1.092
10	0.083	26.859	22.542	0.947	0	0	74.745	1	0	0	NaN	0	255	0.947
1	0.138	25.572	24.451	1.612	0	0	78.111	0.667	0	0	NaN	0	255	1.612
2	0.11	23.58	25.199	1.245	0	0	90	0.894	0	0	NaN	0	255	1.245
3	0.117	28.021	23.787	1.313	0	0	161.565	0.855	0	0	NaN	0	255	1.313
4	0.145	26.735	22.5	1.635	0	0	-113.962	0.68	0	0	NaN	0	255	1.635
5	0.117	25.406	21.545	1.341	0	0	-111.801	0.818	0	0	NaN	0	255	1.341
6	0.097	24.285	23.413	1.117	0	0	48.013	0.972	0	0	NaN	0	255	1.117
7	0.124	23.663	22.002	1.428	0	0	-144.462	0.764	0	0	NaN	0	255	1.428
8	0.117	22.583	23.621	1.289	0	0	-104.931	0.886	0	0	NaN	0	255	1.289
1	0.131	17.311	24.202	1.526	0	0	22.38	0.706	0	0	NaN	0	255	1.526
2	0.159	19.138	22.625	1.823	0	0	-149.931	0.6	0	0	NaN	0	255	1.823
3	0.159	21.711	22.168	1.813	0	0	164.055	0.606	0	0	NaN	0	255	1.813
4	0.152	20.549	24.036	1.761	0	0	98.13	0.614	0	0	NaN	0	255	1.761
5	0.138	19.304	25.365	1.58	0	0	176.987	0.694	0	0	NaN	0	255	1.58
6	0.11	22.21	25.489	1.245	0	0	53.13	0.894	0	0	NaN	0	255	1.245
7	0.145	23.787	24.451	1.681	0	0	-32.905	0.644	0	0	NaN	0	255	1.681
8	0.083	23.58	22.998	0.939	0	0	45	1	0	0	NaN	0	255	0.939
9	0.117	20.715	26.61	1.313	0	0	-18.435	0.855	0	0	NaN	0	255	1.313
10	0.124	19.096	27.025	1.392	0	0	-17.354	0.805	0	0	NaN	0	255	1.392
11	0.103	18.1	21.213	1.129	0	0	-126.027	1	0	0	NaN	0	255	1.129
12	0.083	19.968	20.466	0.917	0	0	174.806	1	0	0	NaN	0	255	0.917
1	0.152	22.417	17.56	1.728	0	0	54.782	0.638	0	0	NaN	0	255	1.728
2	0.138	24.202	16.024	1.612	0	0	55.491	0.667	0	0	NaN	0	255	1.612
3	0.172	26.444	14.862	1.974	0	0	-165.379	0.556	0	0	NaN	0	255	1.974
4	0.117	25.946	16.771	1.352	0	0	-132.51	0.806	0	0	NaN	0	255	1.352
5	0.159	24.908	18.432	1.857	0	0	-26.565	0.578	0	0	NaN	0	255	1.857
6	0.152	23.04	19.47	1.777	0	0	37.405	0.604	0	0	NaN	0	255	1.777
7	0.062	28.188	16.439	0.669	0	0	-150.255	1	0	0	NaN	0	255	0.669
8	0.103	27.15	17.892	1.129	0	0	-107.103	1	0	0	NaN	0	255	1.129
1	0.138	25.157	19.138	1.551	0	0	-164.476	0.72	0	0	NaN	0	255	1.551
2	0.117	22.957	17.685	1.331	0	0	-93.576	0.831	0	0	NaN	0	255	1.331
3	0.117	25.24	17.145	1.362	0	0	-127.569	0.794	0	0	NaN	0	255	1.362
4	0.124	27.025	17.394	1.414	0	0	86.634	0.78	0	0	NaN	0	255	1.414
5	0.103	26.444	15.028	1.129	0	0	143.973	1	0	0	NaN	0	255	1.129
6	0.145	24.617	13.824	1.631	0	0	-14.744	0.684	0	0	NaN	0	255	1.631
7	0.131	22.459	15.36	1.524	0	0	60.642	0.708	0	0	NaN	0	255	1.524
8	0.138	24.327	15.983	1.604	0	0	-158.749	0.674	0	0	NaN	0	255	1.604
9	0.09	22.708	19.553	1.003	0	0	65.556	1	0	0	NaN	0	255	1.003
1	0.103	26.402	18.127	1.177	0	0	48.013	0.938	0	0	NaN	0	255	1.177
2	0.145	25.904	16.439	1.628	0	0	17.526	0.686	0	0	NaN	0	255	1.628
3	0.145	28.174	16.522	1.686	0	0	-23.962	0.64	0	0	NaN	0	255	1.686
4	0.138	24.521	18.183	1.542	0	0	-158.749	0.729	0	0	NaN	0	255	1.542
5	0.11	22.168	18.183	1.278	0	0	71.565	0.849	0	0	NaN	0	255	1.278
6	0.097	27.15	15.083	1.063	0	0	38.66	1	0	0	NaN	0	255	1.063
7	0.117	28.81	15.388	1.312	0	0	-29.745	0.855	0	0	NaN	0	255	1.312
8	0.138	23.884	16.329	1.583	0	0	-143.746	0.691	0	0	NaN	0	255	1.583

## Sheet: VANGL2 5dpf
VANGL2 5dpf PRIMII
CELL	AREA	X	Y	PERIM	MAJOR	MINOR	ANGLE	CIRC	AR	ROUND	SOLIDITY	MINTHR	MAXTHR	LENGTH
1	0.159	26.859	20.881	1.838	0	0	108.435	0.59	0	0	NaN	0	255	1.838
2	0.124	24.949	20.964	1.433	0	0	-100.008	0.759	0	0	NaN	0	255	1.433
3	0.124	23.33	22.002	1.428	0	0	-35.538	0.764	0	0	NaN	0	255	1.428
4	0.131	26.153	22.749	1.485	0	0	-26.565	0.746	0	0	NaN	0	255	1.485
5	0.124	24.866	23.87	1.374	0	0	115.017	0.826	0	0	NaN	0	255	1.374
6	0.117	22.998	23.912	1.369	0	0	-104.036	0.785	0	0	NaN	0	255	1.369
7	0.124	21.379	23.206	1.452	0	0	30.964	0.739	0	0	NaN	0	255	1.452
8	0.138	21.172	21.047	1.578	0	0	90	0.696	0	0	NaN	0	255	1.578
9	0.117	23.206	19.677	1.341	0	0	-158.199	0.818	0	0	NaN	0	255	1.341
10	0.131	25.572	18.972	1.524	0	0	150.642	0.708	0	0	NaN	0	255	1.524
11	0.124	26.153	25.904	1.409	0	0	-135	0.785	0	0	NaN	0	255	1.409
12	0.165	23.33	25.863	1.895	0	0	151.189	0.579	0	0	NaN	0	255	1.895
13	126.729	23.497	20.84	40.169	14.284	11.296	90	0.987	1.265	0.791	1	0	255	0
1	0.124	19.677	17.74	1.411	0	0	-49.764	0.783	0	0	NaN	0	255	1.411
2	0.11	18.183	18.681	1.225	0	0	-19.654	0.923	0	0	NaN	0	255	1.225
3	0.11	18.653	20.065	1.214	0	0	-155.225	0.941	0	0	NaN	0	255	1.214
4	0.11	19.401	21.642	1.214	0	0	-114.775	0.941	0	0	NaN	0	255	1.214
5	0.097	20.286	23.469	1.114	0	0	116.565	0.977	0	0	NaN	0	255	1.114
6	0.117	21.31	22.223	1.297	0	0	-39.806	0.876	0	0	NaN	0	255	1.297
7	0.131	23.109	22.417	1.527	0	0	-132.709	0.706	0	0	NaN	0	255	1.527
8	0.117	24.188	23.856	1.291	0	0	-150.255	0.884	0	0	NaN	0	255	1.291
9	0.124	25.185	22.5	1.375	0	0	-52.431	0.825	0	0	NaN	0	255	1.375
10	0.09	26.015	20.646	1.021	0	0	-80.538	1	0	0	NaN	0	255	1.021
11	0.11	23.995	20.591	1.219	0	0	-86.186	0.933	0	0	NaN	0	255	1.219
12	0.124	22.279	20.508	1.411	0	0	-118.072	0.783	0	0	NaN	0	255	1.411
13	0.11	20.148	19.982	1.238	0	0	28.301	0.905	0	0	NaN	0	255	1.238
14	0.117	21.725	18.349	1.34	0	0	127.569	0.82	0	0	NaN	0	255	1.34
15	0.11	23.358	18.709	1.262	0	0	-50.194	0.87	0	0	NaN	0	255	1.262
1	0.145	18.058	12.039	1.671	0	0	-63.435	0.652	0	0	NaN	0	255	1.671
2	0.138	16.688	13.533	1.567	0	0	57.995	0.706	0	0	NaN	0	255	1.567
3	0.124	15.941	15.36	1.428	0	0	-54.462	0.764	0	0	NaN	0	255	1.428
4	0.117	18.1	15.817	1.341	0	0	-111.801	0.818	0	0	NaN	0	255	1.341
5	0.193	17.643	18.224	2.243	0	0	92.121	0.482	0	0	NaN	0	255	2.243
6	0.11	15.858	17.809	1.245	0	0	-143.13	0.894	0	0	NaN	0	255	1.245
7	0.124	14.53	16.315	1.45	0	0	103.241	0.742	0	0	NaN	0	255	1.45
8	0.138	19.179	18.722	1.595	0	0	-128.66	0.681	0	0	NaN	0	255	1.595
9	0.138	19.968	16.481	1.544	0	0	-36.254	0.726	0	0	NaN	0	255	1.544
10	0.124	21.587	17.062	1.411	0	0	90	0.783	0	0	NaN	0	255	1.411
11	0.131	21.255	14.779	1.485	0	0	26.565	0.746	0	0	NaN	0	255	1.485
12	0.131	19.179	13.824	1.478	0	0	-38.157	0.753	0	0	NaN	0	255	1.478
13	0.11	20.964	12.745	1.226	0	0	61.699	0.922	0	0	NaN	0	255	1.226
14	0.152	19.594	11.707	1.71	0	0	60.945	0.652	0	0	NaN	0	255	1.71
1	0.131	17.851	19.484	1.511	0	0	-9.462	0.721	0	0	NaN	0	255	1.511
2	0.083	19.539	18.626	0.921	0	0	30.964	1	0	0	NaN	0	255	0.921
3	0.11	18.902	17.187	1.284	0	0	97.595	0.841	0	0	NaN	0	255	1.284
4	0.117	14.087	17.103	1.316	0	0	-68.199	0.851	0	0	NaN	0	255	1.316
5	0.117	15.166	18.764	1.291	0	0	58.392	0.884	0	0	NaN	0	255	1.291
6	0.117	16.771	17.795	1.287	0	0	116.565	0.888	0	0	NaN	0	255	1.287
7	0.103	16.578	15.139	1.185	0	0	-126.87	0.926	0	0	NaN	0	255	1.185
8	0.083	15.415	17.02	0.943	0	0	95.194	1	0	0	NaN	0	255	0.943
9	0.097	17.546	16.19	1.103	0	0	-72.897	0.997	0	0	NaN	0	255	1.103
10	0.097	20.286	16.246	1.121	0	0	126.027	0.965	0	0	NaN	0	255	1.121
11	0.11	18.985	14.834	1.218	0	0	0	0.935	0	0	NaN	0	255	1.218
1	0.117	19.055	11.831	1.313	0	0	71.565	0.855	0	0	NaN	0	255	1.313
2	0.152	20.009	19.262	1.765	0	0	-41.186	0.612	0	0	NaN	0	255	1.765
3	0.124	17.477	18.889	1.433	0	0	-10.008	0.759	0	0	NaN	0	255	1.433
4	0.124	18.847	17.436	1.428	0	0	-54.462	0.764	0	0	NaN	0	255	1.428
5	0.09	20.591	16.605	1.01	0	0	99.462	1	0	0	NaN	0	255	1.01
6	0.11	18.889	15.318	1.226	0	0	-118.301	0.922	0	0	NaN	0	255	1.226
7	0.097	16.813	16.564	1.108	0	0	12.995	0.988	0	0	NaN	0	255	1.108
8	0.103	17.353	14.364	1.197	0	0	-123.69	0.906	0	0	NaN	0	255	1.197
9	0.117	17.311	12.579	1.313	0	0	-161.565	0.855	0	0	NaN	0	255	1.313
10	0.103	19.677	13.492	1.189	0	0	114.775	0.919	0	0	NaN	0	255	1.189
11	0.11	21.296	14.571	1.226	0	0	151.699	0.922	0	0	NaN	0	255	1.226
12	0.138	22.874	16.522	1.586	0	0	-47.121	0.689	0	0	NaN	0	255	1.586
13	0.124	21.753	18.058	1.45	0	0	76.759	0.742	0	0	NaN	0	255	1.45
14	0.11	23.123	14.737	1.248	0	0	86.186	0.89	0	0	NaN	0	255	1.248
1	0.152	25.987	21.462	1.704	0	0	46.975	0.657	0	0	NaN	0	255	1.704
2	0.117	24.078	21.047	1.3	0	0	-26.565	0.872	0	0	NaN	0	255	1.3
3	0.103	25.24	19.594	1.174	0	0	-98.13	0.942	0	0	NaN	0	255	1.174
4	0.103	27.067	19.138	1.153	0	0	30.256	0.977	0	0	NaN	0	255	1.153
5	0.117	25.489	17.477	1.362	0	0	-127.569	0.794	0	0	NaN	0	255	1.362
6	0.11	23.289	18.889	1.226	0	0	61.699	0.922	0	0	NaN	0	255	1.226
7	0.159	23.413	16.605	1.834	0	0	-5.194	0.592	0	0	NaN	0	255	1.834
8	0.117	22.002	20.425	1.297	0	0	50.194	0.876	0	0	NaN	0	255	1.297
9	0.145	22.915	22.625	1.679	0	0	8.531	0.645	0	0	NaN	0	255	1.679
10	0.124	20.342	21.878	1.45	0	0	103.241	0.742	0	0	NaN	0	255	1.45
11	0.117	20.466	19.677	1.362	0	0	-142.431	0.794	0	0	NaN	0	255	1.362
12	0.117	21.587	18.307	1.3	0	0	-26.565	0.872	0	0	NaN	0	255	1.3
1	0.103	22.251	14.889	1.174	0	0	98.13	0.942	0	0	NaN	0	255	1.174
2	0.097	23.497	17.38	1.103	0	0	108.435	0.997	0	0	NaN	0	255	1.103
3	0.097	21.698	16.993	1.121	0	0	-126.027	0.965	0	0	NaN	0	255	1.121
4	0.117	22.085	19.207	1.312	0	0	116.565	0.855	0	0	NaN	0	255	1.312
5	0.124	19.871	18.183	1.414	0	0	-61.928	0.779	0	0	NaN	0	255	1.414
6	0.09	20.12	20.009	1.021	0	0	-38.66	1	0	0	NaN	0	255	1.021
7	0.09	18.377	18.902	0.979	0	0	135	1	0	0	NaN	0	255	0.979
8	0.083	17.463	16.301	0.893	0	0	-120.964	1	0	0	NaN	0	255	0.893
9	0.076	18.819	16.522	0.83	0	0	53.13	1	0	0	NaN	0	255	0.83
10	0.117	19.954	14.474	1.338	0	0	-23.199	0.823	0	0	NaN	0	255	1.338
11	0.103	23.026	12.592	1.168	0	0	56.31	0.953	0	0	NaN	0	255	1.168
12	0.09	25.129	15.803	1.034	0	0	104.036	1	0	0	NaN	0	255	1.034
13	0.117	20.425	15.886	1.303	0	0	-100.62	0.868	0	0	NaN	0	255	1.303
14	0.09	24.105	14.031	0.99	0	0	-118.61	1	0	0	NaN	0	255	0.99
15	0.11	21.338	13.118	1.273	0	0	90	0.855	0	0	NaN	0	255	1.273
1	0.097	16.232	14.488	1.057	0	0	-135	1	0	0	NaN	0	255	1.057
2	0.152	13.99	14.073	1.777	0	0	52.595	0.604	0	0	NaN	0	255	1.777
3	0.145	18.598	14.53	1.693	0	0	-11.31	0.634	0	0	NaN	0	255	1.693
4	0.138	17.726	12.786	1.595	0	0	38.66	0.681	0	0	NaN	0	255	1.595
5	0.159	19.968	13.16	1.838	0	0	18.435	0.59	0	0	NaN	0	255	1.838
6	0.103	20.009	10.918	1.153	0	0	149.744	0.977	0	0	NaN	0	255	1.153
7	0.138	17.726	11.043	1.586	0	0	-6.009	0.689	0	0	NaN	0	255	1.586
8	0.083	17.353	9.424	0.913	0	0	90	1	0	0	NaN	0	255	0.913
9	0.09	19.304	9.631	0.972	0	0	160.017	1	0	0	NaN	0	255	0.972
10	0.131	15.817	12.454	1.524	0	0	60.642	0.708	0	0	NaN	0	255	1.524
