# Supplementary material for: PCP and Wnt pathway components act in parallel during zebrafish mechanosensory hair cell orientation
Source: Nat Commun. 2019 Sep 5;10:3993. doi: 10.1038/s41467-019-12005-y (PMC6728366; doi:10.1038/s41467-019-12005-y)
Supplement: Supplementary file 10 — Source Data [file 41467_2019_12005_MOESM10_ESM.zip › SourceFile_Figure 2 COMPILATION for ALIGNMENT ANALYSIS.xlsx]

## Sheet: ReadMe
			Hi! Thank you for the interest in our data. Each tab represents a condition (WT or MUTANT) and it is the merged data from the MEASURE output option in Fiji. For details on the measurements of Neighbor Alignment and Concentricity, please check the METHODS section of our paper.

## Sheet: WILD TYPE
WILD TYPE PRIMI																WILD TYPE PRIMII
CELL	AREA	X	Y	PERIM	MAJOR	MINOR	ANGLE	CIRC	AR	ROUND	SOLIDITY	MINTHR	MAXTHR	LENGTH		CELL	AREA	X	Y	PERIM	MAJOR	MINOR	ANGLE	CIRC	AR	ROUND	SOLIDITY	MINTHR	MAXTHR	LENGTH
1	0.138	28.921	9.576	1.563	0	0	-23.962	0.71	0	0	NaN	0	255	1.563		1	0.159	28.893	7.611	1.84	0	0	-105.945	0.589	0	0	NaN	0	255	1.84
2	0.145	31.052	10.489	1.635	0	0	156.038	0.68	0	0	NaN	0	255	1.635		2	0.131	27.676	6.393	1.465	0	0	-103.241	0.766	0	0	NaN	0	255	1.465
3	0.159	31.633	12.15	1.788	0	0	158.199	0.623	0	0	NaN	0	255	1.788		3	0.11	25.766	6.864	1.244	0	0	-113.199	0.896	0	0	NaN	0	255	1.244
4	0.138	29.115	11.319	1.594	0	0	-18.435	0.682	0	0	NaN	0	255	1.594		4	0.103	26.873	8.109	1.192	0	0	68.962	0.914	0	0	NaN	0	255	1.192
5	0.145	29.862	12.98	1.646	0	0	162.474	0.672	0	0	NaN	0	255	1.646		5	0.138	24.88	9.05	1.585	0	0	78.111	0.69	0	0	NaN	0	255	1.585
6	0.152	30.028	14.862	1.75	0	0	160.71	0.622	0	0	NaN	0	255	1.75		6	0.138	26.513	10.019	1.606	0	0	-90	0.672	0	0	NaN	0	255	1.606
7	0.159	27.233	15.36	1.84	0	0	159.146	0.589	0	0	NaN	0	255	1.84		7	0.097	26.098	11.762	1.107	0	0	-90	0.99	0	0	NaN	0	255	1.107
8	0.138	24.825	14.225	1.563	0	0	-25.201	0.71	0	0	NaN	0	255	1.563		8	0.097	27.205	13.257	1.107	0	0	90	0.99	0	0	NaN	0	255	1.107
9	0.159	25.046	12.869	1.856	0	0	161.565	0.579	0	0	NaN	0	255	1.856		9	0.131	27.759	11.347	1.494	0	0	-90	0.737	0	0	NaN	0	255	1.494
10	0.103	23.607	11.651	1.14	0	0	-26.565	1	0	0	NaN	0	255	1.14		10	0.124	28.063	9.493	1.44	0	0	86.82	0.752	0	0	NaN	0	255	1.44
11	0.145	25.904	11.402	1.659	0	0	-23.962	0.661	0	0	NaN	0	255	1.659		11	0.117	29.225	12.592	1.357	0	0	100.62	0.8	0	0	NaN	0	255	1.357
12	0.11	25.185	9.659	1.244	0	0	-33.69	0.896	0	0	NaN	0	255	1.244		12	0.097	29.391	10.434	1.119	0	0	98.746	0.968	0	0	NaN	0	255	1.119
13	0.138	27.537	9.963	1.563	0	0	-22.38	0.71	0	0	NaN	0	255	1.563		13	0.131	31.08	10.96	1.499	0	0	83.66	0.733	0	0	NaN	0	255	1.499
14	0.159	27.399	12.758	1.803	0	0	161.565	0.613	0	0	NaN	0	255	1.803		14	0.138	30.388	8.856	1.606	0	0	-93.013	0.672	0	0	NaN	0	255	1.606
15	0.11	28.81	16.55	1.263	0	0	-31.608	0.868	0	0	NaN	0	255	1.263
																1	0.103	28.755	11.458	1.164	0	0	-90	0.96	0	0	NaN	0	255	1.164
1	0.152	26.347	14.834	1.738	0	0	171.469	0.631	0	0	NaN	0	255	1.738		2	0.145	26.845	11.292	1.62	0	0	-96.009	0.693	0	0	NaN	0	255	1.62
2	0.152	23.69	14.917	1.716	0	0	0	0.647	0	0	NaN	0	255	1.716		3	0.103	25.268	12.343	1.174	0	0	-98.13	0.942	0	0	NaN	0	255	1.174
3	0.145	28.589	16.937	1.628	0	0	161.565	0.686	0	0	NaN	0	255	1.628		4	0.138	23.718	12.537	1.559	0	0	-96.009	0.713	0	0	NaN	0	255	1.559
4	0.131	26.264	16.079	1.456	0	0	-9.462	0.776	0	0	NaN	0	255	1.456		5	0.11	23.081	14.668	1.273	0	0	90	0.855	0	0	NaN	0	255	1.273
5	0.124	27.952	18.653	1.411	0	0	169.992	0.783	0	0	NaN	0	255	1.411		6	0.124	24.604	14.474	1.419	0	0	69.444	0.775	0	0	NaN	0	255	1.419
6	0.145	26.236	19.234	1.698	0	0	159.775	0.631	0	0	NaN	0	255	1.698		7	0.09	25.932	15.581	1.034	0	0	71.565	1	0	0	NaN	0	255	1.034
7	0.159	26.652	20.563	1.856	0	0	161.565	0.579	0	0	NaN	0	255	1.856		8	0.124	26.292	13.838	1.423	0	0	-103.241	0.77	0	0	NaN	0	255	1.423
8	0.124	24.521	20.12	1.453	0	0	-20.556	0.739	0	0	NaN	0	255	1.453		9	0.131	27.842	13.146	1.456	0	0	83.66	0.776	0	0	NaN	0	255	1.456
9	0.131	25.545	21.642	1.49	0	0	163.61	0.741	0	0	NaN	0	255	1.49		10	0.138	29.225	14.474	1.566	0	0	-99.462	0.707	0	0	NaN	0	255	1.566
10	0.145	22.5	20.729	1.693	0	0	-11.31	0.634	0	0	NaN	0	255	1.693		11	0.124	27.565	15.194	1.4	0	0	72.646	0.795	0	0	NaN	0	255	1.4
11	0.138	22.334	21.974	1.598	0	0	-14.744	0.679	0	0	NaN	0	255	1.598		12	0.138	28.81	16.578	1.598	0	0	75.256	0.679	0	0	NaN	0	255	1.598
12	0.138	25.295	22.749	1.614	0	0	173.991	0.665	0	0	NaN	0	255	1.614		13	0.103	30.471	15.526	1.173	0	0	68.962	0.945	0	0	NaN	0	255	1.173
13	0.138	22.39	19.096	1.559	0	0	173.991	0.713	0	0	NaN	0	255	1.559		14	0.117	30.222	13.007	1.292	0	0	-101.31	0.882	0	0	NaN	0	255	1.292
14	0.152	24.41	18.487	1.724	0	0	-5.44	0.641	0	0	NaN	0	255	1.724		15	0.083	27.233	17.297	0.946	0	0	-111.801	1	0	0	NaN	0	255	0.946
15	0.103	23.026	17.353	1.162	0	0	180	0.962	0	0	NaN	0	255	1.162		16	0.083	25.351	17.242	0.946	0	0	70.017	1	0	0	NaN	0	255	0.946
16	0.11	21.172	17.491	1.229	0	0	-7.595	0.918	0	0	NaN	0	255	1.229
17	0.138	25.987	17.546	1.574	0	0	-11.889	0.699	0	0	NaN	0	255	1.574		1	0.131	21.338	7.86	1.499	0	0	-93.18	0.733	0	0	NaN	0	255	1.499
18	0.131	24.521	16.439	1.52	0	0	-9.462	0.712	0	0	NaN	0	255	1.52		2	0.124	19.982	9.188	1.394	0	0	83.29	0.803	0	0	NaN	0	255	1.394
																3	0.145	18.819	10.489	1.661	0	0	-92.862	0.659	0	0	NaN	0	255	1.661
1	0.159	26.79	13.533	1.796	0	0	-33.69	0.618	0	0	NaN	0	255	1.796		4	0.131	17.906	12.952	1.494	0	0	90	0.737	0	0	NaN	0	255	1.494
2	0.131	29.087	15.083	1.489	0	0	139.399	0.742	0	0	NaN	0	255	1.489		5	0.117	19.65	12.703	1.357	0	0	-100.62	0.8	0	0	NaN	0	255	1.357
3	0.124	30.139	16.716	1.414	0	0	-28.072	0.779	0	0	NaN	0	255	1.414		6	0.117	20.508	11.043	1.347	0	0	-79.38	0.812	0	0	NaN	0	255	1.347
4	0.124	30.083	18.432	1.414	0	0	147.265	0.779	0	0	NaN	0	255	1.414		7	0.124	19.899	14.696	1.439	0	0	90	0.753	0	0	NaN	0	255	1.439
5	0.117	28.506	18.017	1.339	0	0	-29.745	0.822	0	0	NaN	0	255	1.339		8	0.124	21.421	14.779	1.411	0	0	79.992	0.783	0	0	NaN	0	255	1.411
6	0.145	26.901	20.009	1.665	0	0	165.256	0.656	0	0	NaN	0	255	1.665		9	0.083	21.006	16.522	0.913	0	0	74.745	1	0	0	NaN	0	255	0.913
7	0.138	26.901	21.532	1.575	0	0	161.565	0.698	0	0	NaN	0	255	1.575		10	0.103	22.86	16.218	1.174	0	0	-98.13	0.942	0	0	NaN	0	255	1.174
8	0.152	24.853	20.342	1.737	0	0	-31.43	0.632	0	0	NaN	0	255	1.737		11	0.131	23.912	14.751	1.465	0	0	79.992	0.766	0	0	NaN	0	255	1.465
9	0.131	23.69	18.487	1.471	0	0	159.444	0.761	0	0	NaN	0	255	1.471		12	0.117	25.849	13.091	1.357	0	0	75.964	0.8	0	0	NaN	0	255	1.357
10	0.131	23.912	17.353	1.535	0	0	-25.201	0.699	0	0	NaN	0	255	1.535		13	0.124	24.354	10.406	1.394	0	0	-82.875	0.803	0	0	NaN	0	255	1.394
11	0.159	26.458	17.076	1.833	0	0	-30.069	0.593	0	0	NaN	0	255	1.833		14	0.11	23.137	11.375	1.219	0	0	-93.814	0.933	0	0	NaN	0	255	1.219
12	0.138	27.925	18.681	1.538	0	0	150.642	0.732	0	0	NaN	0	255	1.538		15	0.124	21.449	12.509	1.388	0	0	83.29	0.809	0	0	NaN	0	255	1.388
13	0.152	24.936	15.858	1.733	0	0	-26.565	0.635	0	0	NaN	0	255	1.733		16	0.124	22.666	13.478	1.439	0	0	90	0.753	0	0	NaN	0	255	1.439
14	0.131	25.766	14.502	1.461	0	0	-23.629	0.771	0	0	NaN	0	255	1.461		17	0.124	24.604	12.399	1.384	0	0	90	0.814	0	0	NaN	0	255	1.384
15	0.117	23.967	13.921	1.348	0	0	161.565	0.811	0	0	NaN	0	255	1.348		18	0.159	23.081	9.022	1.827	0	0	-87.397	0.597	0	0	NaN	0	255	1.827
16	0.145	23.109	15.554	1.694	0	0	-36.87	0.634	0	0	NaN	0	255	1.694		19	0.138	21.753	10.019	1.606	0	0	-86.987	0.672	0	0	NaN	0	255	1.606
17	0.145	27.15	15.637	1.634	0	0	149.534	0.681	0	0	NaN	0	255	1.634		20	0.131	25.96	10.849	1.496	0	0	-93.18	0.736	0	0	NaN	0	255	1.496
1	0.152	20.895	18.072	1.719	0	0	165.964	0.645	0	0	NaN	0	255	1.719		1	0.152	30.166	14.087	1.762	0	0	136.848	0.614	0	0	NaN	0	255	1.762
2	0.152	19.539	19.29	1.737	0	0	158.199	0.632	0	0	NaN	0	255	1.737		2	0.11	28.367	12.537	1.262	0	0	-53.13	0.87	0	0	NaN	0	255	1.262
3	0.117	18.46	20.729	1.338	0	0	153.435	0.823	0	0	NaN	0	255	1.338		3	0.138	26.485	12.952	1.605	0	0	-47.121	0.672	0	0	NaN	0	255	1.605
4	0.131	17.242	22.002	1.485	0	0	153.435	0.746	0	0	NaN	0	255	1.485		4	0.11	24.604	13.284	1.219	0	0	132.274	0.933	0	0	NaN	0	255	1.219
5	0.117	16.163	20.397	1.306	0	0	145.305	0.863	0	0	NaN	0	255	1.306		5	0.124	25.96	14.64	1.414	0	0	-57.265	0.779	0	0	NaN	0	255	1.414
6	0.138	16.578	19.151	1.609	0	0	-27.897	0.669	0	0	NaN	0	255	1.609		6	0.145	23.995	15.388	1.643	0	0	-55.491	0.674	0	0	NaN	0	255	1.643
7	0.138	14.779	17.934	1.56	0	0	-27.897	0.712	0	0	NaN	0	255	1.56		7	0.11	22.971	16.661	1.274	0	0	-86.186	0.854	0	0	NaN	0	255	1.274
8	0.131	14.115	19.456	1.535	0	0	-25.201	0.699	0	0	NaN	0	255	1.535		8	0.138	23.607	19.124	1.612	0	0	108.435	0.667	0	0	NaN	0	255	1.612
9	0.172	14.53	21.227	1.996	0	0	-33.024	0.544	0	0	NaN	0	255	1.996		9	0.117	25.6	19.567	1.338	0	0	111.801	0.823	0	0	NaN	0	255	1.338
10	0.145	12.786	17.131	1.683	0	0	-29.055	0.642	0	0	NaN	0	255	1.683		10	0.117	24.797	17.463	1.361	0	0	116.565	0.794	0	0	NaN	0	255	1.361
11	0.145	13.727	15.775	1.651	0	0	140.906	0.667	0	0	NaN	0	255	1.651		11	0.145	26.624	18.543	1.659	0	0	-63.435	0.661	0	0	NaN	0	255	1.659
12	0.138	15.692	16.273	1.609	0	0	-27.897	0.669	0	0	NaN	0	255	1.609		12	0.159	28.091	17.519	1.832	0	0	116.565	0.593	0	0	NaN	0	255	1.832
13	0.124	17.602	16.135	1.436	0	0	151.928	0.756	0	0	NaN	0	255	1.436		13	0.124	29.474	16.412	1.418	0	0	130.236	0.776	0	0	NaN	0	255	1.418
14	0.117	18.404	17.961	1.291	0	0	148.392	0.884	0	0	NaN	0	255	1.291		14	0.117	28.478	14.419	1.291	0	0	-58.392	0.884	0	0	NaN	0	255	1.291
15	0.145	16.439	17.353	1.635	0	0	-23.962	0.68	0	0	NaN	0	255	1.635		15	0.138	27.343	15.332	1.614	0	0	-59.534	0.665	0	0	NaN	0	255	1.614
16	0.131	18.515	14.917	1.485	0	0	153.435	0.746	0	0	NaN	0	255	1.485		16	0.138	26.07	16.439	1.56	0	0	117.897	0.712	0	0	NaN	0	255	1.56
17	0.138	16.107	14.391	1.544	0	0	-12.529	0.727	0	0	NaN	0	255	1.544
18	0.131	19.843	16.55	1.474	0	0	-33.69	0.758	0	0	NaN	0	255	1.474		1	0.152	25.96	11.319	1.705	0	0	-75.964	0.655	0	0	NaN	0	255	1.705
																2	0.159	25.019	12.703	1.793	0	0	-79.216	0.62	0	0	NaN	0	255	1.793
1	0.159	30.581	15.222	1.84	0	0	164.745	0.589	0	0	NaN	0	255	1.84		3	0.145	24.299	14.557	1.651	0	0	-75.964	0.667	0	0	NaN	0	255	1.651
2	0.165	28.201	15	1.873	0	0	-18.435	0.593	0	0	NaN	0	255	1.873		4	0.152	23.22	15.581	1.771	0	0	90	0.607	0	0	NaN	0	255	1.771
3	0.11	27.122	17.325	1.225	0	0	160.346	0.923	0	0	NaN	0	255	1.225		5	0.172	23.275	12.869	1.993	0	0	-90	0.545	0	0	NaN	0	255	1.993
4	0.117	25.212	16.661	1.339	0	0	-7.125	0.822	0	0	NaN	0	255	1.339		6	0.165	22.168	12.26	1.882	0	0	-90	0.587	0	0	NaN	0	255	1.882
5	0.179	28.091	16.301	2.068	0	0	-14.036	0.527	0	0	NaN	0	255	2.068		7	0.152	22.057	14.917	1.771	0	0	90	0.607	0	0	NaN	0	255	1.771
6	0.159	30.609	16.55	1.821	0	0	159.146	0.601	0	0	NaN	0	255	1.821		8	0.097	23.441	17.851	1.107	0	0	-90	0.99	0	0	NaN	0	255	1.107
7	0.152	29.585	17.768	1.769	0	0	160.71	0.609	0	0	NaN	0	255	1.769		9	0.11	25.628	18.736	1.219	0	0	93.814	0.933	0	0	NaN	0	255	1.219
8	0.145	31.605	18.902	1.665	0	0	165.256	0.656	0	0	NaN	0	255	1.665		10	0.11	25.074	16.578	1.229	0	0	97.595	0.918	0	0	NaN	0	255	1.229
9	0.152	30	20.258	1.759	0	0	-14.036	0.616	0	0	NaN	0	255	1.759		11	0.138	26.624	17.242	1.551	0	0	93.013	0.72	0	0	NaN	0	255	1.551
10	0.097	28.866	19.041	1.114	0	0	153.435	0.977	0	0	NaN	0	255	1.114		12	0.124	25.987	14.696	1.439	0	0	90	0.753	0	0	NaN	0	255	1.439
11	0.124	27.011	18.626	1.388	0	0	-7.125	0.809	0	0	NaN	0	255	1.388		13	0.138	26.873	13.007	1.605	0	0	90	0.672	0	0	NaN	0	255	1.605
12	0.131	25.24	18.238	1.494	0	0	0	0.737	0	0	NaN	0	255	1.494		14	0.117	28.146	11.596	1.347	0	0	100.62	0.812	0	0	NaN	0	255	1.347
13	0.145	25.157	19.899	1.693	0	0	-11.31	0.634	0	0	NaN	0	255	1.693		15	0.152	28.7	14.557	1.719	0	0	92.862	0.645	0	0	NaN	0	255	1.719
14	0.131	27.565	19.982	1.52	0	0	170.538	0.712	0	0	NaN	0	255	1.52		16	0.152	27.26	15.471	1.775	0	0	-95.194	0.605	0	0	NaN	0	255	1.775
15	0.165	26.153	21.255	1.912	0	0	-23.199	0.569	0	0	NaN	0	255	1.912
16	0.159	28.367	22.445	1.826	0	0	164.055	0.598	0	0	NaN	0	255	1.826		1	0.152	33.238	10.24	1.724	0	0	-84.289	0.641	0	0	NaN	0	255	1.724
17	0.152	29.032	21.282	1.719	0	0	163.301	0.645	0	0	NaN	0	255	1.719		2	0.145	34.041	12.15	1.693	0	0	-101.31	0.634	0	0	NaN	0	255	1.693
																3	0.11	34.733	14.308	1.263	0	0	-119.745	0.868	0	0	NaN	0	255	1.263
1	0.152	31.412	16.716	1.709	0	0	156.038	0.653	0	0	NaN	0	255	1.709		4	0.103	33.294	15.609	1.174	0	0	81.87	0.942	0	0	NaN	0	255	1.174
2	0.159	29.225	15.554	1.861	0	0	-32.276	0.575	0	0	NaN	0	255	1.861		5	0.145	32.74	13.644	1.669	0	0	84.289	0.653	0	0	NaN	0	255	1.669
3	0.159	27.343	16.218	1.807	0	0	-26.565	0.61	0	0	NaN	0	255	1.807		6	0.124	32.297	11.845	1.394	0	0	83.29	0.803	0	0	NaN	0	255	1.394
4	0.172	29.364	17.768	1.956	0	0	154.537	0.566	0	0	NaN	0	255	1.956		7	0.138	31.439	10.129	1.605	0	0	-90	0.672	0	0	NaN	0	255	1.605
5	0.138	30.748	19.843	1.612	0	0	164.476	0.667	0	0	NaN	0	255	1.612		8	0.145	30.858	12.648	1.661	0	0	87.138	0.659	0	0	NaN	0	255	1.661
6	0.145	29.613	20.95	1.635	0	0	156.038	0.68	0	0	NaN	0	255	1.635		9	0.131	29.668	11.015	1.494	0	0	-90	0.737	0	0	NaN	0	255	1.494
7	0.152	28.367	22.223	1.733	0	0	154.654	0.635	0	0	NaN	0	255	1.733		10	0.097	28.45	9.797	1.057	0	0	85.601	1	0	0	NaN	0	255	1.057
8	0.152	26.015	21.172	1.737	0	0	-31.43	0.632	0	0	NaN	0	255	1.737		11	0.124	27.897	12.094	1.443	0	0	-93.366	0.748	0	0	NaN	0	255	1.443
9	0.11	24.548	21.974	1.214	0	0	-42.274	0.941	0	0	NaN	0	255	1.214		12	0.124	29.198	13.201	1.44	0	0	86.634	0.752	0	0	NaN	0	255	1.44
10	0.172	26.79	22.971	2.031	0	0	163.072	0.525	0	0	NaN	0	255	2.031		13	0.09	31.384	15.609	0.998	0	0	70.017	1	0	0	NaN	0	255	0.998
11	0.138	24.714	17.823	1.567	0	0	-32.005	0.706	0	0	NaN	0	255	1.567		14	0.117	30.526	14.474	1.316	0	0	-113.199	0.851	0	0	NaN	0	255	1.316
12	0.152	26.624	17.491	1.759	0	0	-25.346	0.616	0	0	NaN	0	255	1.759
13	0.138	25.711	19.179	1.612	0	0	165.256	0.667	0	0	NaN	0	255	1.612		1	0.131	21.449	16.771	1.461	0	0	-63.435	0.771	0	0	NaN	0	255	1.461
14	0.145	27.454	20.175	1.643	0	0	-32.905	0.674	0	0	NaN	0	255	1.643		2	0.138	22.971	18.902	1.594	0	0	111.251	0.682	0	0	NaN	0	255	1.594
15	0.145	28.423	18.958	1.634	0	0	-29.055	0.681	0	0	NaN	0	255	1.634		3	0.124	21.698	21.421	1.4	0	0	110.556	0.795	0	0	NaN	0	255	1.4
16	0.152	31.467	18.238	1.75	0	0	144.782	0.622	0	0	NaN	0	255	1.75		4	0.117	19.733	22.306	1.33	0	0	86.424	0.833	0	0	NaN	0	255	1.33
																5	0.138	18.487	21.31	1.55	0	0	-90	0.721	0	0	NaN	0	255	1.55
1	0.131	18.543	16.467	1.511	0	0	173.66	0.721	0	0	NaN	0	255	1.511		6	0.131	20.175	20.369	1.465	0	0	99.462	0.766	0	0	NaN	0	255	1.465
2	0.159	15.969	16.467	1.802	0	0	-10.305	0.613	0	0	NaN	0	255	1.802		7	0.145	21.255	18.985	1.693	0	0	-78.69	0.634	0	0	NaN	0	255	1.693
3	0.152	20.535	18.681	1.748	0	0	168.69	0.624	0	0	NaN	0	255	1.748		8	0.131	20.009	17.851	1.496	0	0	-93.18	0.736	0	0	NaN	0	255	1.496
4	0.159	18.57	17.906	1.826	0	0	-13.392	0.598	0	0	NaN	0	255	1.826		9	0.124	18.626	19.29	1.411	0	0	104.036	0.783	0	0	NaN	0	255	1.411
5	0.145	15.913	17.629	1.693	0	0	168.69	0.634	0	0	NaN	0	255	1.693		10	0.117	18.46	17.27	1.33	0	0	-90	0.833	0	0	NaN	0	255	1.33
6	0.117	14.004	17.878	1.303	0	0	-14.931	0.868	0	0	NaN	0	255	1.303		11	0.138	17.02	18.543	1.559	0	0	-96.34	0.713	0	0	NaN	0	255	1.559
7	0.145	15.415	19.345	1.693	0	0	-11.31	0.634	0	0	NaN	0	255	1.693		12	0.131	16.965	20.95	1.496	0	0	90	0.736	0	0	NaN	0	255	1.496
8	0.145	17.187	18.93	1.683	0	0	171.469	0.642	0	0	NaN	0	255	1.683		13	0.124	15.72	20.231	1.384	0	0	90	0.814	0	0	NaN	0	255	1.384
9	0.131	18.985	19.733	1.531	0	0	167.471	0.702	0	0	NaN	0	255	1.531		14	0.165	15.637	17.989	1.873	0	0	-110.854	0.593	0	0	NaN	0	255	1.873
10	0.152	16.937	20.452	1.719	0	0	-5.44	0.645	0	0	NaN	0	255	1.719
11	0.159	18.875	21.199	1.834	0	0	174.806	0.592	0	0	NaN	0	255	1.834		1	0.145	24.493	8.607	1.675	0	0	-81.469	0.648	0	0	NaN	0	255	1.675
12	0.131	16.91	21.864	1.49	0	0	166.759	0.741	0	0	NaN	0	255	1.49		2	0.11	22.666	8.552	1.223	0	0	-86.186	0.927	0	0	NaN	0	255	1.223
13	0.138	14.779	21.089	1.614	0	0	-6.009	0.665	0	0	NaN	0	255	1.614		3	0.124	23.469	10.074	1.385	0	0	-93.576	0.813	0	0	NaN	0	255	1.385
14	0.09	13.81	19.816	1.01	0	0	170.538	1	0	0	NaN	0	255	1.01		4	0.138	21.421	10.793	1.614	0	0	83.991	0.665	0	0	NaN	0	255	1.614
15	0.193	18.598	22.777	2.28	0	0	-175.764	0.467	0	0	NaN	0	255	2.28		5	0.145	22.832	11.956	1.62	0	0	-81.027	0.693	0	0	NaN	0	255	1.62
16	0.186	14.834	22.556	2.184	0	0	-8.746	0.49	0	0	NaN	0	255	2.184		6	0.124	24.465	11.292	1.394	0	0	96.71	0.803	0	0	NaN	0	255	1.394
																7	0.124	25.766	10.157	1.439	0	0	-90	0.753	0	0	NaN	0	255	1.439
1	0.145	28.976	11.817	1.634	0	0	149.534	0.681	0	0	NaN	0	255	1.634		8	0.117	27.15	10.655	1.328	0	0	-90	0.834	0	0	NaN	0	255	1.328
2	0.165	26.541	11.07	1.889	0	0	-4.97	0.582	0	0	NaN	0	255	1.889		9	0.131	27.565	12.731	1.496	0	0	93.18	0.736	0	0	NaN	0	255	1.496
3	0.193	26.541	12.482	2.258	0	0	-12.529	0.476	0	0	NaN	0	255	2.258		10	0.138	25.932	12.592	1.585	0	0	101.889	0.69	0	0	NaN	0	255	1.585
4	0.159	29.474	13.118	1.84	0	0	164.055	0.589	0	0	NaN	0	255	1.84		11	0.11	23.995	13.45	1.278	0	0	86.186	0.849	0	0	NaN	0	255	1.278
5	0.152	27.593	13.948	1.769	0	0	160.71	0.609	0	0	NaN	0	255	1.769		12	0.138	23.137	15.139	1.551	0	0	93.18	0.72	0	0	NaN	0	255	1.551
6	0.131	29.364	15	1.465	0	0	-10.008	0.766	0	0	NaN	0	255	1.465		13	0.124	21.974	13.423	1.449	0	0	-83.29	0.743	0	0	NaN	0	255	1.449
7	0.117	27.426	15.388	1.316	0	0	156.801	0.851	0	0	NaN	0	255	1.316		14	0.103	20.342	13.201	1.129	0	0	102.995	1	0	0	NaN	0	255	1.129
8	0.159	28.838	16.688	1.803	0	0	160.71	0.613	0	0	NaN	0	255	1.803		15	0.11	19.982	11.513	1.284	0	0	-97.595	0.841	0	0	NaN	0	255	1.284
9	0.152	27.399	17.712	1.759	0	0	157.166	0.616	0	0	NaN	0	255	1.759		16	0.131	25.406	14.779	1.52	0	0	99.462	0.712	0	0	NaN	0	255	1.52
10	0.138	24.936	16.799	1.612	0	0	-18.435	0.667	0	0	NaN	0	255	1.612
11	0.124	26.402	18.847	1.423	0	0	166.759	0.77	0	0	NaN	0	255	1.423
12	0.124	24.078	18.266	1.411	0	0	-10.008	0.783	0	0	NaN	0	255	1.411
13	0.165	25.046	15.775	1.889	0	0	-4.97	0.582	0	0	NaN	0	255	1.889
14	0.172	25.268	13.727	2.03	0	0	-9.462	0.526	0	0	NaN	0	255	2.03
15	0.103	24.244	15.111	1.164	0	0	175.914	0.96	0	0	NaN	0	255	1.164
16	0.11	22.583	14.585	1.209	0	0	-15.945	0.948	0	0	NaN	0	255	1.209

## Sheet: VANGL2 MUTANTS
VANGL2 PRIMI																VANGL2 PRIMII
CELL	AREA	X	Y	PERIM	MAJOR	MINOR	ANGLE	CIRC	AR	ROUND	SOLIDITY	MINTHR	MAXTHR	LENGTH		CELL	AREA	X	Y	PERIM	MAJOR	MINOR	ANGLE	CIRC	AR	ROUND	SOLIDITY	MINTHR	MAXTHR	LENGTH
1	0.207	28.589	12.15	2.381	0	0	164.055	0.459	0	0	NaN	0	255	2.381		1	0.145	18.543	13.063	1.651	0	0	-36.87	0.667	0	0	NaN	0	255	1.651
2	0.131	26.458	11.209	1.461	0	0	-51.843	0.771	0	0	NaN	0	255	1.461		2	0.131	20.314	14.668	1.462	0	0	149.036	0.77	0	0	NaN	0	255	1.462
3	0.138	25.24	9.244	1.573	0	0	-38.66	0.7	0	0	NaN	0	255	1.573		3	0.083	17.685	15	0.941	0	0	90	1	0	0	NaN	0	255	0.941
4	0.165	23.58	10.849	1.885	0	0	-2.49	0.585	0	0	NaN	0	255	1.885		4	0.11	16.218	13.81	1.214	0	0	45	0.941	0	0	NaN	0	255	1.214
5	0.124	25.96	12.814	1.449	0	0	-135	0.743	0	0	NaN	0	255	1.449		5	0.145	16.91	16.91	1.646	0	0	-69.775	0.672	0	0	NaN	0	255	1.646
6	0.159	23.413	12.648	1.85	0	0	39.472	0.582	0	0	NaN	0	255	1.85		6	0.131	18.985	16.439	1.512	0	0	67.62	0.72	0	0	NaN	0	255	1.512
7	0.159	21.255	12.814	1.84	0	0	-68.199	0.589	0	0	NaN	0	255	1.84		7	0.131	20.923	16.522	1.499	0	0	3.18	0.733	0	0	NaN	0	255	1.499
8	0.152	20.618	14.723	1.762	0	0	41.186	0.614	0	0	NaN	0	255	1.762		8	0.083	21.476	18.321	0.943	0	0	174.806	1	0	0	NaN	0	255	0.943
9	0.145	22.113	15.581	1.651	0	0	101.889	0.667	0	0	NaN	0	255	1.651		9	0.117	19.207	18.127	1.348	0	0	-20.556	0.811	0	0	NaN	0	255	1.348
10	0.124	23.856	14.391	1.439	0	0	180	0.753	0	0	NaN	0	255	1.439		10	0.124	16.91	19.179	1.439	0	0	90	0.753	0	0	NaN	0	255	1.439
11	0.138	25.434	15.443	1.598	0	0	-101.889	0.679	0	0	NaN	0	255	1.598		11	0.124	15.194	18.21	1.375	0	0	47.49	0.825	0	0	NaN	0	255	1.375
12	0.11	28.008	14.281	1.262	0	0	-129.806	0.87	0	0	NaN	0	255	1.262		12	0.124	14.862	16.246	1.443	0	0	93.366	0.748	0	0	NaN	0	255	1.443
13	0.083	28.008	10.351	0.952	0	0	-56.31	1	0	0	NaN	0	255	0.952
14	0.159	28.949	9.437	1.813	0	0	-30.069	0.606	0	0	NaN	0	255	1.813		1	0.145	27.15	5.757	1.693	0	0	-78.69	0.634	0	0	NaN	0	255	1.693
																2	0.138	25.794	4.788	1.614	0	0	-149.534	0.665	0	0	NaN	0	255	1.614
1	0.145	23.829	7.943	1.69	0	0	147.095	0.637	0	0	NaN	0	255	1.69		3	0.131	23.441	5.646	1.506	0	0	56.31	0.726	0	0	NaN	0	255	1.506
2	0.103	21.366	7.638	1.164	0	0	175.914	0.96	0	0	NaN	0	255	1.164		4	0.097	22.306	4.677	1.121	0	0	120.256	0.965	0	0	NaN	0	255	1.121
3	0.11	21.864	8.912	1.284	0	0	-172.875	0.841	0	0	NaN	0	255	1.284		5	0.117	20.203	5.812	1.316	0	0	68.199	0.851	0	0	NaN	0	255	1.316
4	0.11	21.67	10.738	1.249	0	0	14.931	0.889	0	0	NaN	0	255	1.249		6	0.124	19.816	8.247	1.384	0	0	180	0.814	0	0	NaN	0	255	1.384
5	0.11	23.69	9.825	1.278	0	0	172.875	0.849	0	0	NaN	0	255	1.278		7	0.131	20.48	9.936	1.52	0	0	-56.31	0.712	0	0	NaN	0	255	1.52
6	0.083	25.545	10.212	0.886	0	0	-90	1	0	0	NaN	0	255	0.886		8	0.11	22.196	8.579	1.278	0	0	-74.055	0.849	0	0	NaN	0	255	1.278
7	0.11	25.295	12.011	1.274	0	0	-145.305	0.854	0	0	NaN	0	255	1.274		9	0.124	21.615	6.781	1.401	0	0	-96.71	0.794	0	0	NaN	0	255	1.401
8	0.124	23.358	11.485	1.44	0	0	90	0.752	0	0	NaN	0	255	1.44		10	0.138	23.856	7.334	1.614	0	0	-32.005	0.665	0	0	NaN	0	255	1.614
9	0.138	22.085	12.62	1.56	0	0	152.103	0.712	0	0	NaN	0	255	1.56		11	0.124	24.382	9.078	1.443	0	0	33.69	0.748	0	0	NaN	0	255	1.443
10	0.124	20.037	11.568	1.394	0	0	82.875	0.803	0	0	NaN	0	255	1.394		12	0.138	22.805	10.489	1.614	0	0	-156.038	0.665	0	0	NaN	0	255	1.614
																13	0.11	22.085	11.9	1.273	0	0	180	0.855	0	0	NaN	0	255	1.273
1	0.131	23.995	9.05	1.512	0	0	-112.38	0.72	0	0	NaN	0	255	1.512		14	0.09	24.437	11.928	0.979	0	0	-48.366	1	0	0	NaN	0	255	0.979
2	0.152	22.168	9.161	1.717	0	0	-70.71	0.647	0	0	NaN	0	255	1.717		15	0.11	25.96	10.821	1.255	0	0	-137.726	0.88	0	0	NaN	0	255	1.255
3	0.124	20.729	10.129	1.384	0	0	0	0.814	0	0	NaN	0	255	1.384		16	0.138	26.652	9.354	1.538	0	0	119.358	0.732	0	0	NaN	0	255	1.538
4	0.103	19.041	9.327	1.152	0	0	123.69	0.979	0	0	NaN	0	255	1.152		17	0.124	25.794	7.14	1.384	0	0	-127.569	0.814	0	0	NaN	0	255	1.384
5	0.076	20.203	8.192	0.865	0	0	126.87	1	0	0	NaN	0	255	0.865		18	0.124	27.759	7.721	1.401	0	0	96.71	0.794	0	0	NaN	0	255	1.401
6	0.069	21.449	7.555	0.722	0	0	60.255	1	0	0	NaN	0	255	0.722
7	0.103	17.657	10.295	1.156	0	0	-162.897	0.973	0	0	NaN	0	255	1.156		1	0.103	23.247	8.912	1.164	0	0	0	0.96	0	0	NaN	0	255	1.164
8	0.124	17.602	12.592	1.436	0	0	118.072	0.756	0	0	NaN	0	255	1.436		2	0.103	24.963	9.465	1.174	0	0	8.13	0.942	0	0	NaN	0	255	1.174
9	0.097	19.151	11.292	1.107	0	0	-90	0.99	0	0	NaN	0	255	1.107		3	0.138	27.288	9.742	1.56	0	0	-25.201	0.712	0	0	NaN	0	255	1.56
10	0.131	20.009	12.924	1.504	0	0	83.66	0.728	0	0	NaN	0	255	1.504		4	0.131	29.281	9.908	1.496	0	0	-139.399	0.736	0	0	NaN	0	255	1.496
11	0.097	21.449	12.011	1.052	0	0	0	1	0	0	NaN	0	255	1.052		5	0.103	30.526	11.375	1.177	0	0	140.711	0.938	0	0	NaN	0	255	1.177
12	0.097	22.832	10.904	1.119	0	0	81.87	0.968	0	0	NaN	0	255	1.119		6	0.11	28.174	11.541	1.244	0	0	-19.654	0.896	0	0	NaN	0	255	1.244
13	0.117	23.718	12.205	1.312	0	0	26.565	0.855	0	0	NaN	0	255	1.312		7	0.103	26.043	11.153	1.192	0	0	109.654	0.914	0	0	NaN	0	255	1.192
14	0.097	25.157	10.71	1.121	0	0	111.038	0.965	0	0	NaN	0	255	1.121		8	0.131	24.022	11.043	1.511	0	0	-170.538	0.721	0	0	NaN	0	255	1.511
																9	0.11	22.002	11.762	1.262	0	0	126.87	0.87	0	0	NaN	0	255	1.262
1	0.145	25.136	9.403	1.694	0	0	30.466	0.634	0	0	NaN	0	255	1.694		10	0.103	23.081	12.98	1.168	0	0	8.13	0.953	0	0	NaN	0	255	1.168
2	0.124	26.153	10.42	1.414	0	0	-130.236	0.78	0	0	NaN	0	255	1.414		11	0.138	24.936	13.091	1.597	0	0	57.995	0.68	0	0	NaN	0	255	1.597
3	0.145	26.942	11.956	1.654	0	0	107.526	0.665	0	0	NaN	0	255	1.654		12	0.117	27.122	13.395	1.34	0	0	142.431	0.82	0	0	NaN	0	255	1.34
4	0.138	24.555	14.156	1.56	0	0	152.103	0.711	0	0	NaN	0	255	1.56		13	0.083	29.336	12.952	0.943	0	0	90	1	0	0	NaN	0	255	0.943
5	0.159	22.355	14.592	1.843	0	0	110.854	0.587	0	0	NaN	0	255	1.843
6	0.138	20.321	13.45	1.578	0	0	-143.746	0.696	0	0	NaN	0	255	1.578		1	0.207	21.379	12.931	2.376	0	0	-161.565	0.46	0	0	NaN	0	255	2.376
7	0.145	17.581	13.347	1.653	0	0	-152.103	0.666	0	0	NaN	0	255	1.653		2	0.159	19.511	14.488	1.827	0	0	180	0.597	0	0	NaN	0	255	1.827
8	0.124	19.283	11.79	1.37	0	0	180	0.831	0	0	NaN	0	255	1.37		3	0.159	21.857	14.696	1.81	0	0	-144.162	0.608	0	0	NaN	0	255	1.81
9	0.152	15.36	12.599	1.783	0	0	13.392	0.599	0	0	NaN	0	255	1.783		4	0.159	23.227	15.941	1.785	0	0	180	0.625	0	0	NaN	0	255	1.785
10	0.117	14.883	10.835	1.337	0	0	-52.431	0.824	0	0	NaN	0	255	1.337		5	0.165	25.199	15.484	1.873	0	0	77.196	0.593	0	0	NaN	0	255	1.873
11	0.152	16.958	11.312	1.707	0	0	-48.814	0.654	0	0	NaN	0	255	1.707		6	0.159	24.202	13.99	1.857	0	0	10.305	0.578	0	0	NaN	0	255	1.857
12	0.172	18.058	9.901	1.988	0	0	-29.745	0.548	0	0	NaN	0	255	1.988		7	0.145	21.338	16.896	1.681	0	0	159.775	0.644	0	0	NaN	0	255	1.681
13	0.159	19.262	9.154	1.819	0	0	-33.69	0.602	0	0	NaN	0	255	1.819		8	0.179	18.806	16.564	2.056	0	0	-43.363	0.533	0	0	NaN	0	255	2.056
14	0.145	21.296	9.32	1.659	0	0	149.534	0.661	0	0	NaN	0	255	1.659		9	0.165	20.985	18.37	1.944	0	0	165.379	0.55	0	0	NaN	0	255	1.944
15	0.159	21.006	10.524	1.802	0	0	-37.405	0.613	0	0	NaN	0	255	1.802		10	0.131	18.826	19.138	1.474	0	0	169.992	0.757	0	0	NaN	0	255	1.474
16	0.131	22.915	12.724	1.511	0	0	-128.157	0.721	0	0	NaN	0	255	1.511		11	0.138	16.813	17.581	1.591	0	0	-8.973	0.684	0	0	NaN	0	255	1.591
17	0.152	23.746	10.897	1.773	0	0	158.199	0.606	0	0	NaN	0	255	1.773		12	0.11	16.813	15.775	1.209	0	0	105.945	0.948	0	0	NaN	0	255	1.209
18	0.159	24.887	12.205	1.797	0	0	-39.472	0.617	0	0	NaN	0	255	1.797		13	0.131	23.497	17.685	1.497	0	0	33.69	0.735	0	0	NaN	0	255	1.497
19	0.124	26.548	13.803	1.4	0	0	100.62	0.795	0	0	NaN	0	255	1.4
																1	0.131	27.793	17.705	1.486	0	0	-128.157	0.745	0	0	NaN	0	255	1.486
1	0.159	15.692	12.703	1.788	0	0	21.801	0.623	0	0	NaN	0	255	1.788		2	0.145	26.652	19.407	1.621	0	0	93.013	0.692	0	0	NaN	0	255	1.621
2	0.138	13.845	12.62	1.536	0	0	180	0.734	0	0	NaN	0	255	1.536		3	0.165	25.759	17.124	1.88	0	0	-59.036	0.588	0	0	NaN	0	255	1.88
3	0.145	12.06	13.72	1.628	0	0	161.565	0.686	0	0	NaN	0	255	1.628		4	0.145	24.659	18.349	1.648	0	0	-49.086	0.67	0	0	NaN	0	255	1.648
4	0.138	9.963	13.533	1.575	0	0	18.435	0.698	0	0	NaN	0	255	1.575		5	0.11	24.908	20.425	1.248	0	0	-93.814	0.89	0	0	NaN	0	255	1.248
5	0.124	10.586	15.132	1.431	0	0	72.646	0.761	0	0	NaN	0	255	1.431		6	0.152	26.963	21.525	1.735	0	0	157.166	0.633	0	0	NaN	0	255	1.735
6	0.159	11.977	16.045	1.812	0	0	158.199	0.607	0	0	NaN	0	255	1.812		7	0.165	28.395	20.3	1.91	0	0	-90	0.57	0	0	NaN	0	255	1.91
7	0.138	13.658	16.564	1.544	0	0	-36.254	0.726	0	0	NaN	0	255	1.544
8	0.138	16.086	17.29	1.537	0	0	180	0.734	0	0	NaN	0	255	1.537		1	0.152	23.787	10.212	1.744	0	0	90	0.627	0	0	NaN	0	255	1.744
9	0.159	17.664	16.128	1.812	0	0	-20.854	0.607	0	0	NaN	0	255	1.812		2	0.117	22.646	11.686	1.366	0	0	-161.565	0.79	0	0	NaN	0	255	1.366
10	0.124	15.152	15.443	1.433	0	0	169.992	0.759	0	0	NaN	0	255	1.433		3	0.131	21.338	12.848	1.504	0	0	-29.358	0.727	0	0	NaN	0	255	1.504
11	0.145	14.405	14.011	1.665	0	0	-2.862	0.656	0	0	NaN	0	255	1.665		4	0.124	21.794	14.55	1.441	0	0	-13.241	0.751	0	0	NaN	0	255	1.441
12	0.165	17	14.218	1.869	0	0	180	0.595	0	0	NaN	0	255	1.869		5	0.172	23.33	13.513	1.951	0	0	-90	0.569	0	0	NaN	0	255	1.951
																6	0.117	23.559	15.609	1.337	0	0	-55.305	0.824	0	0	NaN	0	255	1.337
1	0.179	25.634	12.931	2.038	0	0	-58.241	0.542	0	0	NaN	0	255	2.038		7	0.152	25.033	14.716	1.702	0	0	-90	0.658	0	0	NaN	0	255	1.702
2	0.165	23.663	12.911	1.873	0	0	102.804	0.593	0	0	NaN	0	255	1.873		8	0.131	24.783	11.312	1.497	0	0	42.709	0.734	0	0	NaN	0	255	1.497
3	0.131	22.106	13.658	1.522	0	0	153.435	0.71	0	0	NaN	0	255	1.522		9	0.131	26.278	10.171	1.471	0	0	-106.39	0.76	0	0	NaN	0	255	1.471
4	0.145	21.774	15.983	1.642	0	0	-72.474	0.674	0	0	NaN	0	255	1.642		10	0.138	27.461	11.831	1.543	0	0	-112.38	0.728	0	0	NaN	0	255	1.543
5	0.159	23.497	17.581	1.819	0	0	144.162	0.602	0	0	NaN	0	255	1.819		11	0.124	26.361	13.803	1.446	0	0	-128.157	0.746	0	0	NaN	0	255	1.446
6	0.11	24.555	16.813	1.212	0	0	39.289	0.943	0	0	NaN	0	255	1.212
7	0.131	23.372	14.841	1.52	0	0	-36.254	0.712	0	0	NaN	0	255	1.52		1	0.145	16.377	10.295	1.665	0	0	84.289	0.656	0	0	NaN	0	255	1.665
8	0.172	25.863	15.173	2.029	0	0	148.241	0.526	0	0	NaN	0	255	2.029		2	0.159	15.547	11.79	1.819	0	0	153.435	0.602	0	0	NaN	0	255	1.819
9	0.138	27.461	17.103	1.578	0	0	93.013	0.696	0	0	NaN	0	255	1.578		3	0.2	14.281	13.326	2.313	0	0	-68.962	0.47	0	0	NaN	0	255	2.313
10	0.138	26.195	18.577	1.591	0	0	104.744	0.684	0	0	NaN	0	255	1.591		4	0.152	15.567	16.273	1.775	0	0	-100.784	0.605	0	0	NaN	0	255	1.775
11	0.131	29.329	14.177	1.472	0	0	-132.709	0.759	0	0	NaN	0	255	1.472		5	0.145	17.456	17.332	1.653	0	0	-120.466	0.666	0	0	NaN	0	255	1.653
12	0.138	27.648	12.745	1.595	0	0	-128.66	0.681	0	0	NaN	0	255	1.595		6	0.159	19.407	17.934	1.855	0	0	48.576	0.579	0	0	NaN	0	255	1.855
13	0.124	29.744	16.73	1.431	0	0	61.928	0.761	0	0	NaN	0	255	1.431		7	0.103	22.127	16.771	1.162	0	0	0	0.962	0	0	NaN	0	255	1.162
																8	0.165	21.836	13.969	1.868	0	0	90	0.596	0	0	NaN	0	255	1.868
1	0.214	19.345	7.369	2.487	0	0	-166.43	0.434	0	0	NaN	0	255	2.487		9	0.117	20.217	12.412	1.313	0	0	145.305	0.855	0	0	NaN	0	255	1.313
2	0.124	16.502	6.974	1.448	0	0	151.928	0.743	0	0	NaN	0	255	1.448		10	0.165	18.473	10.752	1.936	0	0	-30.964	0.554	0	0	NaN	0	255	1.936
3	0.165	16.335	8.863	1.891	0	0	-172.569	0.582	0	0	NaN	0	255	1.891		11	0.083	19.096	14.094	0.876	0	0	-95.194	1	0	0	NaN	0	255	0.876
4	0.11	13.741	8.842	1.245	0	0	90	0.894	0	0	NaN	0	255	1.245		12	0.097	17.539	15.069	1.096	0	0	-38.66	1	0	0	NaN	0	255	1.096
5	0.11	12.786	10.503	1.267	0	0	58.392	0.863	0	0	NaN	0	255	1.267		13	0.131	16.232	14.052	1.467	0	0	153.435	0.765	0	0	NaN	0	255	1.467
6	0.117	12.703	12.226	1.326	0	0	158.199	0.837	0	0	NaN	0	255	1.326		14	0.152	19.241	16.024	1.744	0	0	92.726	0.627	0	0	NaN	0	255	1.744
7	0.145	14.571	12.226	1.628	0	0	-53.13	0.687	0	0	NaN	0	255	1.628		15	0.186	20.508	15.505	2.117	0	0	90	0.522	0	0	NaN	0	255	2.117
8	0.172	16.522	13.077	2.02	0	0	99.462	0.531	0	0	NaN	0	255	2.02		16	0.152	17.602	12.703	1.775	0	0	-79.216	0.605	0	0	NaN	0	255	1.775
9	0.138	18.432	13.118	1.551	0	0	-164.476	0.72	0	0	NaN	0	255	1.551
10	0.131	20.072	11.914	1.453	0	0	51.843	0.78	0	0	NaN	0	255	1.453		1	0.165	18.224	9.693	1.868	0	0	90	0.596	0	0	NaN	0	255	1.868
11	0.145	21.151	10.275	1.624	0	0	-93.013	0.69	0	0	NaN	0	255	1.624		2	0.165	16.502	10.42	1.949	0	0	117.646	0.547	0	0	NaN	0	255	1.949
12	0.172	19.013	9.714	2	0	0	131.634	0.542	0	0	NaN	0	255	2		3	0.159	16.066	12.911	1.857	0	0	63.435	0.578	0	0	NaN	0	255	1.857
13	0.159	17.664	11.229	1.809	0	0	169.216	0.609	0	0	NaN	0	255	1.809		4	0.124	16.647	14.945	1.409	0	0	45	0.785	0	0	NaN	0	255	1.409
14	0.165	15.339	10.752	1.908	0	0	136.736	0.571	0	0	NaN	0	255	1.908		5	0.159	19.138	15.069	1.827	0	0	180	0.597	0	0	NaN	0	255	1.827
																6	0.09	17.809	16.564	1.027	0	0	-104.036	1	0	0	NaN	0	255	1.027
1	0.193	27.565	9.361	2.214	0	0	29.476	0.495	0	0	NaN	0	255	2.214		7	0.131	20.03	16.419	1.458	0	0	3.18	0.774	0	0	NaN	0	255	1.458
2	0.11	28.125	11.146	1.21	0	0	155.225	0.946	0	0	NaN	0	255	1.21		8	0.138	21.379	14.758	1.571	0	0	78.111	0.702	0	0	NaN	0	255	1.571
3	0.138	25.946	11.499	1.578	0	0	180	0.696	0	0	NaN	0	255	1.578		9	0.131	21.504	12.433	1.453	0	0	90	0.78	0	0	NaN	0	255	1.453
4	0.159	24.202	10.503	1.821	0	0	43.152	0.601	0	0	NaN	0	255	1.821		10	0.152	20.196	13.679	1.762	0	0	74.055	0.614	0	0	NaN	0	255	1.762
5	0.11	25.842	8.842	1.249	0	0	113.199	0.889	0	0	NaN	0	255	1.249		11	0.145	18.868	13.554	1.632	0	0	5.711	0.683	0	0	NaN	0	255	1.632
6	0.172	23.393	9.32	1.969	0	0	36.384	0.559	0	0	NaN	0	255	1.969		12	0.097	17.602	13.326	1.079	0	0	90	1	0	0	NaN	0	255	1.079
7	0.124	21.483	9.922	1.38	0	0	-158.199	0.819	0	0	NaN	0	255	1.38		13	0.159	20.508	10.524	1.804	0	0	155.772	0.612	0	0	NaN	0	255	1.804
8	0.117	18.826	11.25	1.303	0	0	158.199	0.868	0	0	NaN	0	255	1.303
9	0.186	20.155	11.831	2.191	0	0	27.553	0.487	0	0	NaN	0	255	2.191		1	0.103	22.874	9.216	1.162	0	0	0	0.962	0	0	NaN	0	255	1.162
10	0.117	22.542	11.375	1.328	0	0	180	0.834	0	0	NaN	0	255	1.328		2	0.117	20.653	8.469	1.329	0	0	93.576	0.834	0	0	NaN	0	255	1.329
11	0.159	21.359	13.305	1.786	0	0	0	0.625	0	0	NaN	0	255	1.786		3	0.152	18.349	8.635	1.746	0	0	25.346	0.625	0	0	NaN	0	255	1.746
12	0.124	23.891	12.911	1.38	0	0	21.801	0.819	0	0	NaN	0	255	1.38		4	0.138	17.664	10.835	1.578	0	0	-62.103	0.696	0	0	NaN	0	255	1.578
13	0.117	25.987	13.347	1.29	0	0	93.814	0.886	0	0	NaN	0	255	1.29		5	0.138	18.266	12.682	1.578	0	0	176.987	0.696	0	0	NaN	0	255	1.578
14	0.09	22.583	14.654	0.996	0	0	0	1	0	0	NaN	0	255	0.996		6	0.152	16.169	12.143	1.735	0	0	22.834	0.633	0	0	NaN	0	255	1.735
																7	0.11	20.238	12.143	1.282	0	0	148.392	0.843	0	0	NaN	0	255	1.282
1	0.159	18.245	11.167	1.793	0	0	5.44	0.62	0	0	NaN	0	255	1.793		8	0.145	19.719	10.358	1.619	0	0	-90	0.694	0	0	NaN	0	255	1.619
2	0.159	19.574	12.828	1.85	0	0	-82.235	0.582	0	0	NaN	0	255	1.85		9	0.152	21.608	11.105	1.735	0	0	112.834	0.633	0	0	NaN	0	255	1.735
3	0.097	18.515	15.235	1.079	0	0	90	1	0	0	NaN	0	255	1.079		10	0.145	23.164	11.499	1.679	0	0	-81.469	0.645	0	0	NaN	0	255	1.679
4	0.083	18.287	13.948	0.88	0	0	-111.801	1	0	0	NaN	0	255	0.88		11	0.117	21.961	12.994	1.331	0	0	-3.576	0.831	0	0	NaN	0	255	1.331
5	0.097	16.626	14.613	1.077	0	0	26.565	1	0	0	NaN	0	255	1.077		12	0.145	20.342	13.886	1.673	0	0	-45	0.65	0	0	NaN	0	255	1.673
6	0.152	17.02	12.662	1.744	0	0	-90	0.627	0	0	NaN	0	255	1.744		13	0.145	18.536	14.737	1.69	0	0	119.055	0.637	0	0	NaN	0	255	1.69
7	0.159	15.713	11.375	1.802	0	0	50.528	0.613	0	0	NaN	0	255	1.802		14	0.172	16.502	14.135	1.987	0	0	78.232	0.549	0	0	NaN	0	255	1.987
8	0.062	13.554	13.741	0.623	0	0	0	1	0	0	NaN	0	255	0.623
9	0.124	12.62	13.762	1.375	0	0	118.072	0.825	0	0	NaN	0	255	1.375		1	0.117	21.753	11.748	1.313	0	0	-145.305	0.855	0	0	NaN	0	255	1.313
10	0.138	15.111	13.139	1.536	0	0	-90	0.734	0	0	NaN	0	255	1.536		2	0.165	20.238	10.42	1.915	0	0	118.811	0.567	0	0	NaN	0	255	1.915
11	0.152	14.716	15.09	1.762	0	0	46.975	0.614	0	0	NaN	0	255	1.762		3	0.165	18.453	10.897	1.923	0	0	-59.036	0.562	0	0	NaN	0	255	1.923
12	0.145	16.647	16.086	1.636	0	0	145.491	0.68	0	0	NaN	0	255	1.636		4	0.124	16.481	11.167	1.414	0	0	-86.634	0.78	0	0	NaN	0	255	1.414
																5	0.117	15.63	12.537	1.352	0	0	-162.646	0.805	0	0	NaN	0	255	1.352
1	0.117	19.304	18.245	1.329	0	0	3.576	0.834	0	0	NaN	0	255	1.329		6	0.131	15.609	14.094	1.511	0	0	-157.62	0.721	0	0	NaN	0	255	1.511
2	0.11	16.502	18.453	1.244	0	0	116.565	0.896	0	0	NaN	0	255	1.244		7	0.186	17.394	14.633	2.132	0	0	96.582	0.515	0	0	NaN	0	255	2.132
3	0.103	13.056	18.702	1.176	0	0	135	0.94	0	0	NaN	0	255	1.176		8	0.159	17.975	12.786	1.792	0	0	13.392	0.62	0	0	NaN	0	255	1.792
4	0.131	12.828	20.362	1.522	0	0	-167.471	0.71	0	0	NaN	0	255	1.522		9	0.131	19.926	12.475	1.455	0	0	-86.82	0.777	0	0	NaN	0	255	1.455
5	0.145	15.173	21.255	1.621	0	0	176.987	0.692	0	0	NaN	0	255	1.621		10	0.145	19.262	14.592	1.69	0	0	-153.435	0.637	0	0	NaN	0	255	1.69
6	0.124	14.613	19.594	1.382	0	0	57.265	0.817	0	0	NaN	0	255	1.382		11	0.145	21.193	14.198	1.694	0	0	36.87	0.634	0	0	NaN	0	255	1.694
7	0.172	14.613	22.355	2.024	0	0	155.556	0.529	0	0	NaN	0	255	2.024		12	0.131	22.729	13.554	1.523	0	0	105.524	0.71	0	0	NaN	0	255	1.523
8	0.145	16.896	22.895	1.696	0	0	-20.225	0.632	0	0	NaN	0	255	1.696		13	0.138	22.459	15.526	1.612	0	0	-145.491	0.667	0	0	NaN	0	255	1.612
9	0.124	19.677	21.13	1.411	0	0	180	0.783	0	0	NaN	0	255	1.411		14	0.152	20.694	17.187	1.716	0	0	31.43	0.647	0	0	NaN	0	255	1.716
10	0.145	17.892	21.774	1.659	0	0	149.534	0.661	0	0	NaN	0	255	1.659		15	0.124	20.238	16.149	1.446	0	0	40.236	0.746	0	0	NaN	0	255	1.446
11	0.131	16.73	20.196	1.522	0	0	12.529	0.71	0	0	NaN	0	255	1.522
12	0.124	18.598	19.553	1.428	0	0	-125.538	0.764	0	0	NaN	0	255	1.428		1	0.159	17.29	13.326	1.85	0	0	-45	0.582	0	0	NaN	0	255	1.85
13	0.097	20.508	19.802	1.079	0	0	180	1	0	0	NaN	0	255	1.079		2	0.193	18.639	15.298	2.23	0	0	114.624	0.488	0	0	NaN	0	255	2.23
																3	0.152	15.464	13.533	1.704	0	0	54.782	0.656	0	0	NaN	0	255	1.704
1	0.145	11.831	8.801	1.661	0	0	-53.13	0.66	0	0	NaN	0	255	1.661		4	0.117	13.845	13.741	1.337	0	0	124.695	0.824	0	0	NaN	0	255	1.337
2	0.152	13.347	10.046	1.773	0	0	-109.29	0.606	0	0	NaN	0	255	1.773		5	0.152	13.243	15.111	1.746	0	0	-2.726	0.625	0	0	NaN	0	255	1.746
3	0.145	12.579	12.288	1.635	0	0	-23.962	0.68	0	0	NaN	0	255	1.635		6	0.131	16.771	14.966	1.522	0	0	-167.471	0.71	0	0	NaN	0	255	1.522
4	0.152	14.779	11.707	1.704	0	0	136.975	0.657	0	0	NaN	0	255	1.704		7	0.145	17.705	16.647	1.673	0	0	156.038	0.65	0	0	NaN	0	255	1.673
5	0.131	16.564	12.558	1.504	0	0	40.601	0.727	0	0	NaN	0	255	1.504		8	0.179	15.837	17.519	2.079	0	0	87.709	0.521	0	0	NaN	0	255	2.079
6	0.138	16.481	10.316	1.556	0	0	132.879	0.716	0	0	NaN	0	255	1.556		9	0.124	13.845	16.958	1.4	0	0	-79.38	0.795	0	0	NaN	0	255	1.4
7	0.131	17.083	9.05	1.467	0	0	66.371	0.765	0	0	NaN	0	255	1.467
8	0.186	15.837	7.846	2.157	0	0	-29.476	0.502	0	0	NaN	0	255	2.157
9	0.124	14.945	9.05	1.428	0	0	144.462	0.764	0	0	NaN	0	255	1.428
10	0.124	13.284	8.178	1.411	0	0	0	0.783	0	0	NaN	0	255	1.411
11	0.138	10.876	10.773	1.543	0	0	22.38	0.728	0	0	NaN	0	255	1.543
1	0.145	23.58	9.735	1.673	0	0	-113.962	0.65	0	0	NaN	0	255	1.673
2	0.11	21.732	10.192	1.282	0	0	118.301	0.843	0	0	NaN	0	255	1.282
3	0.145	21.172	11.873	1.661	0	0	90	0.66	0	0	NaN	0	255	1.661
4	0.124	22.521	11.582	1.417	0	0	96.71	0.777	0	0	NaN	0	255	1.417
5	0.138	24.389	11.914	1.536	0	0	0	0.734	0	0	NaN	0	255	1.536
6	0.124	22.646	13.035	1.395	0	0	-142.431	0.801	0	0	NaN	0	255	1.395
7	0.131	20.508	13.762	1.504	0	0	38.157	0.727	0	0	NaN	0	255	1.504
8	0.103	24.119	13.658	1.156	0	0	21.038	0.972	0	0	NaN	0	255	1.156
9	0.152	26.569	9.59	1.777	0	0	-52.595	0.604	0	0	NaN	0	255	1.777
10	0.11	25.344	10.565	1.244	0	0	-156.801	0.896	0	0	NaN	0	255	1.244
11	0.083	25.157	8.24	0.91	0	0	-45	1	0	0	NaN	0	255	0.91
1	0.179	21.961	7.555	2.076	0	0	53.13	0.523	0	0	NaN	0	255	2.076
2	0.131	20.383	7.535	1.474	0	0	79.992	0.757	0	0	NaN	0	255	1.474
3	0.131	24.265	7.701	1.528	0	0	-42.879	0.705	0	0	NaN	0	255	1.528
4	0.11	25.385	9.424	1.204	0	0	180	0.956	0	0	NaN	0	255	1.204
5	0.152	23.206	9.527	1.734	0	0	-100.784	0.634	0	0	NaN	0	255	1.734
6	0.145	23.912	11.229	1.628	0	0	84.289	0.687	0	0	NaN	0	255	1.628
7	0.124	20.964	12.703	1.45	0	0	-13.241	0.742	0	0	NaN	0	255	1.45
8	0.11	22.023	11.686	1.261	0	0	104.931	0.872	0	0	NaN	0	255	1.261
9	0.11	21.504	9.569	1.271	0	0	140.194	0.858	0	0	NaN	0	255	1.271
10	0.179	19.47	9.133	2.117	0	0	11.31	0.503	0	0	NaN	0	255	2.117
11	0.131	17.975	11.001	1.524	0	0	60.642	0.708	0	0	NaN	0	255	1.524
12	0.131	19.926	11.022	1.511	0	0	-73.61	0.721	0	0	NaN	0	255	1.511
13	0.124	18.847	12.475	1.405	0	0	144.462	0.79	0	0	NaN	0	255	1.405
14	0.131	19.636	14.218	1.509	0	0	173.66	0.723	0	0	NaN	0	255	1.509
15	0.097	21.919	14.281	1.079	0	0	-90	1	0	0	NaN	0	255	1.079
1	0.138	18.889	8.323	1.545	0	0	96.34	0.726	0	0	NaN	0	255	1.545
2	0.103	20.549	8.116	1.121	0	0	90	1	0	0	NaN	0	255	1.121
3	0.138	22.251	9.174	1.586	0	0	-42.879	0.689	0	0	NaN	0	255	1.586
4	0.152	20.009	9.859	1.728	0	0	154.654	0.638	0	0	NaN	0	255	1.728
5	0.179	17.934	10.171	2.076	0	0	-90	0.523	0	0	NaN	0	255	2.076
6	0.152	17.519	11.977	1.746	0	0	-60.945	0.625	0	0	NaN	0	255	1.746
7	0.117	17.332	13.741	1.311	0	0	-168.69	0.857	0	0	NaN	0	255	1.311
8	0.152	19.158	13.45	1.702	0	0	0	0.658	0	0	NaN	0	255	1.702
9	0.131	21.047	12.89	1.462	0	0	54.462	0.77	0	0	NaN	0	255	1.462
10	0.145	21.649	11.001	1.673	0	0	22.834	0.65	0	0	NaN	0	255	1.673
11	0.152	19.387	11.686	1.702	0	0	90	0.658	0	0	NaN	0	255	1.702
12	0.165	19.055	15.567	1.945	0	0	140.194	0.549	0	0	NaN	0	255	1.945
13	0.117	21.047	14.696	1.3	0	0	153.435	0.872	0	0	NaN	0	255	1.3
14	0.138	23.123	14.633	1.615	0	0	-135	0.664	0	0	NaN	0	255	1.615
15	0.138	24.763	13.99	1.543	0	0	64.799	0.728	0	0	NaN	0	255	1.543
16	0.11	25.489	11.997	1.245	0	0	0	0.894	0	0	NaN	0	255	1.245
17	0.165	23.912	10.835	1.91	0	0	-90	0.57	0	0	NaN	0	255	1.91
18	0.152	23.081	12.745	1.744	0	0	180	0.627	0	0	NaN	0	255	1.744
1	0.138	31.467	13.907	1.612	0	0	78.111	0.667	0	0	NaN	0	255	1.612
2	0.103	29.724	12.454	1.153	0	0	30.256	0.977	0	0	NaN	0	255	1.153
3	0.186	26.112	12.786	2.128	0	0	-20.556	0.516	0	0	NaN	0	255	2.128
4	0.145	25.302	14.198	1.673	0	0	149.534	0.65	0	0	NaN	0	255	1.673
5	0.165	27.461	14.696	1.897	0	0	9.866	0.577	0	0	NaN	0	255	1.897
6	0.165	29.703	14.509	1.92	0	0	-23.199	0.564	0	0	NaN	0	255	1.92
7	0.152	31.758	15.505	1.752	0	0	-37.405	0.621	0	0	NaN	0	255	1.752
8	0.124	31.716	17.353	1.411	0	0	90	0.783	0	0	NaN	0	255	1.411
9	0.165	32.422	18.951	1.946	0	0	56.976	0.549	0	0	NaN	0	255	1.946
10	0.186	30.575	18.556	2.153	0	0	-51.34	0.505	0	0	NaN	0	255	2.153
11	0.152	28.188	18.1	1.765	0	0	-131.186	0.612	0	0	NaN	0	255	1.765
12	0.159	25.967	17.996	1.786	0	0	18.435	0.625	0	0	NaN	0	255	1.786
13	0.145	25.614	16.273	1.648	0	0	130.914	0.67	0	0	NaN	0	255	1.648
14	0.124	29.64	16.481	1.414	0	0	-49.764	0.78	0	0	NaN	0	255	1.414
15	0.145	27.669	16.398	1.68	0	0	-140.906	0.645	0	0	NaN	0	255	1.68
16	0.103	28.042	13.139	1.128	0	0	171.254	1	0	0	NaN	0	255	1.128

## Sheet: SCRIBBLE MUTANTS
SCRIB PRIMI																SCRIB PRIMII
CELL	AREA	X	Y	PERIM	MAJOR	MINOR	ANGLE	CIRC	AR	ROUND	SOLIDITY	MINTHR	MAXTHR	LENGTH		CELL	AREA	X	Y	PERIM	MAJOR	MINOR	ANGLE	CIRC	AR	ROUND	SOLIDITY	MINTHR	MAXTHR	LENGTH
1	0.138	21.366	21.033	1.585	0	0	-23.962	0.69	0	0	NaN	0	255	1.585		1	0.117	24.521	10.461	1.367	0	0	20.556	0.788	0	0	NaN	0	255	1.367
2	0.165	24.521	22.749	1.933	0	0	-12.804	0.556	0	0	NaN	0	255	1.933		2	0.097	22.417	10.295	1.099	0	0	41.987	1	0	0	NaN	0	255	1.099
3	0.138	23.552	24.216	1.583	0	0	-53.746	0.691	0	0	NaN	0	255	1.583		3	0.117	22.528	12.371	1.339	0	0	-82.875	0.822	0	0	NaN	0	255	1.339
4	0.152	20.895	25.185	1.719	0	0	5.44	0.645	0	0	NaN	0	255	1.719		4	0.09	22.113	14.17	0.998	0	0	70.017	1	0	0	NaN	0	255	0.998
5	0.152	19.677	23.22	1.71	0	0	-29.055	0.652	0	0	NaN	0	255	1.71		5	0.069	21.366	15.747	0.777	0	0	90	1	0	0	NaN	0	255	0.777
6	0.152	17.657	24.853	1.785	0	0	-5.44	0.598	0	0	NaN	0	255	1.785		6	0.124	22.832	16.578	1.387	0	0	-118.072	0.81	0	0	NaN	0	255	1.387
7	0.117	19.511	26.485	1.367	0	0	158.199	0.788	0	0	NaN	0	255	1.367		7	0.117	24.437	16.578	1.291	0	0	-121.608	0.884	0	0	NaN	0	255	1.291
8	0.165	20.48	28.949	1.895	0	0	172.569	0.579	0	0	NaN	0	255	1.895		8	0.097	25.711	17.187	1.044	0	0	-122.471	1	0	0	NaN	0	255	1.044
9	0.165	19.068	27.842	1.95	0	0	-4.97	0.547	0	0	NaN	0	255	1.95		9	0.069	26.928	16.246	0.709	0	0	130.601	1	0	0	NaN	0	255	0.709
10	0.124	21.227	27.316	1.394	0	0	6.71	0.803	0	0	NaN	0	255	1.394		10	0.117	25.821	14.613	1.306	0	0	124.695	0.863	0	0	NaN	0	255	1.306
11	0.179	26.735	28.008	2.041	0	0	165.964	0.541	0	0	NaN	0	255	2.041		11	0.103	24.188	14.419	1.136	0	0	138.013	1	0	0	NaN	0	255	1.136
12	0.145	24.41	27.371	1.665	0	0	-20.225	0.656	0	0	NaN	0	255	1.665		12	0.11	26.845	13.257	1.214	0	0	132.274	0.941	0	0	NaN	0	255	1.214
13	0.103	23.109	26.347	1.141	0	0	153.435	0.998	0	0	NaN	0	255	1.141		13	0.103	24.659	12.565	1.168	0	0	-94.086	0.953	0	0	NaN	0	255	1.168
14	0.138	27.316	26.043	1.544	0	0	164.476	0.727	0	0	NaN	0	255	1.544		14	0.11	26.015	11.79	1.274	0	0	-58.392	0.854	0	0	NaN	0	255	1.274
15	0.124	26.07	24.271	1.453	0	0	-42.709	0.739	0	0	NaN	0	255	1.453
16	0.117	25.572	29.142	1.297	0	0	140.194	0.876	0	0	NaN	0	255	1.297		1	0.131	21.919	10.295	1.52	0	0	-80.538	0.712	0	0	NaN	0	255	1.52
17	0.138	23.164	28.284	1.559	0	0	164.476	0.713	0	0	NaN	0	255	1.559		2	0.097	21.587	12.205	1.114	0	0	63.435	0.977	0	0	NaN	0	255	1.114
																3	0.103	19.733	13.367	1.14	0	0	59.744	1	0	0	NaN	0	255	1.14
1	0.117	28.478	25.738	1.348	0	0	161.565	0.811	0	0	NaN	0	255	1.348		4	0.09	21.476	13.976	0.985	0	0	124.992	1	0	0	NaN	0	255	0.985
2	0.152	26.485	25.212	1.717	0	0	-20.225	0.647	0	0	NaN	0	255	1.717		5	0.117	22.722	14.696	1.296	0	0	-71.565	0.877	0	0	NaN	0	255	1.296
3	0.097	24.133	25.019	1.107	0	0	-36.027	0.99	0	0	NaN	0	255	1.107		6	0.152	24.576	15.498	1.717	0	0	-92.726	0.647	0	0	NaN	0	255	1.717
4	0.145	24.936	27.039	1.659	0	0	-26.565	0.661	0	0	NaN	0	255	1.659		7	0.103	26.209	14.945	1.168	0	0	-94.086	0.953	0	0	NaN	0	255	1.168
5	0.138	27.26	28.866	1.575	0	0	-18.435	0.698	0	0	NaN	0	255	1.575		8	0.11	26.402	12.703	1.263	0	0	-61.699	0.868	0	0	NaN	0	255	1.263
6	0.145	25.185	29.115	1.646	0	0	158.749	0.672	0	0	NaN	0	255	1.646		9	0.097	24.604	13.118	1.04	0	0	61.39	1	0	0	NaN	0	255	1.04
7	0.11	21.725	27.842	1.273	0	0	0	0.855	0	0	NaN	0	255	1.273		10	0.103	24.936	10.6	1.129	0	0	12.095	1	0	0	NaN	0	255	1.129
8	0.11	29.17	28.146	1.249	0	0	167.905	0.889	0	0	NaN	0	255	1.249		11	0.11	23.413	11.928	1.229	0	0	82.405	0.918	0	0	NaN	0	255	1.229
9	0.103	27.177	27.067	1.129	0	0	167.905	1	0	0	NaN	0	255	1.129
10	0.117	28.174	24.078	1.296	0	0	160.346	0.877	0	0	NaN	0	255	1.296		1	0.117	11.984	16.744	1.369	0	0	-14.036	0.785	0	0	NaN	0	255	1.369
11	0.152	25.545	23.275	1.717	0	0	180	0.647	0	0	NaN	0	255	1.717		2	0.145	12.177	14.474	1.661	0	0	-92.862	0.659	0	0	NaN	0	255	1.661
12	0.124	22.832	26.236	1.423	0	0	-13.241	0.77	0	0	NaN	0	255	1.423		3	0.117	14.391	13.561	1.34	0	0	-140.194	0.82	0	0	NaN	0	255	1.34
																4	0.11	15.028	11.79	1.244	0	0	-58.392	0.896	0	0	NaN	0	255	1.244
1	0.103	20.591	16.91	1.183	0	0	-167.905	0.928	0	0	NaN	0	255	1.183		5	0.083	12.98	12.011	0.908	0	0	123.69	1	0	0	NaN	0	255	0.908
2	0.097	20.314	18.598	1.065	0	0	-171.254	1	0	0	NaN	0	255	1.065		6	0.09	16.329	13.201	1.016	0	0	-61.39	1	0	0	NaN	0	255	1.016
3	0.138	18.709	17.685	1.605	0	0	180	0.672	0	0	NaN	0	255	1.605		7	0.103	17.076	15.028	1.156	0	0	107.103	0.973	0	0	NaN	0	255	1.156
4	0.117	17.159	16.799	1.316	0	0	-165.069	0.851	0	0	NaN	0	255	1.316		8	0.103	15.36	15.305	1.129	0	0	77.905	1	0	0	NaN	0	255	1.129
5	0.09	15.415	18.266	0.998	0	0	55.008	1	0	0	NaN	0	255	0.998		9	0.131	13.672	15.664	1.52	0	0	80.538	0.712	0	0	NaN	0	255	1.52
6	0.124	18.626	19.65	1.44	0	0	-176.82	0.752	0	0	NaN	0	255	1.44		10	0.131	14.557	17.38	1.496	0	0	130.601	0.736	0	0	NaN	0	255	1.496
7	0.145	15.941	19.843	1.62	0	0	8.973	0.693	0	0	NaN	0	255	1.62		11	0.09	13.644	19.068	0.996	0	0	90	1	0	0	NaN	0	255	0.996
8	0.131	14.004	19.871	1.471	0	0	-160.56	0.761	0	0	NaN	0	255	1.471		12	0.09	12.233	18.46	0.967	0	0	111.801	1	0	0	NaN	0	255	0.967
9	0.103	12.509	18.709	1.164	0	0	0	0.96	0	0	NaN	0	255	1.164
10	0.138	13.755	17.353	1.585	0	0	-11.889	0.69	0	0	NaN	0	255	1.585		1	0.097	30.083	16.827	1.119	0	0	98.746	0.968	0	0	NaN	0	255	1.119
11	0.09	12.426	15.72	0.967	0	0	104.036	1	0	0	NaN	0	255	0.967		2	0.11	28.616	16.882	1.223	0	0	-94.086	0.927	0	0	NaN	0	255	1.223
12	0.11	14.53	14.862	1.238	0	0	168.69	0.905	0	0	NaN	0	255	1.238		3	0.097	29.53	19.068	1.121	0	0	111.038	0.965	0	0	NaN	0	255	1.121
13	0.117	15.471	16.384	1.339	0	0	-172.875	0.822	0	0	NaN	0	255	1.339		4	0.124	27.62	19.068	1.423	0	0	103.241	0.77	0	0	NaN	0	255	1.423
14	0.124	17.27	15.249	1.423	0	0	-166.759	0.77	0	0	NaN	0	255	1.423		5	0.11	31.55	19.318	1.238	0	0	-61.699	0.905	0	0	NaN	0	255	1.238
15	0.083	18.349	13.755	0.946	0	0	-160.017	1	0	0	NaN	0	255	0.946		6	0.09	32.546	21.615	0.967	0	0	104.036	1	0	0	NaN	0	255	0.967
16	0.097	15.83	13.893	1.087	0	0	17.103	1	0	0	NaN	0	255	1.087		7	0.097	30.609	20.867	1.044	0	0	-55.008	1	0	0	NaN	0	255	1.044
17	0.11	19.484	15.969	1.214	0	0	66.801	0.941	0	0	NaN	0	255	1.214		8	0.117	28.125	25.344	1.293	0	0	137.726	0.881	0	0	NaN	0	255	1.293
																9	0.145	25.302	19.926	1.621	0	0	75.256	0.692	0	0	NaN	0	255	1.621
1	0.11	19.954	19.234	1.238	0	0	26.565	0.905	0	0	NaN	0	255	1.238		10	0.138	28.25	21.4	1.563	0	0	-101.889	0.709	0	0	NaN	0	255	1.563
2	0.09	21.753	18.93	1.03	0	0	124.992	1	0	0	NaN	0	255	1.03		11	0.117	31.176	23.206	1.3	0	0	116.565	0.872	0	0	NaN	0	255	1.3
3	0.117	20.231	17.325	1.316	0	0	-21.801	0.851	0	0	NaN	0	255	1.316		12	0.124	29.225	23.455	1.382	0	0	57.265	0.817	0	0	NaN	0	255	1.382
4	0.097	21.974	16.467	1.075	0	0	171.254	1	0	0	NaN	0	255	1.075		13	0.131	27.731	23.123	1.485	0	0	116.565	0.746	0	0	NaN	0	255	1.485
5	0.11	22.749	17.436	1.284	0	0	7.595	0.841	0	0	NaN	0	255	1.284		14	0.131	26.693	21.151	1.458	0	0	-109.44	0.775	0	0	NaN	0	255	1.458
6	0.131	24.77	18.543	1.465	0	0	167.471	0.766	0	0	NaN	0	255	1.465		15	0.145	30.616	25.717	1.653	0	0	-40.914	0.666	0	0	NaN	0	255	1.653
7	0.117	23.69	20.065	1.316	0	0	14.036	0.851	0	0	NaN	0	255	1.316		16	0.145	25.676	23.185	1.632	0	0	-95.711	0.683	0	0	NaN	0	255	1.632
8	0.11	26.126	19.899	1.209	0	0	164.055	0.948	0	0	NaN	0	255	1.209
9	0.117	27.482	18.349	1.369	0	0	-165.964	0.785	0	0	NaN	0	255	1.369		1	0.117	26.652	20.95	1.291	0	0	-119.745	0.884	0	0	NaN	0	255	1.291
10	0.097	26.153	17.076	1.044	0	0	147.529	1	0	0	NaN	0	255	1.044		2	0.09	27.925	18.902	1.021	0	0	80.538	1	0	0	NaN	0	255	1.021
11	0.076	24.493	16.522	0.798	0	0	122.005	1	0	0	NaN	0	255	0.798		3	0.145	25.794	19.124	1.661	0	0	87.138	0.659	0	0	NaN	0	255	1.661
12	0.11	24.631	14.779	1.215	0	0	28.301	0.939	0	0	NaN	0	255	1.215		4	0.117	24.714	20.203	1.348	0	0	107.354	0.811	0	0	NaN	0	255	1.348
13	0.117	26.513	15.166	1.331	0	0	-104.931	0.832	0	0	NaN	0	255	1.331		5	0.09	25.157	17.187	1.021	0	0	-104.036	1	0	0	NaN	0	255	1.021
14	0.103	28.423	16.578	1.192	0	0	160.346	0.914	0	0	NaN	0	255	1.192		6	0.11	27.039	16.55	1.278	0	0	-93.576	0.849	0	0	NaN	0	255	1.278
15	0.097	23.829	13.672	1.108	0	0	175.601	0.987	0	0	NaN	0	255	1.108		7	0.103	29.004	17.242	1.173	0	0	-107.103	0.945	0	0	NaN	0	255	1.173
16	0.103	22.113	14.862	1.156	0	0	-15.945	0.973	0	0	NaN	0	255	1.156		8	0.09	30.388	17.463	0.998	0	0	19.983	1	0	0	NaN	0	255	0.998
17	0.11	21.698	13.34	1.225	0	0	-160.346	0.923	0	0	NaN	0	255	1.225		9	0.124	30.941	19.484	1.411	0	0	115.017	0.783	0	0	NaN	0	255	1.411
18	0.11	20.148	14.64	1.229	0	0	-126.87	0.918	0	0	NaN	0	255	1.229		10	0.138	29.225	20.812	1.575	0	0	108.435	0.698	0	0	NaN	0	255	1.575
1	0.138	24.327	14.059	1.539	0	0	-38.66	0.732	0	0	NaN	0	255	1.539		1	0.09	20.978	12.869	0.985	0	0	-127.875	1	0	0	NaN	0	255	0.985
2	0.097	26.375	14.004	1.04	0	0	65.556	1	0	0	NaN	0	255	1.04		2	0.131	22.611	13.893	1.494	0	0	90	0.737	0	0	NaN	0	255	1.494
3	0.117	27.842	15.194	1.348	0	0	162.646	0.811	0	0	NaN	0	255	1.348		3	0.097	20.12	14.889	1.052	0	0	90	1	0	0	NaN	0	255	1.052
4	0.097	28.589	16.412	1.09	0	0	-157.38	1	0	0	NaN	0	255	1.09		4	0.124	19.428	17.214	1.385	0	0	-86.424	0.813	0	0	NaN	0	255	1.385
5	0.117	29.087	18.183	1.296	0	0	-160.346	0.877	0	0	NaN	0	255	1.296		5	0.076	17.795	16.052	0.823	0	0	-126.87	1	0	0	NaN	0	255	0.823
6	0.124	27.703	19.373	1.423	0	0	104.036	0.77	0	0	NaN	0	255	1.423		6	0.069	17.961	17.408	0.783	0	0	-49.399	1	0	0	NaN	0	255	0.783
7	0.124	26.098	19.816	1.37	0	0	-137.49	0.83	0	0	NaN	0	255	1.37		7	0.09	18.653	18.819	1.03	0	0	-145.008	1	0	0	NaN	0	255	1.03
8	0.103	25.351	21.532	1.164	0	0	-90	0.96	0	0	NaN	0	255	1.164		8	0.09	20.729	18.46	1.002	0	0	94.764	1	0	0	NaN	0	255	1.002
9	0.097	24.244	19.926	1.121	0	0	-122.471	0.965	0	0	NaN	0	255	1.121		9	0.103	22.445	18.404	1.192	0	0	19.654	0.914	0	0	NaN	0	255	1.192
10	0.076	23.829	21.947	0.865	0	0	48.814	1	0	0	NaN	0	255	0.865		10	0.124	21.476	15.83	1.437	0	0	-73.61	0.755	0	0	NaN	0	255	1.437
11	0.09	22.86	20.286	0.998	0	0	90	1	0	0	NaN	0	255	0.998		11	0.083	23.192	15.913	0.901	0	0	135	1	0	0	NaN	0	255	0.901
12	0.117	22.777	18.377	1.316	0	0	23.199	0.851	0	0	NaN	0	255	1.316		12	0.11	19.068	20.148	1.214	0	0	24.775	0.941	0	0	NaN	0	255	1.214
13	0.124	24.88	17.989	1.37	0	0	-42.51	0.83	0	0	NaN	0	255	1.37
14	0.103	26.458	17.187	1.141	0	0	-102.995	0.998	0	0	NaN	0	255	1.141		1	0.138	22.5	11.762	1.554	0	0	-86.987	0.718	0	0	NaN	0	255	1.554
15	0.103	25.268	15.803	1.14	0	0	-153.435	1	0	0	NaN	0	255	1.14		2	0.103	23.22	13.921	1.197	0	0	123.69	0.906	0	0	NaN	0	255	1.197
16	0.097	23.607	16.218	1.04	0	0	-116.565	1	0	0	NaN	0	255	1.04		3	0.097	21.172	12.454	1.075	0	0	-102.995	1	0	0	NaN	0	255	1.075
17	0.097	21.781	17.214	1.108	0	0	0	0.987	0	0	NaN	0	255	1.108		4	0.117	21.366	14.474	1.292	0	0	140.194	0.882	0	0	NaN	0	255	1.292
18	0.103	22.279	15.249	1.129	0	0	-98.746	1	0	0	NaN	0	255	1.129		5	0.097	19.096	15.305	1.069	0	0	112.62	1	0	0	NaN	0	255	1.069
																6	0.097	19.041	13.478	1.069	0	0	71.565	1	0	0	NaN	0	255	1.069
1	0.09	23.386	27.482	1.021	0	0	131.634	1	0	0	NaN	0	255	1.021		7	0.103	20.95	10.904	1.141	0	0	141.34	0.998	0	0	NaN	0	255	1.141
2	0.11	22.362	25.351	1.274	0	0	-33.69	0.854	0	0	NaN	0	255	1.274		8	0.09	17.851	11.568	0.967	0	0	-104.036	1	0	0	NaN	0	255	0.967
3	0.124	21.947	28.063	1.375	0	0	-52.431	0.825	0	0	NaN	0	255	1.375		9	0.124	17.353	13.533	1.443	0	0	-59.036	0.748	0	0	NaN	0	255	1.443
4	0.103	20.203	28.893	1.195	0	0	167.905	0.91	0	0	NaN	0	255	1.195		10	0.097	15.858	12.758	1.09	0	0	112.62	1	0	0	NaN	0	255	1.09
5	0.11	19.76	26.928	1.219	0	0	-42.274	0.933	0	0	NaN	0	255	1.219		11	0.124	16.273	11.181	1.385	0	0	86.634	0.813	0	0	NaN	0	255	1.385
6	0.145	21.532	26.375	1.643	0	0	-34.509	0.674	0	0	NaN	0	255	1.643		12	0.097	19.262	10.572	1.121	0	0	-36.027	0.965	0	0	NaN	0	255	1.121
7	0.09	17.934	25.849	1.018	0	0	138.366	1	0	0	NaN	0	255	1.018
8	0.083	15.996	25.683	0.943	0	0	138.366	1	0	0	NaN	0	255	0.943		1	0.11	13.118	10.96	1.215	0	0	61.699	0.939	0	0	NaN	0	255	1.215
9	0.103	15	26.735	1.164	0	0	-65.225	0.96	0	0	NaN	0	255	1.164		2	0.103	14.253	9.216	1.197	0	0	-123.69	0.906	0	0	NaN	0	255	1.197
10	0.09	15.388	28.949	0.981	0	0	70.017	1	0	0	NaN	0	255	0.981		3	0.124	16.661	9.41	1.385	0	0	-86.424	0.813	0	0	NaN	0	255	1.385
11	0.097	17.906	29.945	1.103	0	0	107.103	0.997	0	0	NaN	0	255	1.103		4	0.097	18.764	9.188	1.065	0	0	-61.39	1	0	0	NaN	0	255	1.065
12	0.09	19.345	31.965	1.002	0	0	175.236	1	0	0	NaN	0	255	1.002		5	0.097	18.044	10.932	1.075	0	0	126.027	1	0	0	NaN	0	255	1.075
13	0.103	21.476	31.882	1.174	0	0	135	0.942	0	0	NaN	0	255	1.174		6	0.069	15.969	12.703	0.743	0	0	-116.565	1	0	0	NaN	0	255	0.743
14	0.103	21.974	30.249	1.141	0	0	131.987	0.998	0	0	NaN	0	255	1.141		7	0.131	14.668	15.083	1.511	0	0	170.538	0.721	0	0	NaN	0	255	1.511
15	0.062	19.705	29.945	0.669	0	0	-159.444	1	0	0	NaN	0	255	0.669		8	0.083	16.495	14.585	0.928	0	0	105.255	1	0	0	NaN	0	255	0.928
16	0.131	17.934	27.869	1.49	0	0	-30.964	0.741	0	0	NaN	0	255	1.49		9	0.124	17.823	13.367	1.414	0	0	-59.036	0.779	0	0	NaN	0	255	1.414
																10	0.097	13.727	12.98	1.119	0	0	81.87	0.968	0	0	NaN	0	255	1.119
1	0.138	21.781	17.602	1.559	0	0	-6.34	0.713	0	0	NaN	0	255	1.559		11	0.124	15.166	11.043	1.384	0	0	52.431	0.814	0	0	NaN	0	255	1.384
2	0.11	22.251	19.068	1.219	0	0	140.711	0.933	0	0	NaN	0	255	1.219
3	0.124	21.116	20.535	1.384	0	0	-14.036	0.814	0	0	NaN	0	255	1.384		1	0.103	20.508	27.482	1.129	0	0	-77.005	1	0	0	NaN	0	255	1.129
4	0.069	23.137	20.757	0.787	0	0	130.601	1	0	0	NaN	0	255	0.787		2	0.097	18.764	27.98	1.108	0	0	94.399	0.987	0	0	NaN	0	255	1.108
5	0.117	21.338	21.947	1.369	0	0	14.036	0.785	0	0	NaN	0	255	1.369		3	0.117	17.491	29.032	1.33	0	0	-93.576	0.833	0	0	NaN	0	255	1.33
6	0.103	23.635	22.445	1.168	0	0	-171.87	0.953	0	0	NaN	0	255	1.168		4	0.11	16.135	30.305	1.223	0	0	-97.595	0.927	0	0	NaN	0	255	1.223
7	0.124	25.378	21.366	1.419	0	0	-20.556	0.775	0	0	NaN	0	255	1.419		5	0.09	16.993	31.772	0.956	0	0	-100.305	1	0	0	NaN	0	255	0.956
8	0.103	24.825	19.594	1.168	0	0	-85.914	0.953	0	0	NaN	0	255	1.168		6	0.124	18.902	32.74	1.443	0	0	93.18	0.748	0	0	NaN	0	255	1.443
9	0.117	26.624	19.899	1.292	0	0	168.69	0.882	0	0	NaN	0	255	1.292		7	0.124	17.02	33.792	1.4	0	0	107.354	0.795	0	0	NaN	0	255	1.4
10	0.097	27.537	18.626	1.044	0	0	124.992	1	0	0	NaN	0	255	1.044		8	0.138	20.701	32.463	1.574	0	0	-101.889	0.699	0	0	NaN	0	255	1.574
11	0.103	26.126	17.934	1.195	0	0	12.095	0.91	0	0	NaN	0	255	1.195		9	0.09	21.338	30.222	0.998	0	0	70.017	1	0	0	NaN	0	255	0.998
12	0.172	25.877	16.384	1.978	0	0	160.821	0.554	0	0	NaN	0	255	1.978		10	0.103	19.456	31.052	1.141	0	0	-114.775	0.998	0	0	NaN	0	255	1.141
13	0.131	23.524	16.301	1.49	0	0	-20.556	0.741	0	0	NaN	0	255	1.49		11	0.09	19.705	29.308	0.998	0	0	90	1	0	0	NaN	0	255	0.998
14	0.131	24.05	17.823	1.523	0	0	-160.56	0.71	0	0	NaN	0	255	1.523
15	0.069	20.065	19.151	0.745	0	0	139.399	1	0	0	NaN	0	255	0.745		1	0.131	18.072	12.399	1.535	0	0	-116.565	0.699	0	0	NaN	0	255	1.535
16	0.09	19.068	20.258	0.998	0	0	-70.017	1	0	0	NaN	0	255	0.998		2	0.138	18.017	15.083	1.585	0	0	78.111	0.69	0	0	NaN	0	255	1.585
																3	0.11	19.594	13.035	1.229	0	0	-97.595	0.918	0	0	NaN	0	255	1.229
1	0.124	20.646	17.27	1.411	0	0	-25.017	0.783	0	0	NaN	0	255	1.411		4	0.131	19.29	15.775	1.531	0	0	49.399	0.702	0	0	NaN	0	255	1.531
2	0.09	22.5	18.017	1.021	0	0	-75.964	1	0	0	NaN	0	255	1.021		5	0.097	20.701	15.471	1.108	0	0	90	0.987	0	0	NaN	0	255	1.108
3	0.124	22.971	19.899	1.384	0	0	0	0.814	0	0	NaN	0	255	1.384		6	0.131	21.781	13.644	1.477	0	0	-102.529	0.755	0	0	NaN	0	255	1.477
4	0.11	25.434	19.733	1.218	0	0	180	0.935	0	0	NaN	0	255	1.218		7	0.11	22.915	15.554	1.274	0	0	-93.576	0.854	0	0	NaN	0	255	1.274
5	0.097	23.746	21.476	1.065	0	0	-171.254	1	0	0	NaN	0	255	1.065		8	0.124	21.338	17.297	1.439	0	0	66.371	0.753	0	0	NaN	0	255	1.439
6	0.076	25.877	21.393	0.806	0	0	-161.565	1	0	0	NaN	0	255	0.806
7	0.097	25.794	15.858	1.057	0	0	-4.399	1	0	0	NaN	0	255	1.057		1	0.11	26.43	13.561	1.229	0	0	146.31	0.918	0	0	NaN	0	255	1.229
8	0.11	27.233	16.412	1.244	0	0	-160.346	0.896	0	0	NaN	0	255	1.244		2	0.11	24.41	13.035	1.263	0	0	61.699	0.868	0	0	NaN	0	255	1.263
9	0.11	26.624	18.377	1.265	0	0	23.199	0.867	0	0	NaN	0	255	1.265		3	0.117	24.88	14.945	1.32	0	0	-145.305	0.845	0	0	NaN	0	255	1.32
10	0.145	24.493	18.349	1.675	0	0	-171.469	0.648	0	0	NaN	0	255	1.675		4	0.11	27.343	15.332	1.215	0	0	30.256	0.939	0	0	NaN	0	255	1.215
11	0.09	19.567	18.958	1.021	0	0	-51.34	1	0	0	NaN	0	255	1.021		5	0.097	27.731	16.937	1.121	0	0	-147.529	0.965	0	0	NaN	0	255	1.121
12	0.055	21.033	18.902	0.619	0	0	-172.875	1	0	0	NaN	0	255	0.619		6	0.11	25.572	16.799	1.219	0	0	42.274	0.933	0	0	NaN	0	255	1.219
13	0.097	22.14	14.391	1.121	0	0	-162.897	0.965	0	0	NaN	0	255	1.121		7	0.103	25.877	18.764	1.168	0	0	94.086	0.953	0	0	NaN	0	255	1.168
14	0.124	22.03	16.163	1.385	0	0	176.424	0.813	0	0	NaN	0	255	1.385		8	0.097	24.05	17.463	1.09	0	0	112.62	1	0	0	NaN	0	255	1.09
15	0.117	23.773	16.578	1.333	0	0	-176.424	0.829	0	0	NaN	0	255	1.333
16	0.124	24.078	15.028	1.401	0	0	-10.008	0.794	0	0	NaN	0	255	1.401		1	0.131	22.611	10.378	1.506	0	0	141.843	0.726	0	0	NaN	0	255	1.506
																2	0.11	24.687	11.624	1.255	0	0	-47.726	0.88	0	0	NaN	0	255	1.255
1	0.138	21.919	19.705	1.566	0	0	-6.009	0.707	0	0	NaN	0	255	1.566		3	0.09	25.987	14.225	0.979	0	0	135	1	0	0	NaN	0	255	0.979
2	0.117	23.247	18.377	1.333	0	0	172.875	0.829	0	0	NaN	0	255	1.333		4	0.124	24.078	13.561	1.411	0	0	-42.709	0.783	0	0	NaN	0	255	1.411
3	0.11	27.676	19.345	1.219	0	0	-47.726	0.933	0	0	NaN	0	255	1.219		5	0.097	22.749	12.122	1.065	0	0	151.39	1	0	0	NaN	0	255	1.065
4	0.09	26.458	20.369	0.996	0	0	180	1	0	0	NaN	0	255	0.996		6	0.131	21.006	11.541	1.506	0	0	-73.61	0.726	0	0	NaN	0	255	1.506
5	0.103	27.122	22.113	1.173	0	0	-162.897	0.945	0	0	NaN	0	255	1.173		7	0.138	20.342	13.782	1.605	0	0	90	0.672	0	0	NaN	0	255	1.605
6	0.09	23.137	21.393	1.016	0	0	151.39	1	0	0	NaN	0	255	1.016		8	0.159	22.5	14.585	1.842	0	0	-32.276	0.587	0	0	NaN	0	255	1.842
7	0.103	21.033	21.199	1.192	0	0	-23.199	0.914	0	0	NaN	0	255	1.192		9	0.11	21.006	15.969	1.262	0	0	-39.806	0.87	0	0	NaN	0	255	1.262
8	0.103	22.915	22.832	1.173	0	0	158.962	0.945	0	0	NaN	0	255	1.173		10	0.103	19.234	11.845	1.183	0	0	102.095	0.928	0	0	NaN	0	255	1.183
9	0.152	25.268	22.5	1.738	0	0	8.531	0.631	0	0	NaN	0	255	1.738		11	0.09	18.21	11.015	1.018	0	0	-109.983	1	0	0	NaN	0	255	1.018
10	0.131	25.628	18.598	1.477	0	0	166.759	0.755	0	0	NaN	0	255	1.477		12	0.138	24.742	15.913	1.594	0	0	-21.251	0.682	0	0	NaN	0	255	1.594
11	0.11	24.77	20.258	1.219	0	0	36.87	0.933	0	0	NaN	0	255	1.219		13	0.117	23.303	16.467	1.306	0	0	142.431	0.863	0	0	NaN	0	255	1.306
1	0.124	20.148	13.091	1.401	0	0	169.992	0.794	0	0	NaN	0	255	1.401		1	0.097	17.159	12.15	1.103	0	0	162.897	0.997	0	0	NaN	0	255	1.103
2	0.159	17.463	12.565	1.857	0	0	-26.565	0.578	0	0	NaN	0	255	1.857		2	0.138	15.443	14.142	1.574	0	0	-99.462	0.699	0	0	NaN	0	255	1.574
3	0.138	18.875	14.364	1.551	0	0	-34.509	0.72	0	0	NaN	0	255	1.551		3	0.117	14.253	15.305	1.369	0	0	-104.036	0.785	0	0	NaN	0	255	1.369
4	0.145	21.227	14.723	1.628	0	0	162.474	0.686	0	0	NaN	0	255	1.628		4	0.117	14.668	17.657	1.34	0	0	127.569	0.82	0	0	NaN	0	255	1.34
5	0.097	21.891	16.716	1.114	0	0	153.435	0.977	0	0	NaN	0	255	1.114		5	0.124	16.273	18.764	1.385	0	0	93.366	0.813	0	0	NaN	0	255	1.385
6	0.124	19.843	16.273	1.384	0	0	-37.569	0.814	0	0	NaN	0	255	1.384		6	0.138	19.124	17.934	1.551	0	0	123.69	0.72	0	0	NaN	0	255	1.551
7	0.117	18.432	17.103	1.367	0	0	-32.735	0.788	0	0	NaN	0	255	1.367		7	0.124	15.692	16.467	1.439	0	0	-90	0.753	0	0	NaN	0	255	1.439
8	0.145	17.878	15.775	1.651	0	0	140.906	0.667	0	0	NaN	0	255	1.651		8	0.152	17.242	16.688	1.785	0	0	98.13	0.598	0	0	NaN	0	255	1.785
9	0.2	16.661	13.976	2.288	0	0	-31.329	0.48	0	0	NaN	0	255	2.288		9	0.09	18.958	15.415	1.021	0	0	131.634	1	0	0	NaN	0	255	1.021
10	0.117	16.329	16.439	1.367	0	0	-32.735	0.788	0	0	NaN	0	255	1.367		10	0.11	17.27	14.696	1.214	0	0	-132.274	0.941	0	0	NaN	0	255	1.214
11	0.138	19.871	18.321	1.544	0	0	164.476	0.727	0	0	NaN	0	255	1.544		11	0.138	18.792	13.478	1.554	0	0	83.66	0.718	0	0	NaN	0	255	1.554
																12	0.097	18.294	18.875	1.057	0	0	-99.462	1	0	0	NaN	0	255	1.057
1	0.159	12.62	10.434	1.86	0	0	-35.838	0.576	0	0	NaN	0	255	1.86
2	0.152	14.308	9.299	1.705	0	0	-14.036	0.655	0	0	NaN	0	255	1.705		1	0.097	24.244	25.489	1.063	0	0	51.34	1	0	0	NaN	0	255	1.063
3	0.145	16.993	9.88	1.635	0	0	156.038	0.68	0	0	NaN	0	255	1.635		2	0.069	25.572	24.465	0.743	0	0	116.565	1	0	0	NaN	0	255	0.743
4	0.11	15.277	10.96	1.215	0	0	151.699	0.939	0	0	NaN	0	255	1.215		3	0.069	25.932	22.611	0.738	0	0	104.036	1	0	0	NaN	0	255	0.738
5	0.117	12.952	12.094	1.316	0	0	-14.931	0.851	0	0	NaN	0	255	1.316		4	0.138	26.485	20.895	1.544	0	0	-74.476	0.727	0	0	NaN	0	255	1.544
6	0.09	13.146	14.004	1.01	0	0	9.462	1	0	0	NaN	0	255	1.01		5	0.138	25.102	19.345	1.56	0	0	-115.201	0.712	0	0	NaN	0	255	1.56
7	0.117	15.083	15.028	1.328	0	0	180	0.834	0	0	NaN	0	255	1.328		6	0.124	22.694	19.899	1.388	0	0	-96.71	0.809	0	0	NaN	0	255	1.388
8	0.124	15.36	13.118	1.37	0	0	137.49	0.83	0	0	NaN	0	255	1.37		7	0.124	22.611	21.891	1.385	0	0	90	0.813	0	0	NaN	0	255	1.385
9	0.117	16.993	11.873	1.348	0	0	161.565	0.811	0	0	NaN	0	255	1.348		8	0.159	23.552	23.829	1.787	0	0	-105.945	0.624	0	0	NaN	0	255	1.787
10	0.103	17.519	13.921	1.129	0	0	-12.995	1	0	0	NaN	0	255	1.129		9	0.103	24.465	21.033	1.156	0	0	105.945	0.973	0	0	NaN	0	255	1.156
																10	0.097	23.801	17.961	1.052	0	0	90	1	0	0	NaN	0	255	1.052
1	0.124	33.487	25.434	1.443	0	0	173.66	0.748	0	0	NaN	0	255	1.443		11	0.09	21.642	18.072	0.967	0	0	-105.255	1	0	0	NaN	0	255	0.967
2	0.103	32.962	23.856	1.164	0	0	180	0.96	0	0	NaN	0	255	1.164		12	0.124	20.037	18.93	1.4	0	0	69.444	0.795	0	0	NaN	0	255	1.4
3	0.124	31.218	25.461	1.449	0	0	6.71	0.743	0	0	NaN	0	255	1.449		13	0.11	21.061	20.923	1.229	0	0	53.13	0.918	0	0	NaN	0	255	1.229
4	0.097	31.163	23.884	1.113	0	0	4.086	0.98	0	0	NaN	0	255	1.113		14	0.159	21.338	23.137	1.813	0	0	-103.392	0.606	0	0	NaN	0	255	1.813
5	0.083	35.757	25.877	0.913	0	0	15.255	1	0	0	NaN	0	255	0.913
6	0.11	36.2	27.842	1.214	0	0	-155.225	0.941	0	0	NaN	0	255	1.214		1	0.117	23.469	10.821	1.361	0	0	-63.435	0.794	0	0	NaN	0	255	1.361
7	0.186	35.01	29.668	2.137	0	0	-162.255	0.512	0	0	NaN	0	255	2.137		2	0.103	23.58	12.786	1.164	0	0	114.775	0.96	0	0	NaN	0	255	1.164
8	0.117	33.736	28.506	1.331	0	0	-165.964	0.832	0	0	NaN	0	255	1.331		3	0.11	21.864	13.672	1.215	0	0	-121.608	0.939	0	0	NaN	0	255	1.215
9	0.09	31.439	29.032	1.021	0	0	48.366	1	0	0	NaN	0	255	1.021		4	0.117	20.148	14.059	1.367	0	0	150.255	0.788	0	0	NaN	0	255	1.367
10	0.083	32.325	27.233	0.908	0	0	56.31	1	0	0	NaN	0	255	0.908		5	0.117	18.155	12.758	1.316	0	0	-68.199	0.851	0	0	NaN	0	255	1.316
11	0.103	30.443	27.177	1.141	0	0	-162.897	0.998	0	0	NaN	0	255	1.141		6	0.138	18.543	10.71	1.609	0	0	51.34	0.669	0	0	NaN	0	255	1.609
12	0.103	29.225	28.367	1.197	0	0	33.69	0.906	0	0	NaN	0	255	1.197		7	0.097	19.733	12.371	1.096	0	0	45	1	0	0	NaN	0	255	1.096
13	0.124	32.214	30.554	1.384	0	0	17.354	0.814	0	0	NaN	0	255	1.384		8	0.09	21.725	9.271	1.021	0	0	131.634	1	0	0	NaN	0	255	1.021
14	0.131	34.262	26.956	1.465	0	0	-169.992	0.766	0	0	NaN	0	255	1.465		9	0.117	19.899	9.852	1.339	0	0	60.255	0.822	0	0	NaN	0	255	1.339
																10	0.11	21.919	11.568	1.225	0	0	109.654	0.923	0	0	NaN	0	255	1.225
1	0.131	17.685	6.891	1.456	0	0	10.008	0.776	0	0	NaN	0	255	1.456
2	0.145	20.092	6.587	1.629	0	0	-168.111	0.686	0	0	NaN	0	255	1.629		1	0.11	21.864	16.688	1.214	0	0	65.225	0.941	0	0	NaN	0	255	1.214
3	0.138	18.21	8.164	1.609	0	0	5.711	0.669	0	0	NaN	0	255	1.609		2	0.103	21.116	15.111	1.173	0	0	160.346	0.945	0	0	NaN	0	255	1.173
4	0.097	17.408	9.742	1.114	0	0	-153.435	0.977	0	0	NaN	0	255	1.114		3	0.124	21.559	12.952	1.388	0	0	-115.017	0.809	0	0	NaN	0	255	1.388
5	0.11	17.795	11.568	1.263	0	0	29.745	0.868	0	0	NaN	0	255	1.263		4	0.117	22.03	10.71	1.361	0	0	61.928	0.794	0	0	NaN	0	255	1.361
6	0.069	16.135	12.233	0.769	0	0	26.565	1	0	0	NaN	0	255	0.769		5	0.103	25.212	10.738	1.152	0	0	-123.69	0.979	0	0	NaN	0	255	1.152
7	0.069	15.969	10.738	0.72	0	0	-153.435	1	0	0	NaN	0	255	0.72		6	0.069	26.181	14.059	0.771	0	0	-116.565	1	0	0	NaN	0	255	0.771
8	0.131	19.456	11.015	1.474	0	0	-144.462	0.758	0	0	NaN	0	255	1.474		7	0.117	25.434	15.775	1.292	0	0	82.405	0.882	0	0	NaN	0	255	1.292
9	0.103	19.207	9.52	1.195	0	0	12.095	0.91	0	0	NaN	0	255	1.195		8	0.069	24.604	16.965	0.783	0	0	101.31	1	0	0	NaN	0	255	0.783
10	0.11	21.172	9.493	1.238	0	0	-155.225	0.905	0	0	NaN	0	255	1.238		9	0.11	24.382	13.672	1.244	0	0	70.346	0.896	0	0	NaN	0	255	1.244
11	0.145	21.033	7.915	1.629	0	0	-168.69	0.686	0	0	NaN	0	255	1.629		10	0.11	23.109	14.613	1.219	0	0	-132.274	0.933	0	0	NaN	0	255	1.219
12	0.117	22.971	8.358	1.367	0	0	21.801	0.788	0	0	NaN	0	255	1.367		11	0.138	23.469	11.873	1.567	0	0	-122.005	0.706	0	0	NaN	0	255	1.567
13	0.11	22.694	10.489	1.244	0	0	-156.801	0.896	0	0	NaN	0	255	1.244		12	0.131	26.126	12.011	1.512	0	0	67.62	0.72	0	0	NaN	0	255	1.512
14	0.124	20.784	11.79	1.453	0	0	38.157	0.739	0	0	NaN	0	255	1.453
15	0.09	18.57	12.952	1.016	0	0	28.61	1	0	0	NaN	0	255	1.016		1	0.131	30.692	16.688	1.489	0	0	132.709	0.742	0	0	NaN	0	255	1.489
16	0.097	19.567	14.391	1.069	0	0	18.435	1	0	0	NaN	0	255	1.069		2	0.103	28.616	16.273	1.164	0	0	-4.086	0.96	0	0	NaN	0	255	1.164
17	0.103	21.753	13.865	1.188	0	0	-151.699	0.92	0	0	NaN	0	255	1.188		3	0.103	27.233	17.602	1.195	0	0	-102.095	0.91	0	0	NaN	0	255	1.195
18	0.152	22.417	11.984	1.737	0	0	-157.166	0.632	0	0	NaN	0	255	1.737		4	0.11	29.198	18.432	1.244	0	0	109.654	0.896	0	0	NaN	0	255	1.244
																5	0.097	30.858	18.653	1.057	0	0	-45	1	0	0	NaN	0	255	1.057
1	0.124	22.998	14.723	1.44	0	0	180	0.752	0	0	NaN	0	255	1.44		6	0.131	31.273	20.618	1.461	0	0	113.629	0.771	0	0	NaN	0	255	1.461
2	0.124	25.517	15.249	1.388	0	0	-23.629	0.809	0	0	NaN	0	255	1.388		7	0.117	29.281	21.089	1.367	0	0	68.199	0.788	0	0	NaN	0	255	1.367
3	0.131	24.271	16.578	1.477	0	0	-12.529	0.755	0	0	NaN	0	255	1.477		8	0.11	27.703	19.705	1.214	0	0	-155.225	0.941	0	0	NaN	0	255	1.214
4	0.138	22.417	16.937	1.606	0	0	-3.013	0.672	0	0	NaN	0	255	1.606		9	0.11	25.766	19.788	1.252	0	0	-45	0.884	0	0	NaN	0	255	1.252
5	0.145	25.295	18.709	1.659	0	0	-23.962	0.661	0	0	NaN	0	255	1.659		10	0.097	27.26	21.476	1.057	0	0	138.013	1	0	0	NaN	0	255	1.057
6	0.11	26.845	20.203	1.265	0	0	156.801	0.867	0	0	NaN	0	255	1.265
7	0.117	24.604	20.092	1.33	0	0	3.576	0.833	0	0	NaN	0	255	1.33		1	0.152	15.581	12.841	1.705	0	0	-54.782	0.655	0	0	NaN	0	255	1.705
8	0.103	23.275	18.57	1.192	0	0	160.346	0.914	0	0	NaN	0	255	1.192		2	0.138	17.491	14.364	1.609	0	0	117.897	0.669	0	0	NaN	0	255	1.609
9	0.117	28.866	18.57	1.291	0	0	148.392	0.884	0	0	NaN	0	255	1.291		3	0.103	13.616	13.893	1.164	0	0	-94.086	0.96	0	0	NaN	0	255	1.164
10	0.117	27.399	18.487	1.367	0	0	147.265	0.788	0	0	NaN	0	255	1.367		4	0.09	13.174	16.052	1.018	0	0	-112.62	1	0	0	NaN	0	255	1.018
11	0.09	25.932	17.076	0.99	0	0	153.435	1	0	0	NaN	0	255	0.99		5	0.138	13.34	18.21	1.614	0	0	95.711	0.665	0	0	NaN	0	255	1.614
12	0.124	27.288	16.19	1.423	0	0	166.759	0.77	0	0	NaN	0	255	1.423		6	0.083	11.292	16.716	0.875	0	0	33.69	1	0	0	NaN	0	255	0.875
																7	0.097	11.79	14.53	1.04	0	0	24.444	1	0	0	NaN	0	255	1.04
1	0.145	18.127	11.984	1.646	0	0	161.565	0.672	0	0	NaN	0	255	1.646		8	0.131	15.305	18.598	1.499	0	0	-96.34	0.733	0	0	NaN	0	255	1.499
2	0.138	19.677	16.91	1.538	0	0	150.642	0.732	0	0	NaN	0	255	1.538		9	0.11	15.028	16.522	1.238	0	0	118.301	0.905	0	0	NaN	0	255	1.238
3	0.179	18.017	17.27	2.084	0	0	-16.26	0.519	0	0	NaN	0	255	2.084		10	0.11	15.554	14.834	1.265	0	0	23.199	0.867	0	0	NaN	0	255	1.265
4	0.124	20.535	15.747	1.388	0	0	156.371	0.809	0	0	NaN	0	255	1.388		11	0.11	17.408	16.495	1.214	0	0	42.274	0.941	0	0	NaN	0	255	1.214
5	0.097	19.65	13.616	1.121	0	0	32.471	0.965	0	0	NaN	0	255	1.121		12	0.117	17.131	18.266	1.316	0	0	104.931	0.851	0	0	NaN	0	255	1.316
6	0.11	18.681	14.834	1.244	0	0	-58.392	0.896	0	0	NaN	0	255	1.244
7	0.131	17.187	13.948	1.527	0	0	-45	0.706	0	0	NaN	0	255	1.527		1	0.097	15.803	16.356	1.113	0	0	-81.254	0.98	0	0	NaN	0	255	1.113
8	0.103	15.277	13.976	1.168	0	0	171.87	0.953	0	0	NaN	0	255	1.168		2	0.117	15.83	18.432	1.312	0	0	116.565	0.855	0	0	NaN	0	255	1.312
9	0.103	14.059	12.039	1.141	0	0	157.38	0.998	0	0	NaN	0	255	1.141		3	0.09	18.266	19.207	0.981	0	0	-104.036	1	0	0	NaN	0	255	0.981
10	0.11	15.637	11.485	1.262	0	0	-15.945	0.87	0	0	NaN	0	255	1.262		4	0.097	17.325	17.629	1.075	0	0	124.992	1	0	0	NaN	0	255	1.075
11	0.138	12.758	13.257	1.554	0	0	-3.013	0.718	0	0	NaN	0	255	1.554		5	0.124	19.65	18.487	1.411	0	0	115.017	0.783	0	0	NaN	0	255	1.411
12	0.138	13.921	15.277	1.559	0	0	6.009	0.713	0	0	NaN	0	255	1.559		6	0.117	18.044	16.384	1.312	0	0	-60.255	0.855	0	0	NaN	0	255	1.312
13	0.131	15.996	17.519	1.499	0	0	176.82	0.733	0	0	NaN	0	255	1.499		7	0.11	19.511	20.369	1.229	0	0	146.31	0.918	0	0	NaN	0	255	1.229
14	0.124	15.775	15.996	1.411	0	0	130.236	0.783	0	0	NaN	0	255	1.411
15	0.124	21.116	14.336	1.37	0	0	137.49	0.83	0	0	NaN	0	255	1.37		1	0.09	28.727	17.712	1.03	0	0	-141.34	1	0	0	NaN	0	255	1.03
																2	0.117	28.755	15.415	1.291	0	0	58.392	0.884	0	0	NaN	0	255	1.291
1	0.138	22.749	10.738	1.583	0	0	-38.66	0.691	0	0	NaN	0	255	1.583		3	0.117	27.094	16.135	1.347	0	0	97.125	0.812	0	0	NaN	0	255	1.347
2	0.097	24.797	10.71	1.075	0	0	122.471	1	0	0	NaN	0	255	1.075		4	0.11	27.703	13.423	1.238	0	0	118.301	0.905	0	0	NaN	0	255	1.238
3	0.138	26.707	11.098	1.573	0	0	-38.66	0.7	0	0	NaN	0	255	1.573		5	0.124	25.987	13.174	1.401	0	0	-100.008	0.794	0	0	NaN	0	255	1.401
4	0.117	28.423	12.205	1.291	0	0	150.255	0.884	0	0	NaN	0	255	1.291		6	0.097	24.161	14.336	1.04	0	0	-65.556	1	0	0	NaN	0	255	1.04
5	0.117	27.288	13.616	1.312	0	0	153.435	0.855	0	0	NaN	0	255	1.312		7	0.09	23.635	16.107	0.981	0	0	74.745	1	0	0	NaN	0	255	0.981
6	0.11	27.205	15.36	1.262	0	0	143.13	0.87	0	0	NaN	0	255	1.262		8	0.11	25.461	15.305	1.214	0	0	66.801	0.941	0	0	NaN	0	255	1.214
7	0.083	26.402	16.854	0.901	0	0	131.186	1	0	0	NaN	0	255	0.901		9	0.124	24.548	17.463	1.443	0	0	57.265	0.748	0	0	NaN	0	255	1.443
8	0.097	24.687	16.163	1.065	0	0	-9.462	1	0	0	NaN	0	255	1.065		10	0.083	26.347	17.629	0.887	0	0	-90	1	0	0	NaN	0	255	0.887
9	0.124	23.967	12.924	1.401	0	0	10.008	0.794	0	0	NaN	0	255	1.401		11	0.117	25.461	19.511	1.297	0	0	-50.194	0.876	0	0	NaN	0	255	1.297
10	0.124	21.864	12.869	1.388	0	0	-3.576	0.809	0	0	NaN	0	255	1.388		12	0.097	27.565	19.262	1.121	0	0	68.962	0.965	0	0	NaN	0	255	1.121
11	0.124	23.137	14.391	1.411	0	0	151.928	0.783	0	0	NaN	0	255	1.411
12	0.117	25.157	14.53	1.328	0	0	0	0.834	0	0	NaN	0	255	1.328		1	0.103	15.609	11.734	1.168	0	0	94.086	0.953	0	0	NaN	0	255	1.168
																2	0.138	13.561	13.616	1.609	0	0	83.991	0.669	0	0	NaN	0	255	1.609
1	0.124	18.432	11.43	1.375	0	0	-40.236	0.825	0	0	NaN	0	255	1.375		3	0.11	11.9	13.644	1.223	0	0	-98.13	0.927	0	0	NaN	0	255	1.223
2	0.09	21.255	18.819	0.968	0	0	149.036	1	0	0	NaN	0	255	0.968		4	0.11	10.572	15.305	1.262	0	0	-140.194	0.87	0	0	NaN	0	255	1.262
3	0.138	18.183	19.068	1.573	0	0	128.66	0.7	0	0	NaN	0	255	1.573		5	0.117	12.509	15.941	1.348	0	0	71.565	0.811	0	0	NaN	0	255	1.348
4	0.138	16.605	17.38	1.583	0	0	141.34	0.691	0	0	NaN	0	255	1.583		6	0.131	14.447	16.744	1.506	0	0	73.61	0.726	0	0	NaN	0	255	1.506
5	0.145	20.092	17.408	1.643	0	0	147.095	0.674	0	0	NaN	0	255	1.643		7	0.09	15.637	14.447	1.03	0	0	-128.66	1	0	0	NaN	0	255	1.03
6	0.131	17.823	16.633	1.535	0	0	154.799	0.699	0	0	NaN	0	255	1.535		8	0.145	9.769	13.118	1.659	0	0	153.435	0.661	0	0	NaN	0	255	1.659
7	0.138	18.017	15.194	1.554	0	0	-3.013	0.718	0	0	NaN	0	255	1.554		9	0.097	12.15	11.347	1.065	0	0	98.746	1	0	0	NaN	0	255	1.065
8	0.117	21.808	15.083	1.339	0	0	150.255	0.822	0	0	NaN	0	255	1.339		10	0.11	13.893	10.461	1.244	0	0	66.801	0.896	0	0	NaN	0	255	1.244
9	0.159	19.954	13.976	1.832	0	0	153.435	0.593	0	0	NaN	0	255	1.832
10	0.124	17.906	12.758	1.439	0	0	156.371	0.753	0	0	NaN	0	255	1.439		1	0.117	29.364	18.349	1.291	0	0	121.608	0.884	0	0	NaN	0	255	1.291
11	0.117	16.412	11.292	1.292	0	0	135	0.882	0	0	NaN	0	255	1.292		2	0.103	27.205	17.076	1.192	0	0	-111.038	0.914	0	0	NaN	0	255	1.192
12	0.103	14.917	11.458	1.152	0	0	-53.973	0.979	0	0	NaN	0	255	1.152		3	0.097	25.628	16.107	1.121	0	0	-122.471	0.965	0	0	NaN	0	255	1.121
13	0.172	15.72	13.284	2.013	0	0	-33.024	0.535	0	0	NaN	0	255	2.013		4	0.124	23.413	17.242	1.436	0	0	28.072	0.756	0	0	NaN	0	255	1.436
14	0.138	15.581	15.249	1.542	0	0	-22.38	0.729	0	0	NaN	0	255	1.542		5	0.083	24.77	18.515	0.913	0	0	-79.695	1	0	0	NaN	0	255	0.913
15	0.097	20.591	16.329	1.099	0	0	138.013	1	0	0	NaN	0	255	1.099		6	0.103	25.794	20.452	1.168	0	0	120.256	0.953	0	0	NaN	0	255	1.168
16	0.165	21.033	12.841	1.893	0	0	-37.875	0.58	0	0	NaN	0	255	1.893		7	0.11	27.039	18.764	1.244	0	0	109.654	0.896	0	0	NaN	0	255	1.244
																8	0.124	28.174	20.314	1.394	0	0	-96.71	0.803	0	0	NaN	0	255	1.394
1	0.11	10.185	10.683	1.263	0	0	151.699	0.868	0	0	NaN	0	255	1.263
2	0.138	8.358	9.852	1.559	0	0	-6.009	0.713	0	0	NaN	0	255	1.559		1	0.124	24.05	18.985	1.419	0	0	-20.556	0.775	0	0	NaN	0	255	1.419
3	0.131	8.607	11.485	1.499	0	0	-6.34	0.733	0	0	NaN	0	255	1.499		2	0.124	26.402	19.151	1.428	0	0	144.462	0.764	0	0	NaN	0	255	1.428
4	0.117	10.268	12.703	1.292	0	0	-45	0.882	0	0	NaN	0	255	1.292		3	0.117	27.011	17.325	1.34	0	0	-52.431	0.82	0	0	NaN	0	255	1.34
5	0.117	12.399	12.675	1.339	0	0	172.875	0.822	0	0	NaN	0	255	1.339		4	0.117	27.288	14.972	1.297	0	0	129.806	0.876	0	0	NaN	0	255	1.297
6	0.117	11.015	14.115	1.339	0	0	-7.125	0.822	0	0	NaN	0	255	1.339		5	0.138	25.434	12.537	1.573	0	0	-51.34	0.7	0	0	NaN	0	255	1.573
7	0.11	12.288	15.664	1.229	0	0	7.595	0.918	0	0	NaN	0	255	1.229		6	0.103	23.773	12.841	1.173	0	0	160.346	0.945	0	0	NaN	0	255	1.173
8	0.138	10.129	16.273	1.551	0	0	176.987	0.72	0	0	NaN	0	255	1.551		7	0.131	25.129	14.834	1.462	0	0	120.964	0.77	0	0	NaN	0	255	1.462
9	0.179	8.828	17.491	2.084	0	0	-168.232	0.518	0	0	NaN	0	255	2.084		8	0.124	23.635	15.664	1.411	0	0	-79.992	0.783	0	0	NaN	0	255	1.411
10	0.138	6.919	16.661	1.559	0	0	-173.66	0.713	0	0	NaN	0	255	1.559		9	0.11	25.268	16.993	1.263	0	0	153.435	0.868	0	0	NaN	0	255	1.263
11	0.145	6.559	15.028	1.62	0	0	-171.027	0.693	0	0	NaN	0	255	1.62		10	0.117	22.722	17.685	1.333	0	0	86.424	0.829	0	0	NaN	0	255	1.333
12	0.145	5.424	13.091	1.634	0	0	153.435	0.681	0	0	NaN	0	255	1.634		11	0.076	21.227	16.827	0.823	0	0	135	1	0	0	NaN	0	255	0.823
13	0.11	4.4	14.253	1.244	0	0	-19.654	0.896	0	0	NaN	0	255	1.244
14	0.131	9.133	14.834	1.465	0	0	-169.992	0.766	0	0	NaN	0	255	1.465		1	0.083	27.454	9.631	0.875	0	0	123.69	1	0	0	NaN	0	255	0.875
15	0.117	7.777	13.34	1.331	0	0	-45	0.832	0	0	NaN	0	255	1.331		2	0.097	25.628	9.52	1.099	0	0	-48.013	1	0	0	NaN	0	255	1.099
16	0.124	6.061	11.153	1.423	0	0	-166.759	0.77	0	0	NaN	0	255	1.423		3	0.09	24.244	11.458	1.018	0	0	-45	1	0	0	NaN	0	255	1.018
																4	0.097	24.437	14.115	1.04	0	0	118.61	1	0	0	NaN	0	255	1.04
1	0.131	15.111	8.054	1.49	0	0	-22.38	0.741	0	0	NaN	0	255	1.49		5	0.09	26.735	15.471	0.998	0	0	-30.964	1	0	0	NaN	0	255	0.998
2	0.138	17.74	8.33	1.612	0	0	162.474	0.667	0	0	NaN	0	255	1.612		6	0.09	28.893	14.225	0.981	0	0	104.036	1	0	0	NaN	0	255	0.981
3	0.103	19.733	9.493	1.192	0	0	-24.775	0.914	0	0	NaN	0	255	1.192		7	0.11	28.118	11.762	1.214	0	0	132.274	0.941	0	0	NaN	0	255	1.214
4	0.117	20.729	11.236	1.316	0	0	158.199	0.851	0	0	NaN	0	255	1.316		8	0.076	27.703	13.174	0.823	0	0	135	1	0	0	NaN	0	255	0.823
5	0.117	18.653	10.6	1.348	0	0	161.565	0.811	0	0	NaN	0	255	1.348		9	0.103	25.96	13.395	1.185	0	0	126.87	0.926	0	0	NaN	0	255	1.185
6	0.145	16.661	9.742	1.681	0	0	-17.526	0.644	0	0	NaN	0	255	1.681		10	0.103	26.126	11.375	1.162	0	0	180	0.962	0	0	NaN	0	255	1.162
7	0.145	14.419	9.714	1.646	0	0	159.775	0.672	0	0	NaN	0	255	1.646
8	0.117	12.62	10.074	1.312	0	0	-29.745	0.855	0	0	NaN	0	255	1.312		1	0.11	24.991	27.509	1.273	0	0	90	0.855	0	0	NaN	0	255	1.273
9	0.131	13.782	11.707	1.531	0	0	-12.529	0.702	0	0	NaN	0	255	1.531		2	0.131	24.465	25.904	1.496	0	0	-93.18	0.736	0	0	NaN	0	255	1.496
10	0.138	15.747	11.153	1.566	0	0	-6.009	0.707	0	0	NaN	0	255	1.566		3	0.152	22.971	25.406	1.724	0	0	-84.56	0.641	0	0	NaN	0	255	1.724
11	0.124	18.21	12.205	1.423	0	0	165.964	0.77	0	0	NaN	0	255	1.423		4	0.097	21.615	24.188	1.04	0	0	63.435	1	0	0	NaN	0	255	1.04
12	0.097	19.29	14.225	1.119	0	0	8.13	0.968	0	0	NaN	0	255	1.119		5	0.138	23.912	23.081	1.606	0	0	176.987	0.672	0	0	NaN	0	255	1.606
13	0.097	17.546	13.699	1.057	0	0	-175.236	1	0	0	NaN	0	255	1.057		6	0.103	25.517	23.829	1.141	0	0	107.103	0.998	0	0	NaN	0	255	1.141
14	0.103	16.273	14.834	1.164	0	0	175.914	0.96	0	0	NaN	0	255	1.164		7	0.097	26.43	25.545	1.107	0	0	-90	0.99	0	0	NaN	0	255	1.107
15	0.138	14.198	13.727	1.551	0	0	0	0.72	0	0	NaN	0	255	1.551		8	0.117	21.974	28.644	1.339	0	0	97.125	0.822	0	0	NaN	0	255	1.339
16	0.117	15.803	13.091	1.333	0	0	176.424	0.829	0	0	NaN	0	255	1.333		9	0.11	20.48	27.288	1.265	0	0	-66.801	0.867	0	0	NaN	0	255	1.265
																10	0.145	21.725	26.319	1.646	0	0	-69.775	0.672	0	0	NaN	0	255	1.646
1	0.11	15.969	24.105	1.284	0	0	-172.875	0.841	0	0	NaN	0	255	1.284		11	0.117	23.164	27.509	1.316	0	0	104.036	0.851	0	0	NaN	0	255	1.316
2	0.103	14.225	22.694	1.129	0	0	-98.13	1	0	0	NaN	0	255	1.129
3	0.097	13.229	24.354	1.05	0	0	18.435	1	0	0	NaN	0	255	1.05		1	0.097	24.991	15.36	1.107	0	0	-90	0.99	0	0	NaN	0	255	1.107
4	0.11	18.1	22.694	1.238	0	0	7.595	0.905	0	0	NaN	0	255	1.238		2	0.103	23.247	15.969	1.168	0	0	120.256	0.953	0	0	NaN	0	255	1.168
5	0.11	19.234	21.061	1.225	0	0	-160.346	0.923	0	0	NaN	0	255	1.225		3	0.076	24.991	16.965	0.843	0	0	-111.801	1	0	0	NaN	0	255	0.843
6	0.11	17.214	20.591	1.238	0	0	-153.435	0.905	0	0	NaN	0	255	1.238		4	0.097	24.188	18.21	1.065	0	0	-99.462	1	0	0	NaN	0	255	1.065
7	0.097	16.356	22.39	1.053	0	0	175.601	1	0	0	NaN	0	255	1.053		5	0.117	22.03	18.515	1.32	0	0	-121.608	0.845	0	0	NaN	0	255	1.32
8	0.097	15.637	19.622	1.065	0	0	170.538	1	0	0	NaN	0	255	1.065		6	0.124	21.974	20.342	1.449	0	0	-83.29	0.743	0	0	NaN	0	255	1.449
9	0.124	12.814	20.701	1.384	0	0	180	0.814	0	0	NaN	0	255	1.384		7	0.131	23.413	21.615	1.465	0	0	80.538	0.766	0	0	NaN	0	255	1.465
10	0.097	14.64	20.95	1.065	0	0	-26.565	1	0	0	NaN	0	255	1.065		8	0.097	23.773	19.76	1.052	0	0	90	1	0	0	NaN	0	255	1.052
11	0.097	13.616	19.234	1.108	0	0	-4.399	0.987	0	0	NaN	0	255	1.108		9	0.083	25.6	19.456	0.946	0	0	-111.801	1	0	0	NaN	0	255	0.946
12	0.103	12.703	21.587	1.168	0	0	175.914	0.953	0	0	NaN	0	255	1.168		10	0.083	26.569	20.314	0.943	0	0	142.125	1	0	0	NaN	0	255	0.943
13	0.083	17.131	25.046	0.875	0	0	-143.13	1	0	0	NaN	0	255	0.875		11	0.11	25.185	21.753	1.255	0	0	-140.194	0.88	0	0	NaN	0	255	1.255
																12	0.131	26.707	18.266	1.535	0	0	115.201	0.699	0	0	NaN	0	255	1.535
1	0.11	27.731	18.792	1.278	0	0	165.069	0.849	0	0	NaN	0	255	1.278
2	0.117	25.932	17.436	1.287	0	0	-26.565	0.888	0	0	NaN	0	255	1.287		1	0.103	27.454	13.644	1.168	0	0	-120.256	0.953	0	0	NaN	0	255	1.168
3	0.097	24.271	18.017	1.087	0	0	165.964	1	0	0	NaN	0	255	1.087		2	0.124	28.008	15.471	1.388	0	0	7.125	0.809	0	0	NaN	0	255	1.388
4	0.11	22.417	17.131	1.263	0	0	-31.608	0.868	0	0	NaN	0	255	1.263		3	0.131	26.264	17.214	1.465	0	0	167.471	0.766	0	0	NaN	0	255	1.465
5	0.103	22.362	18.902	1.173	0	0	160.346	0.945	0	0	NaN	0	255	1.173		4	0.124	25.572	15.305	1.37	0	0	-47.49	0.83	0	0	NaN	0	255	1.37
6	0.11	23.801	20.037	1.238	0	0	7.595	0.905	0	0	NaN	0	255	1.238		5	0.131	23.275	15.305	1.506	0	0	-54.462	0.726	0	0	NaN	0	255	1.506
7	0.117	25.849	19.594	1.333	0	0	3.576	0.829	0	0	NaN	0	255	1.333		6	0.138	25.019	13.312	1.609	0	0	174.289	0.669	0	0	NaN	0	255	1.609
8	0.097	27.869	20.812	1.052	0	0	180	1	0	0	NaN	0	255	1.052
9	0.117	25.96	21.587	1.369	0	0	14.036	0.785	0	0	NaN	0	255	1.369		1	0.145	32.021	23.524	1.635	0	0	113.962	0.68	0	0	NaN	0	255	1.635
10	0.145	21.615	20.757	1.683	0	0	-26.565	0.642	0	0	NaN	0	255	1.683		2	0.131	33.377	25.295	1.52	0	0	-80.538	0.712	0	0	NaN	0	255	1.52
																3	0.117	33.432	27.952	1.303	0	0	-101.31	0.868	0	0	NaN	0	255	1.303
1	0.097	24.742	13.976	1.057	0	0	8.746	1	0	0	NaN	0	255	1.057		4	0.124	32.657	30.332	1.437	0	0	104.036	0.755	0	0	NaN	0	255	1.437
2	0.103	26.845	12.565	1.164	0	0	0	0.96	0	0	NaN	0	255	1.164		5	0.11	30.249	30.305	1.238	0	0	82.405	0.905	0	0	NaN	0	255	1.238
3	0.117	29.059	12.122	1.331	0	0	-161.565	0.832	0	0	NaN	0	255	1.331		6	0.103	31.052	28.229	1.195	0	0	102.095	0.91	0	0	NaN	0	255	1.195
4	0.083	31.163	12.399	0.875	0	0	-111.801	1	0	0	NaN	0	255	0.875		7	0.117	27.925	25.295	1.306	0	0	-52.431	0.863	0	0	NaN	0	255	1.306
5	0.103	29.17	13.727	1.174	0	0	-45	0.942	0	0	NaN	0	255	1.174		8	0.103	27.786	27.593	1.141	0	0	102.095	0.998	0	0	NaN	0	255	1.141
6	0.124	30.941	15.581	1.388	0	0	176.634	0.809	0	0	NaN	0	255	1.388		9	0.097	31.661	25.932	1.114	0	0	116.565	0.977	0	0	NaN	0	255	1.114
7	0.11	28.644	15.526	1.262	0	0	-36.87	0.87	0	0	NaN	0	255	1.262		10	0.131	30.056	23.856	1.52	0	0	-57.995	0.712	0	0	NaN	0	255	1.52
8	0.145	29.53	17.27	1.669	0	0	174.289	0.653	0	0	NaN	0	255	1.669		11	0.097	29.696	26.098	1.05	0	0	-108.435	1	0	0	NaN	0	255	1.05
9	0.138	26.818	16.273	1.574	0	0	-8.973	0.699	0	0	NaN	0	255	1.574		12	0.131	29.419	28.589	1.456	0	0	-83.66	0.776	0	0	NaN	0	255	1.456
10	0.076	25.378	15.166	0.823	0	0	-161.565	1	0	0	NaN	0	255	0.823
11	0.09	26.43	14.059	0.998	0	0	120.964	1	0	0	NaN	0	255	0.998		1	0.11	25.932	10.71	1.238	0	0	-97.595	0.905	0	0	NaN	0	255	1.238
12	0.097	32.38	14.281	1.121	0	0	147.529	0.965	0	0	NaN	0	255	1.121		2	0.103	26.458	12.786	1.164	0	0	-85.914	0.96	0	0	NaN	0	255	1.164
																3	0.138	28.423	13.561	1.594	0	0	-71.565	0.682	0	0	NaN	0	255	1.594
1	0.124	18.377	14.419	1.423	0	0	14.036	0.77	0	0	NaN	0	255	1.423		4	0.103	28.146	11.402	1.141	0	0	-67.38	0.998	0	0	NaN	0	255	1.141
2	0.103	20.95	12.98	1.129	0	0	-8.13	1	0	0	NaN	0	255	1.129		5	0.11	29.336	9.963	1.215	0	0	-121.608	0.939	0	0	NaN	0	255	1.215
3	0.097	23.054	13.478	1.113	0	0	171.254	0.98	0	0	NaN	0	255	1.113		6	0.097	33.681	10.544	1.107	0	0	-90	0.99	0	0	NaN	0	255	1.107
4	0.11	23.884	15.277	1.229	0	0	143.13	0.918	0	0	NaN	0	255	1.229		7	0.117	31.633	10.019	1.306	0	0	124.695	0.863	0	0	NaN	0	255	1.306
5	0.11	20.784	15.083	1.238	0	0	-26.565	0.905	0	0	NaN	0	255	1.238		8	0.103	33.515	12.426	1.14	0	0	59.744	1	0	0	NaN	0	255	1.14
6	0.145	18.072	16.384	1.669	0	0	5.711	0.653	0	0	NaN	0	255	1.669		9	0.083	31.965	13.146	0.886	0	0	90	1	0	0	NaN	0	255	0.886
7	0.103	19.899	18.155	1.152	0	0	126.027	0.979	0	0	NaN	0	255	1.152		10	0.11	31.772	11.928	1.219	0	0	-93.814	0.933	0	0	NaN	0	255	1.219
8	0.11	22.196	16.744	1.229	0	0	123.69	0.918	0	0	NaN	0	255	1.229		11	0.103	30.388	11.817	1.168	0	0	120.256	0.953	0	0	NaN	0	255	1.168
9	0.083	24.382	19.318	0.901	0	0	138.814	1	0	0	NaN	0	255	0.901		12	0.097	30.498	13.616	1.099	0	0	128.66	1	0	0	NaN	0	255	1.099
10	0.11	20.812	16.854	1.219	0	0	140.711	0.933	0	0	NaN	0	255	1.219
11	0.076	23.635	17.297	0.793	0	0	78.69	1	0	0	NaN	0	255	0.793		1	0.11	21.421	14.336	1.262	0	0	-104.931	0.87	0	0	NaN	0	255	1.262
12	0.145	22.168	18.819	1.683	0	0	116.565	0.642	0	0	NaN	0	255	1.683		2	0.124	21.144	16.384	1.443	0	0	93.18	0.748	0	0	NaN	0	255	1.443
																3	0.117	22.666	17.297	1.331	0	0	-132.51	0.832	0	0	NaN	0	255	1.331
1	0.131	22.251	30.581	1.49	0	0	33.69	0.741	0	0	NaN	0	255	1.49		4	0.09	24.825	16.605	0.985	0	0	127.875	1	0	0	NaN	0	255	0.985
2	0.117	24.797	31.301	1.306	0	0	145.305	0.863	0	0	NaN	0	255	1.306		5	0.11	23.386	14.917	1.274	0	0	-34.695	0.854	0	0	NaN	0	255	1.274
3	0.097	26.818	30.637	1.09	0	0	67.38	1	0	0	NaN	0	255	1.09		6	0.09	22.943	12.924	0.981	0	0	109.983	1	0	0	NaN	0	255	0.981
4	0.124	27.067	32.546	1.437	0	0	16.39	0.755	0	0	NaN	0	255	1.437		7	0.09	22.002	11.236	1.016	0	0	120.964	1	0	0	NaN	0	255	1.016
5	0.124	24.742	33.128	1.388	0	0	154.983	0.809	0	0	NaN	0	255	1.388		8	0.097	24.133	10.766	1.063	0	0	-51.34	1	0	0	NaN	0	255	1.063
6	0.11	22.556	32.768	1.229	0	0	-172.405	0.918	0	0	NaN	0	255	1.229		9	0.103	24.631	12.924	1.188	0	0	61.699	0.92	0	0	NaN	0	255	1.188
7	0.117	20.48	31.965	1.316	0	0	68.199	0.851	0	0	NaN	0	255	1.316		10	0.097	25.932	14.972	1.099	0	0	38.66	1	0	0	NaN	0	255	1.099
8	0.138	24.714	29.364	1.542	0	0	-22.38	0.729	0	0	NaN	0	255	1.542
																1	0.117	23.773	15.554	1.33	0	0	90	0.833	0	0	NaN	0	255	1.33
1	0.117	26.873	17.491	1.361	0	0	154.983	0.794	0	0	NaN	0	255	1.361		2	0.11	25.461	16.495	1.262	0	0	-53.13	0.87	0	0	NaN	0	255	1.262
2	0.131	24.825	15.969	1.456	0	0	-6.71	0.776	0	0	NaN	0	255	1.456		3	0.11	26.181	18.266	1.262	0	0	104.931	0.87	0	0	NaN	0	255	1.262
3	0.117	24.105	17.353	1.369	0	0	165.964	0.785	0	0	NaN	0	255	1.369		4	0.097	26.541	20.342	1.099	0	0	41.987	1	0	0	NaN	0	255	1.099
4	0.131	21.919	16.246	1.49	0	0	-30.964	0.741	0	0	NaN	0	255	1.49		5	0.069	24.576	21.31	0.775	0	0	90	1	0	0	NaN	0	255	0.775
5	0.131	20.452	17.214	1.461	0	0	153.435	0.771	0	0	NaN	0	255	1.461		6	0.117	24.77	19.594	1.297	0	0	129.806	0.876	0	0	NaN	0	255	1.297
6	0.124	21.033	19.234	1.384	0	0	127.569	0.814	0	0	NaN	0	255	1.384		7	0.131	22.915	19.401	1.511	0	0	-29.358	0.721	0	0	NaN	0	255	1.511
7	0.103	20.258	20.84	1.141	0	0	-21.038	0.998	0	0	NaN	0	255	1.141		8	0.11	24.161	17.823	1.219	0	0	140.711	0.933	0	0	NaN	0	255	1.219
8	0.083	22.223	22.002	0.946	0	0	-160.017	1	0	0	NaN	0	255	0.946		9	0.103	22.279	17.795	1.164	0	0	-90	0.96	0	0	NaN	0	255	1.164
9	0.097	22.694	20.563	1.04	0	0	22.62	1	0	0	NaN	0	255	1.04		10	0.097	22.168	16.079	1.087	0	0	-102.995	1	0	0	NaN	0	255	1.087
10	0.138	24.271	21.587	1.594	0	0	108.435	0.682	0	0	NaN	0	255	1.594
11	0.103	26.264	20.646	1.136	0	0	135	1	0	0	NaN	0	255	1.136		1	0.11	13.616	15.554	1.274	0	0	-126.87	0.854	0	0	NaN	0	255	1.274
12	0.138	25.461	18.792	1.559	0	0	-18.435	0.713	0	0	NaN	0	255	1.559		2	0.097	15.111	16.91	1.108	0	0	-94.399	0.987	0	0	NaN	0	255	1.108
13	0.165	23.164	18.958	1.885	0	0	-39.472	0.585	0	0	NaN	0	255	1.885		3	0.097	14.806	19.29	1.107	0	0	90	0.99	0	0	NaN	0	255	1.107
																4	0.131	16.605	20.286	1.511	0	0	-119.358	0.721	0	0	NaN	0	255	1.511
1	0.124	14.751	18.681	1.443	0	0	3.366	0.748	0	0	NaN	0	255	1.443		5	0.117	16.578	18.294	1.347	0	0	-100.62	0.812	0	0	NaN	0	255	1.347
2	0.11	14.696	16.052	1.278	0	0	-14.931	0.849	0	0	NaN	0	255	1.278		6	0.103	16.329	16.467	1.141	0	0	77.905	0.998	0	0	NaN	0	255	1.141
3	0.131	16.495	16.993	1.496	0	0	-176.82	0.736	0	0	NaN	0	255	1.496		7	0.117	15.581	14.862	1.296	0	0	-108.435	0.877	0	0	NaN	0	255	1.296
4	0.103	17.906	15.858	1.197	0	0	-146.31	0.906	0	0	NaN	0	255	1.197		8	0.103	18.044	14.779	1.164	0	0	90	0.96	0	0	NaN	0	255	1.164
5	0.131	16.384	14.972	1.49	0	0	-159.444	0.741	0	0	NaN	0	255	1.49		9	0.097	20.203	15.388	1.121	0	0	-56.31	0.965	0	0	NaN	0	255	1.121
6	0.097	16.633	13.257	1.113	0	0	-175.914	0.98	0	0	NaN	0	255	1.113		10	0.11	21.061	17.657	1.273	0	0	90	0.855	0	0	NaN	0	255	1.273
7	0.11	18.21	13.755	1.278	0	0	3.576	0.849	0	0	NaN	0	255	1.278		11	0.117	18.46	20.674	1.296	0	0	68.199	0.877	0	0	NaN	0	255	1.296
8	0.09	19.733	14.862	0.99	0	0	155.556	1	0	0	NaN	0	255	0.99		12	0.103	18.819	18.709	1.174	0	0	81.87	0.942	0	0	NaN	0	255	1.174
9	0.117	21.559	15.305	1.369	0	0	165.964	0.785	0	0	NaN	0	255	1.369		13	0.124	19.124	16.329	1.384	0	0	-90	0.814	0	0	NaN	0	255	1.384
10	0.097	22.196	17.159	1.065	0	0	-170.538	1	0	0	NaN	0	255	1.065		14	0.11	17.685	16.467	1.223	0	0	85.914	0.927	0	0	NaN	0	255	1.223
11	0.138	20.065	17.02	1.554	0	0	-3.013	0.718	0	0	NaN	0	255	1.554
12	0.076	18.57	18.432	0.823	0	0	-18.435	1	0	0	NaN	0	255	0.823		1	0.131	27.759	8.026	1.511	0	0	-96.34	0.721	0	0	NaN	0	255	1.511
13	0.083	20.95	18.847	0.913	0	0	-16.699	1	0	0	NaN	0	255	0.913		2	0.124	26.845	10.129	1.437	0	0	76.759	0.755	0	0	NaN	0	255	1.437
14	0.124	16.965	19.207	1.384	0	0	165.964	0.814	0	0	NaN	0	255	1.384		3	0.11	28.81	10.627	1.244	0	0	-70.346	0.896	0	0	NaN	0	255	1.244
																4	0.117	30.083	12.26	1.347	0	0	-82.875	0.812	0	0	NaN	0	255	1.347
1	0.103	24.963	11.541	1.141	0	0	-111.038	0.998	0	0	NaN	0	255	1.141		5	0.09	28.727	12.924	0.998	0	0	85.236	1	0	0	NaN	0	255	0.998
2	0.124	26.762	12.399	1.37	0	0	135	0.83	0	0	NaN	0	255	1.37		6	0.097	31.578	11.596	1.05	0	0	108.435	1	0	0	NaN	0	255	1.05
3	0.11	27.676	14.225	1.252	0	0	135	0.884	0	0	NaN	0	255	1.252		7	0.103	31.439	9.686	1.164	0	0	-65.225	0.96	0	0	NaN	0	255	1.164
4	0.131	25.655	13.672	1.461	0	0	-38.157	0.771	0	0	NaN	0	255	1.461		8	0.117	29.862	8.247	1.316	0	0	104.036	0.851	0	0	NaN	0	255	1.316
5	0.11	23.552	12.758	1.215	0	0	-28.301	0.939	0	0	NaN	0	255	1.215
6	0.097	26.652	15.609	1.103	0	0	162.897	0.997	0	0	NaN	0	255	1.103		1	0.11	31.855	23.58	1.219	0	0	-86.186	0.933	0	0	NaN	0	255	1.219
7	0.083	27.482	17.131	0.943	0	0	131.186	1	0	0	NaN	0	255	0.943		2	0.124	32.27	26.347	1.443	0	0	86.82	0.748	0	0	NaN	0	255	1.443
8	0.09	25.212	16.827	1.034	0	0	75.964	1	0	0	NaN	0	255	1.034		3	0.103	30.941	25.821	1.168	0	0	94.086	0.953	0	0	NaN	0	255	1.168
9	0.117	24.687	14.945	1.291	0	0	-29.745	0.884	0	0	NaN	0	255	1.291		4	0.117	30.332	24.022	1.347	0	0	-97.125	0.812	0	0	NaN	0	255	1.347
10	0.09	22.556	15.249	0.956	0	0	100.305	1	0	0	NaN	0	255	0.956		5	0.11	29.142	22.417	1.219	0	0	-93.814	0.933	0	0	NaN	0	255	1.219
11	0.11	23.164	14.004	1.219	0	0	140.711	0.933	0	0	NaN	0	255	1.219		6	0.117	28.34	24.299	1.328	0	0	90	0.834	0	0	NaN	0	255	1.328
																7	0.11	27.26	22.362	1.229	0	0	81.87	0.918	0	0	NaN	0	255	1.229
1	0.103	22.113	11.402	1.188	0	0	153.435	0.92	0	0	NaN	0	255	1.188		8	0.145	26.458	24.078	1.664	0	0	-92.862	0.657	0	0	NaN	0	255	1.664
2	0.076	20.092	11.319	0.845	0	0	-57.995	1	0	0	NaN	0	255	0.845		9	0.097	27.343	25.932	1.075	0	0	-99.462	1	0	0	NaN	0	255	1.075
3	0.117	20.258	12.869	1.357	0	0	-10.62	0.8	0	0	NaN	0	255	1.357		10	0.097	28.229	27.814	1.103	0	0	72.897	0.997	0	0	NaN	0	255	1.103
4	0.131	19.179	14.474	1.496	0	0	0	0.736	0	0	NaN	0	255	1.496		11	0.124	29.447	25.766	1.423	0	0	104.036	0.77	0	0	NaN	0	255	1.423
5	0.11	21.891	14.364	1.215	0	0	-28.301	0.939	0	0	NaN	0	255	1.215		12	0.131	29.225	28.81	1.494	0	0	-90	0.737	0	0	NaN	0	255	1.494
6	0.069	23.746	12.841	0.743	0	0	153.435	1	0	0	NaN	0	255	0.743		13	0.103	30.609	27.482	1.183	0	0	102.095	0.928	0	0	NaN	0	255	1.183
7	0.103	24.963	14.419	1.168	0	0	149.744	0.953	0	0	NaN	0	255	1.168		14	0.103	30.609	27.482	1.183	0	0	102.095	0.928	0	0	NaN	0	255	1.183
8	0.083	23.524	15.443	0.952	0	0	-123.69	1	0	0	NaN	0	255	0.952
9	0.11	21.033	16.135	1.229	0	0	146.31	0.918	0	0	NaN	0	255	1.229
10	0.097	23.137	16.661	1.05	0	0	-161.565	1	0	0	NaN	0	255	1.05
1	0.138	23.829	16.965	1.612	0	0	-17.526	0.667	0	0	NaN	0	255	1.612
2	0.083	23.386	18.681	0.946	0	0	-70.017	1	0	0	NaN	0	255	0.946
3	0.103	23.856	20.397	1.183	0	0	167.905	0.928	0	0	NaN	0	255	1.183
4	0.097	26.264	20.674	1.09	0	0	22.62	1	0	0	NaN	0	255	1.09
5	0.117	28.035	19.345	1.333	0	0	176.424	0.829	0	0	NaN	0	255	1.333
6	0.124	25.628	18.985	1.394	0	0	-6.71	0.803	0	0	NaN	0	255	1.394
7	0.131	29.004	17.934	1.496	0	0	176.82	0.736	0	0	NaN	0	255	1.496
8	0.131	28.672	15.166	1.462	0	0	150.642	0.77	0	0	NaN	0	255	1.462
9	0.097	26.624	14.696	1.04	0	0	-24.444	1	0	0	NaN	0	255	1.04
10	0.131	27.925	16.384	1.523	0	0	-18.435	0.71	0	0	NaN	0	255	1.523
11	0.11	27.039	17.602	1.214	0	0	42.274	0.941	0	0	NaN	0	255	1.214
12	0.11	25.904	17.103	1.255	0	0	-132.274	0.88	0	0	NaN	0	255	1.255
13	0.11	25.351	15.609	1.284	0	0	-172.875	0.841	0	0	NaN	0	255	1.284
1	0.124	25.24	16.439	1.387	0	0	151.928	0.81	0	0	NaN	0	255	1.387
2	0.11	23.137	17.325	1.238	0	0	118.301	0.905	0	0	NaN	0	255	1.238
3	0.11	23.054	15.166	1.219	0	0	-39.289	0.933	0	0	NaN	0	255	1.219
4	0.117	24.714	14.585	1.312	0	0	-26.565	0.855	0	0	NaN	0	255	1.312
5	0.09	25.6	13.035	0.956	0	0	100.305	1	0	0	NaN	0	255	0.956
6	0.09	24.161	12.011	0.967	0	0	-114.444	1	0	0	NaN	0	255	0.967
7	0.097	22.777	13.063	1.069	0	0	108.435	1	0	0	NaN	0	255	1.069
8	0.076	21.449	13.589	0.832	0	0	-174.289	1	0	0	NaN	0	255	0.832
9	0.11	21.504	16.218	1.229	0	0	-53.13	0.918	0	0	NaN	0	255	1.229
10	0.11	20.978	17.989	1.238	0	0	151.699	0.905	0	0	NaN	0	255	1.238
11	0.083	19.318	16.965	0.921	0	0	33.69	1	0	0	NaN	0	255	0.921
12	0.11	19.594	14.806	1.278	0	0	-14.931	0.849	0	0	NaN	0	255	1.278
13	0.097	27.371	16.246	1.099	0	0	48.013	1	0	0	NaN	0	255	1.099
14	0.069	26.845	15.083	0.753	0	0	-49.399	1	0	0	NaN	0	255	0.753
15	0.117	24.742	18.764	1.333	0	0	-47.49	0.829	0	0	NaN	0	255	1.333
16	0.103	22.583	19.401	1.188	0	0	-61.699	0.92	0	0	NaN	0	255	1.188
17	0.117	20.508	19.456	1.312	0	0	150.255	0.855	0	0	NaN	0	255	1.312
1	0.103	16.633	13.035	1.192	0	0	160.346	0.914	0	0	NaN	0	255	1.192
2	0.117	14.834	13.589	1.348	0	0	161.565	0.811	0	0	NaN	0	255	1.348
3	0.124	13.893	15.194	1.397	0	0	-32.735	0.799	0	0	NaN	0	255	1.397
4	0.103	15.72	15.388	1.185	0	0	146.31	0.926	0	0	NaN	0	255	1.185
5	0.124	17.103	14.862	1.37	0	0	-47.49	0.83	0	0	NaN	0	255	1.37
6	0.117	18.819	14.059	1.312	0	0	-63.435	0.855	0	0	NaN	0	255	1.312
7	0.11	19.816	12.703	1.214	0	0	114.775	0.941	0	0	NaN	0	255	1.214
8	0.117	18.1	11.956	1.34	0	0	142.431	0.82	0	0	NaN	0	255	1.34
9	0.09	20.452	15.083	1.021	0	0	99.462	1	0	0	NaN	0	255	1.021
10	0.138	21.891	16.218	1.559	0	0	-173.991	0.713	0	0	NaN	0	255	1.559
11	0.117	19.345	15.858	1.296	0	0	-161.565	0.877	0	0	NaN	0	255	1.296
12	0.097	17.38	16.771	1.121	0	0	-30.256	0.965	0	0	NaN	0	255	1.121
13	0.152	20.065	17.463	1.785	0	0	174.56	0.598	0	0	NaN	0	255	1.785
14	0.117	18.404	18.377	1.306	0	0	-53.13	0.863	0	0	NaN	0	255	1.306
15	0.131	15.471	17.878	1.474	0	0	144.462	0.758	0	0	NaN	0	255	1.474
1	0.103	20.95	11.153	1.192	0	0	23.199	0.914	0	0	NaN	0	255	1.192
2	0.124	21.808	13.589	1.423	0	0	13.241	0.77	0	0	NaN	0	255	1.423
3	0.117	22.445	11.9	1.306	0	0	-50.194	0.863	0	0	NaN	0	255	1.306
4	0.083	23.275	11.07	0.901	0	0	135	1	0	0	NaN	0	255	0.901
5	0.103	24.327	9.88	1.129	0	0	-167.005	1	0	0	NaN	0	255	1.129
6	0.117	26.402	9.659	1.339	0	0	-29.745	0.822	0	0	NaN	0	255	1.339
7	0.172	28.81	9.769	1.962	0	0	-16.928	0.563	0	0	NaN	0	255	1.962
8	0.138	28.949	11.624	1.56	0	0	152.103	0.712	0	0	NaN	0	255	1.56
9	0.097	27.039	11.873	1.09	0	0	-157.38	1	0	0	NaN	0	255	1.09
10	0.117	25.351	11.181	1.312	0	0	-153.435	0.855	0	0	NaN	0	255	1.312
11	0.117	24.244	12.703	1.339	0	0	-150.255	0.822	0	0	NaN	0	255	1.339
12	0.152	23.967	14.447	1.717	0	0	20.225	0.647	0	0	NaN	0	255	1.717
13	0.117	26.375	13.395	1.316	0	0	-158.199	0.851	0	0	NaN	0	255	1.316
14	0.131	25.351	15.803	1.49	0	0	20.556	0.741	0	0	NaN	0	255	1.49
15	0.11	27.842	14.723	1.274	0	0	180	0.854	0	0	NaN	0	255	1.274
1	0.131	30.914	14.031	1.52	0	0	147.995	0.712	0	0	NaN	0	255	1.52
2	0.083	27.703	12.62	0.894	0	0	-21.801	1	0	0	NaN	0	255	0.894
3	0.117	26.181	14.308	1.348	0	0	-69.444	0.811	0	0	NaN	0	255	1.348
4	0.138	26.375	16.716	1.567	0	0	-57.995	0.706	0	0	NaN	0	255	1.567
5	0.145	26.181	18.985	1.69	0	0	-31.43	0.637	0	0	NaN	0	255	1.69
6	0.076	24.604	17.795	0.817	0	0	116.565	1	0	0	NaN	0	255	0.817
7	0.11	24.299	15.692	1.278	0	0	18.435	0.849	0	0	NaN	0	255	1.278
8	0.131	30.914	18.432	1.527	0	0	-47.291	0.706	0	0	NaN	0	255	1.527
9	0.117	30.941	16.135	1.361	0	0	151.928	0.794	0	0	NaN	0	255	1.361
10	0.097	29.142	14.806	1.053	0	0	-94.764	1	0	0	NaN	0	255	1.053
11	0.138	29.198	16.744	1.56	0	0	-27.897	0.712	0	0	NaN	0	255	1.56
12	0.145	28.45	18.321	1.661	0	0	143.13	0.66	0	0	NaN	0	255	1.661
13	0.165	28.34	20.092	1.936	0	0	149.036	0.554	0	0	NaN	0	255	1.936
14	0.131	27.676	15.526	1.523	0	0	161.565	0.71	0	0	NaN	0	255	1.523
1	0.186	21.476	18.183	2.13	0	0	-25.56	0.515	0	0	NaN	0	255	2.13
2	0.103	22.583	16.384	1.185	0	0	-36.027	0.926	0	0	NaN	0	255	1.185
3	0.124	28.229	18.266	1.411	0	0	-25.017	0.783	0	0	NaN	0	255	1.411
4	0.124	28.146	19.982	1.44	0	0	176.634	0.752	0	0	NaN	0	255	1.44
5	0.159	25.517	19.899	1.857	0	0	-10.305	0.578	0	0	NaN	0	255	1.857
6	0.117	23.164	19.871	1.33	0	0	180	0.833	0	0	NaN	0	255	1.33
7	0.076	24.41	21.476	0.847	0	0	78.69	1	0	0	NaN	0	255	0.847
8	0.117	26.735	21.476	1.331	0	0	161.565	0.832	0	0	NaN	0	255	1.331
9	0.097	25.794	18.626	1.092	0	0	28.61	1	0	0	NaN	0	255	1.092
10	0.097	23.884	18.044	1.114	0	0	153.435	0.977	0	0	NaN	0	255	1.114
11	0.131	24.604	16.495	1.511	0	0	150.642	0.721	0	0	NaN	0	255	1.511
12	0.11	26.569	17.574	1.229	0	0	97.595	0.918	0	0	NaN	0	255	1.229
1	0.124	30.886	11.402	1.387	0	0	-28.072	0.81	0	0	NaN	0	255	1.387
2	0.138	28.644	11.928	1.575	0	0	161.565	0.698	0	0	NaN	0	255	1.575
3	0.152	25.628	12.703	1.772	0	0	-2.726	0.607	0	0	NaN	0	255	1.772
4	0.138	29.53	13.118	1.559	0	0	164.476	0.713	0	0	NaN	0	255	1.559
5	0.11	27.399	14.281	1.262	0	0	104.931	0.87	0	0	NaN	0	255	1.262
6	0.124	25.461	15.581	1.375	0	0	-130.236	0.825	0	0	NaN	0	255	1.375
7	0.11	23.967	14.945	1.262	0	0	143.13	0.87	0	0	NaN	0	255	1.262
8	0.103	28.229	16.163	1.129	0	0	102.995	1	0	0	NaN	0	255	1.129
9	0.09	30	14.723	1.021	0	0	-80.538	1	0	0	NaN	0	255	1.021
10	0.097	30.637	16.937	1.119	0	0	98.746	0.968	0	0	NaN	0	255	1.119
11	0.11	32.546	15.305	1.263	0	0	148.392	0.868	0	0	NaN	0	255	1.263
12	0.103	29.668	17.795	1.141	0	0	141.34	0.998	0	0	NaN	0	255	1.141
13	0.097	27.177	17.27	1.09	0	0	116.565	1	0	0	NaN	0	255	1.09
1	0.124	21.393	11.9	1.414	0	0	-57.265	0.779	0	0	NaN	0	255	1.414
2	0.103	19.484	12.509	1.192	0	0	68.962	0.914	0	0	NaN	0	255	1.192
3	0.117	17.353	13.506	1.33	0	0	-93.576	0.833	0	0	NaN	0	255	1.33
4	0.131	15.803	14.972	1.52	0	0	-32.005	0.712	0	0	NaN	0	255	1.52
5	0.117	18.266	15.969	1.361	0	0	151.928	0.794	0	0	NaN	0	255	1.361
6	0.09	16.716	17.851	0.998	0	0	109.983	1	0	0	NaN	0	255	0.998
7	0.131	14.779	16.412	1.461	0	0	-51.843	0.771	0	0	NaN	0	255	1.461
8	0.11	20.729	15.664	1.214	0	0	-132.274	0.941	0	0	NaN	0	255	1.214
9	0.152	25.019	12.592	1.758	0	0	150.945	0.616	0	0	NaN	0	255	1.758
10	0.097	24.88	14.115	1.057	0	0	135	1	0	0	NaN	0	255	1.057
11	0.117	22.306	13.644	1.287	0	0	63.435	0.888	0	0	NaN	0	255	1.287
12	0.103	19.207	14.419	1.183	0	0	98.13	0.928	0	0	NaN	0	255	1.183
13	0.138	23.441	15.471	1.568	0	0	-49.399	0.705	0	0	NaN	0	255	1.568
1	0.117	19.899	16.329	1.357	0	0	-10.62	0.8	0	0	NaN	0	255	1.357
2	0.159	20.646	18.155	1.787	0	0	15.945	0.624	0	0	NaN	0	255	1.787
3	0.152	21.67	19.29	1.775	0	0	5.44	0.605	0	0	NaN	0	255	1.775
4	0.11	21.338	20.646	1.278	0	0	-18.435	0.849	0	0	NaN	0	255	1.278
5	0.131	24.022	19.622	1.535	0	0	153.435	0.699	0	0	NaN	0	255	1.535
6	0.11	25.987	19.234	1.262	0	0	36.87	0.87	0	0	NaN	0	255	1.262
7	0.103	22.362	16.965	1.168	0	0	-146.31	0.953	0	0	NaN	0	255	1.168
8	0.09	24.244	15.969	0.985	0	0	138.366	1	0	0	NaN	0	255	0.985
9	0.103	22.002	15.332	1.141	0	0	-21.038	0.998	0	0	NaN	0	255	1.141
10	0.124	24.105	21.366	1.423	0	0	165.964	0.77	0	0	NaN	0	255	1.423
11	0.117	24.133	17.74	1.357	0	0	-169.38	0.8	0	0	NaN	0	255	1.357
1	0.131	23.192	13.755	1.49	0	0	-29.358	0.741	0	0	NaN	0	255	1.49
2	0.09	25.019	14.336	0.968	0	0	149.036	1	0	0	NaN	0	255	0.968
3	0.131	30.609	16.356	1.499	0	0	-176.82	0.733	0	0	NaN	0	255	1.499
4	0.124	28.312	15.609	1.384	0	0	-17.354	0.814	0	0	NaN	0	255	1.384
5	0.124	29.308	17.878	1.44	0	0	180	0.752	0	0	NaN	0	255	1.44
6	0.131	27.316	18.044	1.474	0	0	-33.69	0.758	0	0	NaN	0	255	1.474
7	0.103	24.853	16.716	1.174	0	0	135	0.942	0	0	NaN	0	255	1.174
8	0.117	23.829	17.989	1.306	0	0	-55.305	0.863	0	0	NaN	0	255	1.306
9	0.11	25.821	18.847	1.218	0	0	180	0.935	0	0	NaN	0	255	1.218
10	0.138	23.303	15.581	1.594	0	0	-21.251	0.682	0	0	NaN	0	255	1.594
11	0.152	26.679	15.886	1.766	0	0	-33.69	0.611	0	0	NaN	0	255	1.766
12	0.138	27.897	14.031	1.559	0	0	164.476	0.713	0	0	NaN	0	255	1.559
13	0.145	25.545	12.869	1.69	0	0	-32.905	0.637	0	0	NaN	0	255	1.69
1	0.124	24.437	12.067	1.453	0	0	20.556	0.739	0	0	NaN	0	255	1.453
2	0.11	26.375	12.509	1.219	0	0	-140.711	0.933	0	0	NaN	0	255	1.219
3	0.124	24.493	14.031	1.411	0	0	25.017	0.783	0	0	NaN	0	255	1.411
4	0.124	22.556	14.031	1.428	0	0	35.538	0.764	0	0	NaN	0	255	1.428
5	0.117	20.148	14.253	1.297	0	0	39.806	0.876	0	0	NaN	0	255	1.297
6	0.124	22.196	11.873	1.453	0	0	-141.843	0.739	0	0	NaN	0	255	1.453
7	0.117	19.954	16.91	1.312	0	0	26.565	0.855	0	0	NaN	0	255	1.312
8	0.124	21.891	15.775	1.423	0	0	-166.759	0.77	0	0	NaN	0	255	1.423
9	0.117	24.05	15.913	1.34	0	0	37.569	0.82	0	0	NaN	0	255	1.34
10	0.145	22.113	18.044	1.635	0	0	-156.038	0.68	0	0	NaN	0	255	1.635
11	0.11	23.303	19.318	1.262	0	0	-126.87	0.87	0	0	NaN	0	255	1.262
12	0.124	24.853	17.546	1.387	0	0	29.745	0.81	0	0	NaN	0	255	1.387
13	0.172	26.292	14.917	1.978	0	0	-163.072	0.554	0	0	NaN	0	255	1.978
1	0.165	25.24	18.681	1.909	0	0	-162.35	0.571	0	0	NaN	0	255	1.909
2	0.145	22.417	19.013	1.683	0	0	-26.565	0.642	0	0	NaN	0	255	1.683
3	0.138	23.939	20.867	1.598	0	0	12.529	0.679	0	0	NaN	0	255	1.598
4	0.124	26.818	20.314	1.453	0	0	40.236	0.739	0	0	NaN	0	255	1.453
5	0.11	27.565	21.615	1.209	0	0	-164.055	0.948	0	0	NaN	0	255	1.209
6	0.117	25.489	22.556	1.351	0	0	55.305	0.806	0	0	NaN	0	255	1.351
7	0.131	23.247	22.998	1.531	0	0	167.471	0.702	0	0	NaN	0	255	1.531
8	0.138	21.781	21.393	1.55	0	0	180	0.721	0	0	NaN	0	255	1.55
9	0.069	20.48	19.594	0.722	0	0	-125.538	1	0	0	NaN	0	255	0.722
10	0.124	19.373	21.061	1.401	0	0	10.62	0.794	0	0	NaN	0	255	1.401
11	0.09	20.701	23.109	0.998	0	0	30.964	1	0	0	NaN	0	255	0.998
12	0.131	22.528	24.437	1.494	0	0	180	0.737	0	0	NaN	0	255	1.494
13	0.055	23.663	17.491	0.599	0	0	123.69	1	0	0	NaN	0	255	0.599
14	0.124	25.572	16.799	1.397	0	0	35.538	0.799	0	0	NaN	0	255	1.397
1	0.159	18.792	8.247	1.813	0	0	-10.305	0.606	0	0	NaN	0	255	1.813
2	0.172	23.939	9.576	1.993	0	0	180	0.545	0	0	NaN	0	255	1.993
3	0.165	22.057	8.081	1.889	0	0	175.03	0.582	0	0	NaN	0	255	1.889
4	0.097	20.231	6.864	1.069	0	0	22.62	1	0	0	NaN	0	255	1.069
5	0.138	20.342	9.742	1.598	0	0	-11.889	0.679	0	0	NaN	0	255	1.598
6	0.117	18.626	10.849	1.33	0	0	3.576	0.833	0	0	NaN	0	255	1.33
7	0.117	16.799	11.845	1.316	0	0	23.199	0.851	0	0	NaN	0	255	1.316
8	0.103	18.183	12.786	1.173	0	0	158.962	0.945	0	0	NaN	0	255	1.173
9	0.124	23.054	13.091	1.4	0	0	162.646	0.795	0	0	NaN	0	255	1.4
10	0.124	20.314	12.454	1.411	0	0	-10.008	0.783	0	0	NaN	0	255	1.411
11	0.172	21.67	11.153	2.005	0	0	175.236	0.539	0	0	NaN	0	255	2.005
12	0.11	23.829	11.209	1.262	0	0	-14.931	0.87	0	0	NaN	0	255	1.262
13	0.103	25.406	12.233	1.195	0	0	164.055	0.91	0	0	NaN	0	255	1.195
14	0.124	19.871	14.225	1.394	0	0	-7.125	0.803	0	0	NaN	0	255	1.394
15	0.145	22.085	14.723	1.651	0	0	168.111	0.667	0	0	NaN	0	255	1.651
1	0.103	28.395	20.784	1.168	0	0	146.31	0.953	0	0	NaN	0	255	1.168
2	0.145	25.711	21.587	1.687	0	0	-40.914	0.639	0	0	NaN	0	255	1.687
3	0.103	26.043	20.12	1.164	0	0	-24.775	0.96	0	0	NaN	0	255	1.164
4	0.138	23.69	21.974	1.585	0	0	-23.962	0.69	0	0	NaN	0	255	1.585
5	0.131	23.635	23.939	1.474	0	0	-33.69	0.758	0	0	NaN	0	255	1.474
6	0.145	24.797	25.738	1.634	0	0	-27.897	0.681	0	0	NaN	0	255	1.634
7	0.11	27.426	27.482	1.265	0	0	156.801	0.867	0	0	NaN	0	255	1.265
8	0.097	29.059	26.43	1.069	0	0	161.565	1	0	0	NaN	0	255	1.069
9	0.117	26.956	25.489	1.361	0	0	154.983	0.794	0	0	NaN	0	255	1.361
10	0.117	25.461	23.801	1.291	0	0	-31.608	0.884	0	0	NaN	0	255	1.291
11	0.11	28.284	22.002	1.278	0	0	161.565	0.849	0	0	NaN	0	255	1.278
12	0.131	30.056	23.441	1.461	0	0	-26.565	0.771	0	0	NaN	0	255	1.461
13	0.11	30.941	25.295	1.262	0	0	165.069	0.87	0	0	NaN	0	255	1.262
14	0.152	28.008	23.635	1.733	0	0	-26.565	0.635	0	0	NaN	0	255	1.733
15	0.124	25.406	27.786	1.387	0	0	151.928	0.81	0	0	NaN	0	255	1.387
16	0.131	21.67	24.244	1.49	0	0	-30.964	0.741	0	0	NaN	0	255	1.49

## Sheet: WNT11F1 MUTANTS
WNT11F1 PRIMI																WNT11F1 PRIMII
CELL	AREA	X	Y	PERIM	MAJOR	MINOR	ANGLE	CIRC	AR	ROUND	SOLIDITY	MINTHR	MAXTHR	LENGTH		CELL	AREA	X	Y	PERIM	MAJOR	MINOR	ANGLE	CIRC	AR	ROUND	SOLIDITY	MINTHR	MAXTHR	LENGTH
1	0.145	9.465	12.288	1.693	0	0	-11.31	0.634	0	0	NaN	0	255	1.693		1	0.172	20.487	10.69	1.987	0	0	102.265	0.549	0	0	NaN	0	255	1.987
2	0.159	11.292	12.828	1.843	0	0	172.235	0.586	0	0	NaN	0	255	1.843		2	0.193	18.453	8.406	2.21	0	0	-26.565	0.497	0	0	NaN	0	255	2.21
3	0.179	10.171	14.488	2.117	0	0	-11.31	0.503	0	0	NaN	0	255	2.117		3	0.131	16.481	9.008	1.515	0	0	9.462	0.717	0	0	NaN	0	255	1.515
4	0.152	11.416	16.066	1.746	0	0	-2.726	0.625	0	0	NaN	0	255	1.746		4	0.117	18.556	10.171	1.369	0	0	104.036	0.785	0	0	NaN	0	255	1.369
5	0.172	14.364	15.775	2	0	0	175.236	0.542	0	0	NaN	0	255	2		5	0.117	18.806	11.956	1.289	0	0	-104.931	0.886	0	0	NaN	0	255	1.289
6	0.145	13.035	14.073	1.663	0	0	177.138	0.658	0	0	NaN	0	255	1.663		6	0.152	19.74	13.326	1.752	0	0	-127.405	0.621	0	0	NaN	0	255	1.752
7	0.172	15.941	14.281	1.993	0	0	180	0.545	0	0	NaN	0	255	1.993		7	0.152	19.906	15.049	1.719	0	0	-129.094	0.645	0	0	NaN	0	255	1.719
8	0.124	14.405	12.537	1.421	0	0	-6.71	0.772	0	0	NaN	0	255	1.421		8	0.103	17.643	15.277	1.129	0	0	36.027	1	0	0	NaN	0	255	1.129
9	0.152	12.412	11.416	1.761	0	0	-8.13	0.614	0	0	NaN	0	255	1.761		9	0.152	17.373	13.513	1.762	0	0	43.152	0.614	0	0	NaN	0	255	1.762
10	0.165	15.983	11.167	1.911	0	0	177.51	0.569	0	0	NaN	0	255	1.911		10	0.131	15.692	12.662	1.497	0	0	-19.44	0.735	0	0	NaN	0	255	1.497
11	0.124	16.813	12.703	1.411	0	0	0	0.783	0	0	NaN	0	255	1.411		11	0.097	17.02	11.292	1.108	0	0	167.005	0.988	0	0	NaN	0	255	1.108
																12	0.138	15.298	10.42	1.543	0	0	-64.799	0.728	0	0	NaN	0	255	1.543
1	0.159	16.605	11.209	1.796	0	0	-33.69	0.618	0	0	NaN	0	255	1.796		13	0.117	14.198	11.79	1.331	0	0	93.576	0.831	0	0	NaN	0	255	1.331
2	0.214	15.484	12.122	2.464	0	0	-32.619	0.442	0	0	NaN	0	255	2.464		14	0.124	14.177	9.922	1.417	0	0	-93.366	0.777	0	0	NaN	0	255	1.417
3	0.138	13.741	13.367	1.56	0	0	-25.201	0.712	0	0	NaN	0	255	1.56
4	0.117	12.579	12.579	1.313	0	0	161.565	0.855	0	0	NaN	0	255	1.313		1	0.152	18.556	8.22	1.751	0	0	-95.44	0.621	0	0	NaN	0	255	1.751
5	0.076	12.205	10.876	0.83	0	0	-36.87	1	0	0	NaN	0	255	0.83		2	0.097	19.138	10.71	1.079	0	0	-112.62	1	0	0	NaN	0	255	1.079
6	0.11	11.873	14.239	1.234	0	0	-19.654	0.91	0	0	NaN	0	255	1.234		3	0.103	18.1	12.35	1.145	0	0	41.987	0.991	0	0	NaN	0	255	1.145
7	0.145	13.824	15.484	1.681	0	0	159.775	0.644	0	0	NaN	0	255	1.681		4	0.145	17.145	11.043	1.635	0	0	66.038	0.68	0	0	NaN	0	255	1.635
8	0.131	18.183	15.111	1.485	0	0	-26.565	0.746	0	0	NaN	0	255	1.485		5	0.103	17.228	9.237	1.195	0	0	109.654	0.91	0	0	NaN	0	255	1.195
9	0.103	15.609	14.156	1.189	0	0	167.905	0.919	0	0	NaN	0	255	1.189		6	0.159	15.671	6.227	1.797	0	0	-39.472	0.617	0	0	NaN	0	255	1.797
10	0.131	17.228	13.824	1.471	0	0	163.61	0.76	0	0	NaN	0	255	1.471		7	0.138	15.858	8.116	1.538	0	0	-93.013	0.732	0	0	NaN	0	255	1.538
11	0.145	18.806	12.579	1.631	0	0	165.256	0.684	0	0	NaN	0	255	1.631		8	0.172	15.63	10.544	1.963	0	0	75.379	0.562	0	0	NaN	0	255	1.963
12	0.152	19.719	14.696	1.751	0	0	174.56	0.621	0	0	NaN	0	255	1.751		9	0.145	14.55	9.507	1.642	0	0	72.474	0.674	0	0	NaN	0	255	1.642
13	0.138	17.851	17.145	1.604	0	0	158.749	0.674	0	0	NaN	0	255	1.604		10	0.152	13.762	11.084	1.764	0	0	115.346	0.613	0	0	NaN	0	255	1.764
14	0.09	16.273	16.149	1.027	0	0	165.964	1	0	0	NaN	0	255	1.027		11	0.103	14.031	7.327	1.172	0	0	-155.225	0.946	0	0	NaN	0	255	1.172
																12	0.09	17.394	7.161	0.969	0	0	80.538	1	0	0	NaN	0	255	0.969
1	0.179	21.255	11.001	2.035	0	0	168.232	0.544	0	0	NaN	0	255	2.035		13	0.083	17.332	5.729	0.876	0	0	-60.945	1	0	0	NaN	0	255	0.876
2	0.159	19.926	9.88	1.857	0	0	169.695	0.578	0	0	NaN	0	255	1.857		14	0.117	13.222	6.144	1.337	0	0	-127.569	0.824	0	0	NaN	0	255	1.337
3	0.124	17.56	9.631	1.421	0	0	173.29	0.772	0	0	NaN	0	255	1.421		15	0.145	12.682	8.718	1.665	0	0	87.138	0.656	0	0	NaN	0	255	1.665
4	0.145	15.9	10.669	1.631	0	0	-14.744	0.684	0	0	NaN	0	255	1.631
5	0.152	18.141	11.665	1.761	0	0	-8.13	0.614	0	0	NaN	0	255	1.761		1	0.165	14.177	13.243	1.935	0	0	-55.62	0.555	0	0	NaN	0	255	1.935
6	0.165	20.383	12.662	1.926	0	0	-7.431	0.561	0	0	NaN	0	255	1.926		2	0.165	15.567	15.235	1.893	0	0	105.255	0.58	0	0	NaN	0	255	1.893
7	0.172	22.998	12.288	2.02	0	0	-9.462	0.531	0	0	NaN	0	255	2.02		3	0.152	14.26	17.207	1.739	0	0	-121.43	0.63	0	0	NaN	0	255	1.739
8	0.152	25.199	13.409	1.761	0	0	171.87	0.614	0	0	NaN	0	255	1.761		4	0.131	12.662	18.722	1.526	0	0	45	0.706	0	0	NaN	0	255	1.526
9	0.165	22.874	14.239	1.897	0	0	156.801	0.578	0	0	NaN	0	255	1.897		5	0.124	10.98	18.37	1.4	0	0	165.964	0.795	0	0	NaN	0	255	1.4
10	0.138	20.508	14.571	1.551	0	0	164.476	0.72	0	0	NaN	0	255	1.551		6	0.145	9.942	15.734	1.646	0	0	-32.905	0.671	0	0	NaN	0	255	1.646
11	0.172	18.556	13.658	1.954	0	0	-12.265	0.567	0	0	NaN	0	255	1.954		7	0.124	12.018	16.543	1.42	0	0	-142.431	0.773	0	0	NaN	0	255	1.42
12	0.138	17.56	15.277	1.56	0	0	-25.201	0.712	0	0	NaN	0	255	1.56		8	0.145	13.305	15.277	1.661	0	0	-90	0.659	0	0	NaN	0	255	1.661
13	0.152	19.677	16.439	1.734	0	0	163.301	0.634	0	0	NaN	0	255	1.734		9	0.11	12.184	13.284	1.265	0	0	42.274	0.866	0	0	NaN	0	255	1.265
																10	0.145	11.043	14.488	1.663	0	0	-92.862	0.658	0	0	NaN	0	255	1.663
1	0.179	18.058	11.541	2.082	0	0	-175.426	0.519	0	0	NaN	0	255	2.082		11	0.138	9.278	17.02	1.569	0	0	-53.746	0.704	0	0	NaN	0	255	1.569
2	0.159	15.609	12.703	1.827	0	0	0	0.597	0	0	NaN	0	255	1.827
3	0.124	13.658	14.073	1.433	0	0	169.992	0.759	0	0	NaN	0	255	1.433		1	0.172	17.394	9.673	2.006	0	0	155.556	0.538	0	0	NaN	0	255	2.006
4	0.159	11.748	14.239	1.792	0	0	-13.392	0.62	0	0	NaN	0	255	1.792		2	0.138	14.862	9.631	1.567	0	0	57.995	0.706	0	0	NaN	0	255	1.567
5	0.145	13.616	15.941	1.669	0	0	-5.711	0.653	0	0	NaN	0	255	1.669		3	0.145	18.598	11.686	1.628	0	0	128.66	0.687	0	0	NaN	0	255	1.628
6	0.152	16.066	15.401	1.761	0	0	171.87	0.614	0	0	NaN	0	255	1.761		4	0.124	16.419	11.209	1.38	0	0	6.71	0.819	0	0	NaN	0	255	1.38
7	0.152	17.311	13.907	1.761	0	0	171.87	0.614	0	0	NaN	0	255	1.761		5	0.159	14.156	11.831	1.843	0	0	-54.162	0.586	0	0	NaN	0	255	1.843
8	0.145	19.76	14.031	1.669	0	0	174.289	0.653	0	0	NaN	0	255	1.669		6	0.131	12.973	12.952	1.52	0	0	-56.31	0.712	0	0	NaN	0	255	1.52
9	0.145	21.047	14.945	1.654	0	0	-17.526	0.665	0	0	NaN	0	255	1.654		7	0.152	16.543	13.305	1.707	0	0	-163.301	0.654	0	0	NaN	0	255	1.707
10	0.186	18.598	15.692	2.159	0	0	-22.62	0.502	0	0	NaN	0	255	2.159		8	0.145	14.426	14.135	1.645	0	0	168.111	0.672	0	0	NaN	0	255	1.645
11	0.117	20.757	16.273	1.369	0	0	165.964	0.785	0	0	NaN	0	255	1.369		9	0.165	15.983	15.111	1.931	0	0	25.463	0.557	0	0	NaN	0	255	1.931
12	0.145	19.885	17.643	1.631	0	0	165.256	0.684	0	0	NaN	0	255	1.631		10	0.124	18.473	13.948	1.428	0	0	-125.538	0.764	0	0	NaN	0	255	1.428
13	0.145	17.436	18.017	1.669	0	0	174.289	0.653	0	0	NaN	0	255	1.669
14	0.165	15.318	17.436	1.91	0	0	180	0.57	0	0	NaN	0	255	1.91		1	0.172	30.388	13.492	2.008	0	0	-60.255	0.537	0	0	NaN	0	255	2.008
																2	0.131	30.678	16.169	1.504	0	0	-141.843	0.727	0	0	NaN	0	255	1.504
1	0.145	13.201	6.767	1.671	0	0	-26.565	0.652	0	0	NaN	0	255	1.671		3	0.124	31.861	17.29	1.42	0	0	-107.354	0.773	0	0	NaN	0	255	1.42
2	0.152	14.779	6.019	1.759	0	0	160.71	0.616	0	0	NaN	0	255	1.759		4	0.117	30.678	18.909	1.319	0	0	26.565	0.847	0	0	NaN	0	255	1.319
3	0.124	16.979	6.269	1.414	0	0	3.366	0.78	0	0	NaN	0	255	1.414		5	0.131	29.391	17.83	1.453	0	0	38.157	0.78	0	0	NaN	0	255	1.453
4	0.138	19.055	5.729	1.578	0	0	180	0.696	0	0	NaN	0	255	1.578		6	0.152	27.108	17.726	1.746	0	0	25.346	0.625	0	0	NaN	0	255	1.746
5	0.159	19.428	8.178	1.828	0	0	177.397	0.596	0	0	NaN	0	255	1.828		7	0.131	28.457	15.754	1.486	0	0	-126.254	0.745	0	0	NaN	0	255	1.486
6	0.207	15.983	8.178	2.409	0	0	1.975	0.448	0	0	NaN	0	255	2.409		8	0.165	27.253	13.575	1.905	0	0	105.255	0.573	0	0	NaN	0	255	1.905
7	0.186	18.017	9.756	2.173	0	0	173.418	0.495	0	0	NaN	0	255	2.173		9	0.103	25.676	13.928	1.176	0	0	-138.013	0.94	0	0	NaN	0	255	1.176
8	0.2	13.865	9.382	2.331	0	0	-4.086	0.462	0	0	NaN	0	255	2.331		10	0.11	26.07	15.837	1.279	0	0	124.695	0.847	0	0	NaN	0	255	1.279
9	0.145	17.103	11.416	1.679	0	0	171.469	0.645	0	0	NaN	0	255	1.679		11	0.131	29.412	14.239	1.483	0	0	109.44	0.748	0	0	NaN	0	255	1.483
10	0.145	14.364	11.167	1.679	0	0	-8.531	0.645	0	0	NaN	0	255	1.679
																1	0.172	32.159	10.517	1.98	0	0	-64.537	0.552	0	0	NaN	0	255	1.98
1	0.159	17.103	11.084	1.828	0	0	177.397	0.596	0	0	NaN	0	255	1.828		2	0.131	32.076	12.814	1.496	0	0	90	0.736	0	0	NaN	0	255	1.496
2	0.138	13.658	12.745	1.597	0	0	171.027	0.679	0	0	NaN	0	255	1.597		3	0.159	30.609	11.347	1.816	0	0	-52.595	0.604	0	0	NaN	0	255	1.816
3	0.131	16.273	12.662	1.497	0	0	176.82	0.735	0	0	NaN	0	255	1.497		4	0.117	30.443	8.801	1.338	0	0	154.983	0.823	0	0	NaN	0	255	1.338
4	0.165	15.069	14.115	1.917	0	0	175.03	0.566	0	0	NaN	0	255	1.917		5	0.124	28.893	9.797	1.387	0	0	-28.072	0.81	0	0	NaN	0	255	1.387
5	0.138	20.964	12.579	1.597	0	0	171.027	0.679	0	0	NaN	0	255	1.597		6	0.097	31.661	7.832	1.075	0	0	-38.66	1	0	0	NaN	0	255	1.075
6	0.131	18.93	12.952	1.494	0	0	0	0.737	0	0	NaN	0	255	1.494		7	0.083	32.048	14.834	0.893	0	0	-119.055	1	0	0	NaN	0	255	0.893
7	0.159	19.802	15.194	1.813	0	0	164.055	0.606	0	0	NaN	0	255	1.813		8	0.11	30.471	15.996	1.219	0	0	39.289	0.933	0	0	NaN	0	255	1.219
8	0.117	17.602	14.198	1.369	0	0	165.964	0.785	0	0	NaN	0	255	1.369		9	0.124	30.139	13.921	1.411	0	0	-115.017	0.783	0	0	NaN	0	255	1.411
9	0.186	14.613	15.484	2.173	0	0	-6.582	0.495	0	0	NaN	0	255	2.173		10	0.124	28.34	15.388	1.439	0	0	159.444	0.753	0	0	NaN	0	255	1.439
10	0.124	17.103	16.066	1.392	0	0	-17.354	0.805	0	0	NaN	0	255	1.392		11	0.152	26.236	14.198	1.782	0	0	-64.654	0.6	0	0	NaN	0	255	1.782
11	0.138	18.972	17.062	1.58	0	0	176.987	0.694	0	0	NaN	0	255	1.58		12	0.097	26.347	11.956	1.113	0	0	81.254	0.98	0	0	NaN	0	255	1.113
																13	0.103	26.735	10.157	1.188	0	0	-120.256	0.92	0	0	NaN	0	255	1.188
1	0.117	15.941	8.427	1.352	0	0	10.62	0.806	0	0	NaN	0	255	1.352		14	0.11	28.423	11.568	1.278	0	0	-7.125	0.849	0	0	NaN	0	255	1.278
2	0.165	18.183	7.389	1.893	0	0	-164.745	0.58	0	0	NaN	0	255	1.893		15	0.124	28.118	13.423	1.436	0	0	-61.928	0.756	0	0	NaN	0	255	1.436
3	0.179	18.889	8.967	2.076	0	0	0	0.523	0	0	NaN	0	255	2.076
4	0.145	21.504	9.631	1.669	0	0	-174.289	0.653	0	0	NaN	0	255	1.669		1	0.152	20.383	12.163	1.765	0	0	131.186	0.612	0	0	NaN	0	255	1.765
5	0.193	20.466	12.246	2.256	0	0	-173.66	0.477	0	0	NaN	0	255	2.256		2	0.124	19.657	14.488	1.387	0	0	130.236	0.81	0	0	NaN	0	255	1.387
6	0.165	17.103	12.952	1.944	0	0	19.983	0.55	0	0	NaN	0	255	1.944		3	0.131	20.217	17.228	1.504	0	0	-96.34	0.728	0	0	NaN	0	255	1.504
7	0.138	14.696	11.873	1.575	0	0	18.435	0.698	0	0	NaN	0	255	1.575		4	0.103	17.975	18.681	1.165	0	0	85.914	0.957	0	0	NaN	0	255	1.165
8	0.2	18.806	10.96	2.296	0	0	12.529	0.476	0	0	NaN	0	255	2.296		5	0.124	18.307	16.834	1.37	0	0	-90	0.831	0	0	NaN	0	255	1.37
9	0.179	16.937	10.503	2.035	0	0	-168.232	0.544	0	0	NaN	0	255	2.035		6	0.124	17.975	13.056	1.431	0	0	-28.072	0.761	0	0	NaN	0	255	1.431
																7	0.131	17.705	15.09	1.468	0	0	-61.928	0.764	0	0	NaN	0	255	1.468
1	0.145	17.934	7.265	1.663	0	0	-2.862	0.658	0	0	NaN	0	255	1.663		8	0.145	16.335	17.062	1.628	0	0	173.991	0.687	0	0	NaN	0	255	1.628
2	0.145	20.591	7.265	1.663	0	0	177.138	0.658	0	0	NaN	0	255	1.663		9	0.172	15.734	15.173	1.969	0	0	-115.463	0.559	0	0	NaN	0	255	1.969
3	0.179	18.639	9.05	2.076	0	0	0	0.523	0	0	NaN	0	255	2.076		10	0.131	15.9	13.554	1.511	0	0	51.843	0.721	0	0	NaN	0	255	1.511
4	0.138	20.757	9.797	1.575	0	0	18.435	0.698	0	0	NaN	0	255	1.575		11	0.131	18.515	10.586	1.485	0	0	-26.565	0.746	0	0	NaN	0	255	1.485
5	0.11	22.625	8.552	1.267	0	0	-148.392	0.863	0	0	NaN	0	255	1.267		12	0.124	17.249	12.06	1.42	0	0	-142.431	0.773	0	0	NaN	0	255	1.42
6	0.117	16.688	10.129	1.328	0	0	0	0.834	0	0	NaN	0	255	1.328
7	0.145	18.722	11.001	1.631	0	0	-165.256	0.684	0	0	NaN	0	255	1.631		1	0.152	31.384	8.137	1.766	0	0	148.57	0.611	0	0	NaN	0	255	1.766
8	0.152	20.342	11.748	1.712	0	0	14.036	0.65	0	0	NaN	0	255	1.712		2	0.159	28.783	7.14	1.834	0	0	5.194	0.592	0	0	NaN	0	255	1.834
9	0.124	22.957	10.918	1.433	0	0	-169.992	0.759	0	0	NaN	0	255	1.433		3	0.138	31.301	10.378	1.55	0	0	90	0.721	0	0	NaN	0	255	1.55
10	0.117	22.21	12.703	1.341	0	0	-158.199	0.818	0	0	NaN	0	255	1.341		4	0.152	32.463	10.904	1.737	0	0	-111.801	0.632	0	0	NaN	0	255	1.737
11	0.131	20.009	13.616	1.504	0	0	6.34	0.728	0	0	NaN	0	255	1.504		5	0.131	30.941	12.371	1.49	0	0	22.38	0.741	0	0	NaN	0	255	1.49
																6	0.145	28.589	11.458	1.635	0	0	113.962	0.68	0	0	NaN	0	255	1.635
1	0.138	11.499	12.412	1.58	0	0	-3.013	0.694	0	0	NaN	0	255	1.58		7	0.117	29.502	9.161	1.297	0	0	-129.806	0.876	0	0	NaN	0	255	1.297
2	0.131	11.416	13.824	1.471	0	0	163.61	0.76	0	0	NaN	0	255	1.471		8	0.152	27.869	9.354	1.748	0	0	-100.784	0.624	0	0	NaN	0	255	1.748
3	0.179	13.782	14.156	2.042	0	0	-26.565	0.54	0	0	NaN	0	255	2.042		9	0.131	26.126	8.607	1.511	0	0	-119.358	0.721	0	0	NaN	0	255	1.511
4	0.152	14.115	12.579	1.759	0	0	-19.29	0.616	0	0	NaN	0	255	1.759		10	0.145	25.295	11.596	1.669	0	0	95.711	0.653	0	0	NaN	0	255	1.669
5	0.131	16.356	12.869	1.504	0	0	173.66	0.728	0	0	NaN	0	255	1.504		11	0.131	24.161	9.548	1.477	0	0	76.759	0.755	0	0	NaN	0	255	1.477
6	0.124	18.058	12.454	1.421	0	0	-173.29	0.772	0	0	NaN	0	255	1.421		12	0.131	26.956	10.932	1.465	0	0	100.008	0.766	0	0	NaN	0	255	1.465
7	0.165	15.609	14.696	1.944	0	0	160.017	0.55	0	0	NaN	0	255	1.944		13	0.138	27.26	12.869	1.542	0	0	-70.56	0.729	0	0	NaN	0	255	1.542
8	0.152	17.103	15.734	1.759	0	0	160.71	0.616	0	0	NaN	0	255	1.759		14	0.103	31.965	6.919	1.141	0	0	143.973	0.998	0	0	NaN	0	255	1.141
9	0.186	15.692	16.979	2.192	0	0	155.376	0.487	0	0	NaN	0	255	2.192		15	0.09	25.185	7.445	1.016	0	0	-118.61	1	0	0	NaN	0	255	1.016
10	0.152	13.035	15.983	1.759	0	0	-19.29	0.616	0	0	NaN	0	255	1.759		16	0.083	30.305	5.923	0.921	0	0	-33.69	1	0	0	NaN	0	255	0.921
11	0.145	17.975	14.488	1.681	0	0	-20.225	0.644	0	0	NaN	0	255	1.681
12	0.11	19.802	13.782	1.256	0	0	-172.405	0.878	0	0	NaN	0	255	1.256		1	0.117	23.019	20.487	1.355	0	0	-26.565	0.802	0	0	NaN	0	255	1.355
13	0.124	20.051	12.412	1.414	0	0	-3.366	0.78	0	0	NaN	0	255	1.414		2	0.152	25.219	21.628	1.773	0	0	121.43	0.606	0	0	NaN	0	255	1.773
																3	0.124	24.659	23.663	1.45	0	0	-113.629	0.742	0	0	NaN	0	255	1.45
1	0.179	13.865	8.344	2.035	0	0	-11.768	0.544	0	0	NaN	0	255	2.035		4	0.09	24.327	25.365	1	0	0	-138.366	1	0	0	NaN	0	255	1
2	0.227	17.436	9.133	2.662	0	0	176.424	0.403	0	0	NaN	0	255	2.662		5	0.11	22.21	26.07	1.248	0	0	3.814	0.89	0	0	NaN	0	255	1.248
3	0.117	20.175	10.254	1.331	0	0	176.424	0.831	0	0	NaN	0	255	1.331		6	0.138	22.168	24.451	1.586	0	0	47.121	0.689	0	0	NaN	0	255	1.586
4	0.11	18.39	10.96	1.256	0	0	-7.595	0.878	0	0	NaN	0	255	1.256		7	0.124	23.019	22.23	1.41	0	0	-47.291	0.784	0	0	NaN	0	255	1.41
5	0.165	16.356	11.167	1.873	0	0	167.196	0.593	0	0	NaN	0	255	1.873		8	0.124	20.943	22.998	1.38	0	0	7.125	0.819	0	0	NaN	0	255	1.38
6	0.152	14.903	9.88	1.744	0	0	0	0.627	0	0	NaN	0	255	1.744		9	0.103	20.923	21.047	1.197	0	0	56.31	0.906	0	0	NaN	0	255	1.197
7	0.138	13.077	9.963	1.586	0	0	173.991	0.689	0	0	NaN	0	255	1.586
8	0.097	11.416	10.337	1.083	0	0	4.399	1	0	0	NaN	0	255	1.083		1	0.138	15.969	9.686	1.609	0	0	137.121	0.669	0	0	NaN	0	255	1.609
9	0.152	13.575	11.707	1.744	0	0	0	0.627	0	0	NaN	0	255	1.744		2	0.138	13.782	9.908	1.583	0	0	55.491	0.691	0	0	NaN	0	255	1.583
10	0.172	16.024	12.745	1.994	0	0	177.614	0.544	0	0	NaN	0	255	1.994		3	0.117	11.292	10.821	1.357	0	0	-100.62	0.8	0	0	NaN	0	255	1.357
																4	0.124	11.541	8.33	1.418	0	0	51.843	0.776	0	0	NaN	0	255	1.418
1	0.193	19.221	7.514	2.243	0	0	2.121	0.482	0	0	NaN	0	255	2.243		5	0.11	14.004	7.666	1.209	0	0	-164.055	0.948	0	0	NaN	0	255	1.209
2	0.2	22.168	7.514	2.326	0	0	177.955	0.464	0	0	NaN	0	255	2.326		6	0.145	11.264	13.229	1.62	0	0	98.531	0.693	0	0	NaN	0	255	1.62
3	0.172	19.719	9.299	2.022	0	0	-19.179	0.53	0	0	NaN	0	255	2.022		7	0.145	13.201	12.62	1.643	0	0	122.905	0.674	0	0	NaN	0	255	1.643
4	0.159	22.583	9.465	1.834	0	0	174.806	0.592	0	0	NaN	0	255	1.834		8	0.152	13.589	14.502	1.758	0	0	152.241	0.616	0	0	NaN	0	255	1.758
5	0.179	22.957	11.333	2.077	0	0	177.709	0.522	0	0	NaN	0	255	2.077		9	0.124	15.139	13.257	1.387	0	0	29.745	0.81	0	0	NaN	0	255	1.387
6	0.152	20.881	11.956	1.775	0	0	-10.784	0.605	0	0	NaN	0	255	1.775		10	0.117	16.495	11.679	1.331	0	0	-108.435	0.832	0	0	NaN	0	255	1.331
7	0.131	18.1	10.378	1.504	0	0	173.66	0.728	0	0	NaN	0	255	1.504		11	0.097	14.668	11.513	1.065	0	0	-28.61	1	0	0	NaN	0	255	1.065
8	0.159	18.017	12.205	1.827	0	0	0	0.597	0	0	NaN	0	255	1.827
9	0.131	20.923	14.239	1.515	0	0	170.538	0.717	0	0	NaN	0	255	1.515		1	0.179	19.013	13.063	2.075	0	0	-80.538	0.523	0	0	NaN	0	255	2.075
10	0.145	18.266	13.741	1.663	0	0	2.862	0.658	0	0	NaN	0	255	1.663		2	0.165	18.515	15.83	1.879	0	0	77.196	0.589	0	0	NaN	0	255	1.879
11	0.11	22.708	13.326	1.27	0	0	-11.31	0.859	0	0	NaN	0	255	1.27		3	0.165	17.187	13.312	1.882	0	0	-61.189	0.587	0	0	NaN	0	255	1.882
12	0.117	24.41	12.62	1.328	0	0	180	0.834	0	0	NaN	0	255	1.328		4	0.124	15.803	11.817	1.387	0	0	150.255	0.81	0	0	NaN	0	255	1.387
13	0.165	19.428	15.484	1.873	0	0	-12.804	0.593	0	0	NaN	0	255	1.873		5	0.152	14.004	12.814	1.705	0	0	35.218	0.655	0	0	NaN	0	255	1.705
14	0.103	16.356	11.126	1.162	0	0	180	0.962	0	0	NaN	0	255	1.162		6	0.138	13.312	15	1.539	0	0	-38.157	0.732	0	0	NaN	0	255	1.539
15	0.124	15.817	12.745	1.414	0	0	-3.366	0.78	0	0	NaN	0	255	1.414		7	0.152	13.34	17.159	1.724	0	0	-5.44	0.641	0	0	NaN	0	255	1.724
																8	0.159	15.554	17.989	1.827	0	0	-144.162	0.597	0	0	NaN	0	255	1.827
1	0.2	18.349	9.299	2.307	0	0	-30.256	0.472	0	0	NaN	0	255	2.307		9	0.165	17.103	15.941	1.944	0	0	85.03	0.55	0	0	NaN	0	255	1.944
2	0.152	20.425	10.918	1.759	0	0	160.71	0.616	0	0	NaN	0	255	1.759		10	0.138	15.083	14.308	1.573	0	0	38.66	0.7	0	0	NaN	0	255	1.573
3	0.214	15.567	9.257	2.477	0	0	-39.56	0.438	0	0	NaN	0	255	2.477		11	0.131	14.945	16.412	1.49	0	0	-157.62	0.741	0	0	NaN	0	255	1.49
4	0.165	17.768	11.416	1.945	0	0	-39.806	0.549	0	0	NaN	0	255	1.945		12	0.09	12.758	12.288	0.998	0	0	-109.983	1	0	0	NaN	0	255	0.998
5	0.145	19.802	12.911	1.681	0	0	147.095	0.644	0	0	NaN	0	255	1.681		13	0.097	12.011	14.031	1.114	0	0	63.435	0.977	0	0	NaN	0	255	1.114
6	0.131	17.477	13.782	1.469	0	0	137.291	0.763	0	0	NaN	0	255	1.469
7	0.145	15.318	12.579	1.631	0	0	-14.744	0.684	0	0	NaN	0	255	1.631		1	0.145	18.038	9.195	1.653	0	0	-59.534	0.666	0	0	NaN	0	255	1.653
8	0.117	20.383	14.862	1.352	0	0	132.51	0.806	0	0	NaN	0	255	1.352		2	0.138	17.664	10.856	1.554	0	0	-53.746	0.717	0	0	NaN	0	255	1.554
9	0.152	17.934	15.401	1.759	0	0	160.71	0.616	0	0	NaN	0	255	1.759		3	0.103	18.826	12.703	1.169	0	0	-85.914	0.951	0	0	NaN	0	255	1.169
																4	0.172	17.062	14.55	1.99	0	0	155.556	0.547	0	0	NaN	0	255	1.99
1	0.131	18.598	19.947	1.5	0	0	-173.66	0.732	0	0	NaN	0	255	1.5		5	0.09	14.737	15.09	0.973	0	0	142.125	1	0	0	NaN	0	255	0.973
2	0.138	23.144	18.494	1.563	0	0	-8.973	0.709	0	0	NaN	0	255	1.563		6	0.11	13.596	13.803	1.238	0	0	-77.905	0.904	0	0	NaN	0	255	1.238
3	0.172	25.261	19.657	2.024	0	0	163.74	0.528	0	0	NaN	0	255	2.024		7	0.124	13.45	11.499	1.374	0	0	-115.017	0.826	0	0	NaN	0	255	1.374
4	0.207	19.74	22.064	2.416	0	0	161.565	0.445	0	0	NaN	0	255	2.416		8	0.117	16.252	9.195	1.355	0	0	130.236	0.802	0	0	NaN	0	255	1.355
5	0.131	17.975	23.102	1.522	0	0	-12.529	0.71	0	0	NaN	0	255	1.522		9	0.145	17.373	12.558	1.657	0	0	113.962	0.662	0	0	NaN	0	255	1.657
6	0.152	19.698	24.265	1.703	0	0	180	0.657	0	0	NaN	0	255	1.703		10	0.11	15.651	11.043	1.267	0	0	-31.608	0.863	0	0	NaN	0	255	1.267
7	0.145	21.566	25.157	1.642	0	0	-20.225	0.674	0	0	NaN	0	255	1.642		11	0.131	15.194	12.973	1.511	0	0	-105.524	0.721	0	0	NaN	0	255	1.511
8	0.165	24.306	24.825	1.87	0	0	-177.51	0.595	0	0	NaN	0	255	1.87		12	0.103	14.53	9.818	1.198	0	0	-15.945	0.905	0	0	NaN	0	255	1.198
9	0.221	22.106	23.497	2.538	0	0	-3.814	0.43	0	0	NaN	0	255	2.538
10	0.172	22.479	21.753	1.951	0	0	0	0.569	0	0	NaN	0	255	1.951		1	0.159	26.43	13.699	1.842	0	0	-57.724	0.587	0	0	NaN	0	255	1.842
11	0.172	24.514	22.791	1.951	0	0	180	0.569	0	0	NaN	0	255	1.951		2	0.083	27.509	15.637	0.928	0	0	-68.199	1	0	0	NaN	0	255	0.928
12	0.186	20.591	20.57	2.145	0	0	-15.642	0.508	0	0	NaN	0	255	2.145		3	0.083	26.707	17.131	0.893	0	0	63.435	1	0	0	NaN	0	255	0.893
13	0.207	24.161	20.964	2.396	0	0	165.964	0.453	0	0	NaN	0	255	2.396		4	0.131	25.102	18.238	1.456	0	0	-170.538	0.776	0	0	NaN	0	255	1.456
14	0.152	21.587	19.574	1.748	0	0	-2.726	0.624	0	0	NaN	0	255	1.748		5	0.138	22.998	17.325	1.617	0	0	128.66	0.663	0	0	NaN	0	255	1.617
																6	0.159	22.113	18.847	1.816	0	0	144.162	0.604	0	0	NaN	0	255	1.816
1	0.172	20.238	17.664	1.952	0	0	-2.49	0.569	0	0	NaN	0	255	1.952		7	0.159	21.144	16.273	1.834	0	0	-95.194	0.592	0	0	NaN	0	255	1.834
2	0.145	18.183	19.387	1.663	0	0	2.862	0.658	0	0	NaN	0	255	1.663		8	0.138	19.511	15.471	1.566	0	0	80.538	0.707	0	0	NaN	0	255	1.566
3	0.145	20.196	19.594	1.621	0	0	177.138	0.692	0	0	NaN	0	255	1.621		9	0.138	19.539	13.201	1.605	0	0	-137.121	0.672	0	0	NaN	0	255	1.605
4	0.165	21.234	18.847	1.87	0	0	-2.49	0.595	0	0	NaN	0	255	1.87		10	0.152	21.698	13.533	1.705	0	0	36.87	0.655	0	0	NaN	0	255	1.705
5	0.152	22.708	18.183	1.712	0	0	165.964	0.65	0	0	NaN	0	255	1.712		11	0.145	24.161	12.897	1.661	0	0	180	0.659	0	0	NaN	0	255	1.661
6	0.145	23.6	19.324	1.624	0	0	177.138	0.69	0	0	NaN	0	255	1.624		12	0.138	22.915	14.806	1.609	0	0	-116.565	0.669	0	0	NaN	0	255	1.609
7	0.138	25.427	21.172	1.536	0	0	180	0.734	0	0	NaN	0	255	1.536		13	0.131	25.157	15.028	1.506	0	0	106.39	0.726	0	0	NaN	0	255	1.506
8	0.124	23.455	20.694	1.412	0	0	180	0.782	0	0	NaN	0	255	1.412		14	0.138	24.216	16.467	1.585	0	0	-25.201	0.69	0	0	NaN	0	255	1.585
9	0.152	17.539	20.757	1.746	0	0	150.945	0.625	0	0	NaN	0	255	1.746
10	0.152	17.041	21.628	1.716	0	0	-31.43	0.647	0	0	NaN	0	255	1.716		1	0.152	17.685	9.673	1.761	0	0	171.87	0.614	0	0	NaN	0	255	1.761
11	0.152	18.93	22.168	1.744	0	0	180	0.627	0	0	NaN	0	255	1.744		2	0.145	16.024	11.416	1.635	0	0	23.962	0.68	0	0	NaN	0	255	1.635
12	0.152	21.525	24.078	1.734	0	0	168.69	0.634	0	0	NaN	0	255	1.734		3	0.193	17.602	12.558	2.274	0	0	68.962	0.469	0	0	NaN	0	255	2.274
13	0.138	19.324	23.621	1.591	0	0	-14.744	0.684	0	0	NaN	0	255	1.591		4	0.124	15.837	13.388	1.439	0	0	-57.265	0.753	0	0	NaN	0	255	1.439
14	0.131	20.985	22.666	1.474	0	0	-10.008	0.757	0	0	NaN	0	255	1.474		5	0.172	17.726	14.592	1.997	0	0	-177.614	0.543	0	0	NaN	0	255	1.997
15	0.138	22.895	23.247	1.615	0	0	162.474	0.664	0	0	NaN	0	255	1.615		6	0.131	18.972	16.003	1.511	0	0	22.38	0.721	0	0	NaN	0	255	1.511
16	0.145	24.265	22.189	1.645	0	0	-11.31	0.672	0	0	NaN	0	255	1.645		7	0.131	20.715	14.613	1.485	0	0	-116.565	0.746	0	0	NaN	0	255	1.485
17	0.152	22.272	21.628	1.702	0	0	180	0.658	0	0	NaN	0	255	1.702		8	0.165	19.324	12.89	1.869	0	0	-92.603	0.595	0	0	NaN	0	255	1.869
18	0.09	19.013	20.632	1	0	0	-4.764	1	0	0	NaN	0	255	1		9	0.124	21.317	12.807	1.371	0	0	86.424	0.83	0	0	NaN	0	255	1.371
19	0.11	20.528	20.943	1.261	0	0	164.055	0.872	0	0	NaN	0	255	1.261		10	0.159	19.947	10.129	1.85	0	0	-79.695	0.582	0	0	NaN	0	255	1.85
20	0.117	22.085	20.155	1.329	0	0	3.576	0.834	0	0	NaN	0	255	1.329		11	133.491	18.722	13.077	40.951	13.037	13.037	0	1	1	1	1	0	255	0
1	0.124	23.268	17.166	1.376	0	0	176.424	0.824	0	0	NaN	0	255	1.376		1	0.172	20.342	21.421	2.006	0	0	38.29	0.538	0	0	NaN	0	255	2.006
2	0.11	21.338	16.937	1.245	0	0	0	0.894	0	0	NaN	0	255	1.245		2	0.152	21.559	19.262	1.719	0	0	-92.726	0.645	0	0	NaN	0	255	1.719
3	0.103	20.009	17.871	1.181	0	0	-8.13	0.932	0	0	NaN	0	255	1.181		3	0.131	20.369	17.408	1.49	0	0	150.642	0.741	0	0	NaN	0	255	1.49
4	0.097	18.826	19.574	1.039	0	0	-4.399	1	0	0	NaN	0	255	1.039		4	0.152	17.74	17.02	1.733	0	0	25.346	0.635	0	0	NaN	0	255	1.733
5	0.103	20.383	19.158	1.163	0	0	-4.086	0.96	0	0	NaN	0	255	1.163		5	0.124	16.661	19.179	1.419	0	0	-110.556	0.775	0	0	NaN	0	255	1.419
6	0.11	24.638	19.719	1.215	0	0	172.405	0.938	0	0	NaN	0	255	1.215		6	0.131	19.816	19.733	1.465	0	0	79.992	0.766	0	0	NaN	0	255	1.465
7	0.117	23.372	18.764	1.339	0	0	-172.875	0.822	0	0	NaN	0	255	1.339		7	0.124	18.46	20.701	1.375	0	0	129.806	0.825	0	0	NaN	0	255	1.375
8	0.11	21.815	19.511	1.215	0	0	-7.595	0.938	0	0	NaN	0	255	1.215		8	0.138	16.771	21.366	1.56	0	0	119.358	0.712	0	0	NaN	0	255	1.56
9	0.103	23.517	21.421	1.121	0	0	180	1	0	0	NaN	0	255	1.121		9	0.138	14.557	20.314	1.606	0	0	-90	0.672	0	0	NaN	0	255	1.606
10	0.097	22.936	20.155	1.058	0	0	14.036	1	0	0	NaN	0	255	1.058		10	0.159	15.72	22.611	1.85	0	0	127.875	0.582	0	0	NaN	0	255	1.85
11	0.117	22.127	21.151	1.36	0	0	10.62	0.796	0	0	NaN	0	255	1.36
12	0.103	20.549	21.566	1.163	0	0	175.914	0.96	0	0	NaN	0	255	1.163		1	0.124	23.227	11.354	1.376	0	0	-93.366	0.824	0	0	NaN	0	255	1.376
13	0.103	18.889	21.545	1.162	0	0	180	0.962	0	0	NaN	0	255	1.162		2	0.103	22.729	13.699	1.175	0	0	59.744	0.941	0	0	NaN	0	255	1.175
14	0.117	20.425	20.238	1.334	0	0	-176.424	0.827	0	0	NaN	0	255	1.334		3	0.138	22.106	10.005	1.589	0	0	-71.565	0.686	0	0	NaN	0	255	1.589
																4	0.11	20.591	15.09	1.279	0	0	-168.69	0.847	0	0	NaN	0	255	1.279
1	0.152	16.937	17.041	1.702	0	0	11.31	0.658	0	0	NaN	0	255	1.702		5	0.124	18.411	14.405	1.392	0	0	10.008	0.804	0	0	NaN	0	255	1.392
2	0.11	19.075	17.103	1.229	0	0	-168.69	0.917	0	0	NaN	0	255	1.229		6	0.117	21.4	11.873	1.334	0	0	86.424	0.827	0	0	NaN	0	255	1.334
3	0.124	17.768	18.141	1.421	0	0	6.71	0.772	0	0	NaN	0	255	1.421		7	0.145	20.238	10.171	1.661	0	0	-92.862	0.659	0	0	NaN	0	255	1.661
4	0.131	20.321	17.685	1.474	0	0	-169.992	0.757	0	0	NaN	0	255	1.474		8	0.11	19.553	8.22	1.245	0	0	-143.13	0.894	0	0	NaN	0	255	1.245
5	0.131	21.649	18.494	1.482	0	0	10.008	0.75	0	0	NaN	0	255	1.482		9	0.131	18.411	10.046	1.495	0	0	93.18	0.736	0	0	NaN	0	255	1.495
6	0.145	19.034	18.93	1.628	0	0	-174.289	0.687	0	0	NaN	0	255	1.628		10	0.117	19.823	12.973	1.319	0	0	-14.931	0.846	0	0	NaN	0	255	1.319
7	0.145	17.124	19.553	1.619	0	0	0	0.694	0	0	NaN	0	255	1.619
8	0.103	16.377	20.923	1.124	0	0	4.086	1	0	0	NaN	0	255	1.124		1	0.145	24.098	10.773	1.682	0	0	165.964	0.643	0	0	NaN	0	255	1.682
9	0.117	17.726	21.172	1.289	0	0	-165.069	0.886	0	0	NaN	0	255	1.289		2	0.131	21.94	10.524	1.523	0	0	-164.476	0.71	0	0	NaN	0	255	1.523
10	0.138	18.619	22.376	1.538	0	0	3.18	0.732	0	0	NaN	0	255	1.538		3	0.138	19.407	11.416	1.589	0	0	55.491	0.686	0	0	NaN	0	255	1.589
11	0.11	19.345	23.642	1.263	0	0	-11.31	0.869	0	0	NaN	0	255	1.263		4	0.117	21.068	12.558	1.355	0	0	-151.928	0.802	0	0	NaN	0	255	1.355
12	0.138	21.483	23.683	1.581	0	0	-168.111	0.693	0	0	NaN	0	255	1.581		5	0.11	19.926	16.564	1.265	0	0	-66.801	0.867	0	0	NaN	0	255	1.265
13	0.11	20.258	24.825	1.245	0	0	180	0.894	0	0	NaN	0	255	1.245		6	0.145	18.432	15.484	1.693	0	0	101.31	0.634	0	0	NaN	0	255	1.693
14	0.097	18.224	24.265	1.061	0	0	-28.61	1	0	0	NaN	0	255	1.061		7	0.145	23.6	15.837	1.645	0	0	-78.111	0.672	0	0	NaN	0	255	1.645
15	0.11	21.193	21.068	1.21	0	0	-175.914	0.946	0	0	NaN	0	255	1.21		8	0.145	21.961	16.481	1.693	0	0	101.31	0.634	0	0	NaN	0	255	1.693
16	0.145	20.943	22.459	1.638	0	0	-171.469	0.678	0	0	NaN	0	255	1.638		9	0.117	25.136	14.239	1.345	0	0	79.38	0.815	0	0	NaN	0	255	1.345
17	0.124	19.47	21.504	1.414	0	0	-3.366	0.78	0	0	NaN	0	255	1.414		10	0.103	24.451	12.807	1.181	0	0	8.13	0.932	0	0	NaN	0	255	1.181
18	0.131	18.909	20.258	1.453	0	0	0	0.78	0	0	NaN	0	255	1.453		11	0.097	22.853	12.205	1.087	0	0	41.987	1	0	0	NaN	0	255	1.087
19	0.145	20.694	19.615	1.632	0	0	-174.289	0.683	0	0	NaN	0	255	1.632		12	0.124	22.666	13.865	1.45	0	0	-166.759	0.742	0	0	NaN	0	255	1.45
20	0.138	22.21	20.092	1.58	0	0	-176.987	0.694	0	0	NaN	0	255	1.58		13	0.145	20.57	14.716	1.69	0	0	22.834	0.637	0	0	NaN	0	255	1.69
1	0.145	19.324	19.117	1.69	0	0	-22.834	0.637	0	0	NaN	0	255	1.69		1	0.138	26.693	5.21	1.578	0	0	-3.013	0.696	0	0	NaN	0	255	1.578
2	0.138	20.508	18.764	1.604	0	0	-21.251	0.674	0	0	NaN	0	255	1.604		2	0.159	29.08	6.269	1.85	0	0	135	0.582	0	0	NaN	0	255	1.85
3	0.103	21.774	18.017	1.133	0	0	8.13	1	0	0	NaN	0	255	1.133		3	0.2	30.18	8.344	2.325	0	0	-90	0.465	0	0	NaN	0	255	2.325
4	0.103	23.434	18.058	1.133	0	0	171.87	1	0	0	NaN	0	255	1.133		4	0.145	28.374	10.212	1.646	0	0	32.905	0.671	0	0	NaN	0	255	1.646
5	0.131	22.521	19.241	1.458	0	0	-176.82	0.774	0	0	NaN	0	255	1.458		5	0.117	26.963	9.154	1.304	0	0	37.569	0.867	0	0	NaN	0	255	1.304
6	0.152	24.14	20.092	1.702	0	0	180	0.658	0	0	NaN	0	255	1.702		6	0.103	28.146	7.784	1.169	0	0	-107.103	0.951	0	0	NaN	0	255	1.169
7	0.097	24.742	21.691	1.08	0	0	0	1	0	0	NaN	0	255	1.08		7	0.138	26.755	6.725	1.556	0	0	170.538	0.716	0	0	NaN	0	255	1.556
8	0.097	23.185	21.317	1.039	0	0	175.236	1	0	0	NaN	0	255	1.039		8	0.11	25.468	8.116	1.255	0	0	145.305	0.88	0	0	NaN	0	255	1.255
9	0.11	21.857	20.84	1.207	0	0	175.914	0.952	0	0	NaN	0	255	1.207		9	0.138	24.659	6.393	1.586	0	0	-96.009	0.689	0	0	NaN	0	255	1.586
10	0.131	19.926	20.528	1.495	0	0	180	0.736	0	0	NaN	0	255	1.495		10	0.138	23.704	8.448	1.615	0	0	-42.879	0.664	0	0	NaN	0	255	1.615
11	0.138	19.926	21.711	1.597	0	0	-8.973	0.679	0	0	NaN	0	255	1.597		11	0.131	25.344	9.88	1.453	0	0	180	0.78	0	0	NaN	0	255	1.453
12	0.124	21.774	22.251	1.431	0	0	162.646	0.761	0	0	NaN	0	255	1.431
																1	0.145	18.287	13.367	1.628	0	0	5.711	0.687	0	0	NaN	0	255	1.628
1	0.159	22.915	21.317	1.864	0	0	-12.804	0.573	0	0	NaN	0	255	1.864		2	0.145	20.611	13.72	1.67	0	0	143.13	0.652	0	0	NaN	0	255	1.67
2	0.145	24.348	22.023	1.62	0	0	180	0.694	0	0	NaN	0	255	1.62		3	0.138	20.342	15.609	1.575	0	0	-71.565	0.698	0	0	NaN	0	255	1.575
3	0.172	25.863	21.089	1.993	0	0	0	0.545	0	0	NaN	0	255	1.993		4	0.131	20.881	17.56	1.494	0	0	90	0.737	0	0	NaN	0	255	1.494
4	0.165	26.485	22.376	1.917	0	0	-162.35	0.566	0	0	NaN	0	255	1.917		5	0.11	18.681	17.332	1.204	0	0	-90	0.956	0	0	NaN	0	255	1.204
5	0.145	27.316	23.642	1.661	0	0	177.138	0.659	0	0	NaN	0	255	1.661		6	0.11	16.73	17.228	1.27	0	0	-168.69	0.859	0	0	NaN	0	255	1.27
6	0.124	25.655	24.098	1.38	0	0	165.964	0.819	0	0	NaN	0	255	1.38		7	0.152	15.007	16.19	1.756	0	0	-81.87	0.618	0	0	NaN	0	255	1.756
7	0.117	23.746	23.953	1.328	0	0	0	0.834	0	0	NaN	0	255	1.328		8	0.124	16.73	15.318	1.382	0	0	32.735	0.817	0	0	NaN	0	255	1.382
8	0.124	22.044	24.036	1.411	0	0	180	0.783	0	0	NaN	0	255	1.411		9	0.138	18.785	15.09	1.537	0	0	141.843	0.734	0	0	NaN	0	255	1.537
9	0.124	21.255	23.123	1.411	0	0	0	0.783	0	0	NaN	0	255	1.411
10	0.124	24.825	25.489	1.411	0	0	180	0.783	0	0	NaN	0	255	1.411		1	0.215	23.844	19.382	1.943	0	0	-126.254	0.717	0	0	NaN	0	255	1.943
11	0.11	22.687	25.323	1.204	0	0	0	0.956	0	0	NaN	0	255	1.204		2	0.151	22.884	21.561	1.297	0	0	90	1	0	0	NaN	0	255	1.297
																3	0.172	23.196	25.66	1.558	0	0	180	0.893	0	0	NaN	0	255	1.558
1	0.131	23.081	19.802	1.497	0	0	-3.18	0.735	0	0	NaN	0	255	1.497		4	0.226	21.872	22.806	2.03	0	0	-57.095	0.69	0	0	NaN	0	255	2.03
2	0.131	24.804	19.864	1.458	0	0	-173.29	0.774	0	0	NaN	0	255	1.458		5	0.205	23.818	23.585	1.875	0	0	-49.399	0.732	0	0	NaN	0	255	1.875
3	0.138	22.646	21.193	1.581	0	0	-30.466	0.693	0	0	NaN	0	255	1.581		6	0.237	25.271	25.894	2.16	0	0	125.218	0.638	0	0	NaN	0	255	2.16
4	0.131	21.047	21.525	1.46	0	0	-13.241	0.772	0	0	NaN	0	255	1.46		7	0.183	27.503	25.297	1.661	0	0	-52.431	0.834	0	0	NaN	0	255	1.661
5	0.097	20.072	22.479	1.097	0	0	-32.471	1	0	0	NaN	0	255	1.097		8	0.183	26.076	24.104	1.629	0	0	129.806	0.867	0	0	NaN	0	255	1.629
6	0.103	21.4	23.31	1.14	0	0	167.005	1	0	0	NaN	0	255	1.14		9	0.269	24.674	22.262	2.454	0	0	-77.735	0.562	0	0	NaN	0	255	2.454
7	0.124	23.206	23.808	1.427	0	0	-10.008	0.766	0	0	NaN	0	255	1.427		10	0.151	25.505	20.29	1.362	0	0	-131.987	1	0	0	NaN	0	255	1.362
8	0.131	24.929	23.87	1.453	0	0	180	0.78	0	0	NaN	0	255	1.453		11	0.14	25.894	18.525	1.25	0	0	-131.634	1	0	0	NaN	0	255	1.25
9	0.138	26.195	22.812	1.582	0	0	-176.987	0.692	0	0	NaN	0	255	1.582		12	0.172	27.425	20.419	1.569	0	0	-36.87	0.88	0	0	NaN	0	255	1.569
10	0.145	24.098	22.604	1.632	0	0	-5.711	0.683	0	0	NaN	0	255	1.632		13	0.162	27.762	22.832	1.412	0	0	-162.897	1	0	0	NaN	0	255	1.412
11	0.152	25.987	21.566	1.773	0	0	-160.71	0.606	0	0	NaN	0	255	1.773		14	0.194	26.672	21.769	1.765	0	0	-115.017	0.782	0	0	NaN	0	255	1.765
12	0.145	24.597	21.068	1.645	0	0	-171.469	0.672	0	0	NaN	0	255	1.645
13	0.152	22.417	22.521	1.722	0	0	163.301	0.643	0	0	NaN	0	255	1.722		1	0.205	23.273	25.09	1.875	0	0	-164.476	0.731	0	0	NaN	0	255	1.875
																2	0.194	20.99	26.62	1.725	0	0	45	0.819	0	0	NaN	0	255	1.725
1	0.138	19.906	18.577	1.581	0	0	14.744	0.693	0	0	NaN	0	255	1.581		3	0.162	21.016	30.201	1.468	0	0	81.87	0.942	0	0	NaN	0	255	1.468
2	0.145	21.691	17.892	1.653	0	0	-168.69	0.666	0	0	NaN	0	255	1.653		4	0.215	20.367	32.147	2.003	0	0	-72.474	0.675	0	0	NaN	0	255	2.003
3	0.103	23.289	17.954	1.198	0	0	15.945	0.905	0	0	NaN	0	255	1.198		5	0.194	23.559	34.145	1.764	0	0	151.928	0.783	0	0	NaN	0	255	1.764
4	0.138	24.555	18.411	1.602	0	0	-165.256	0.675	0	0	NaN	0	255	1.602		6	0.205	22.132	32.043	1.904	0	0	109.44	0.71	0	0	NaN	0	255	1.904
5	0.131	24.098	20.632	1.488	0	0	23.629	0.743	0	0	NaN	0	255	1.488		7	0.172	23.974	32.795	1.557	0	0	0	0.894	0	0	NaN	0	255	1.557
6	0.117	22.355	21.878	1.303	0	0	23.199	0.868	0	0	NaN	0	255	1.303		8	0.162	25.609	33.522	1.401	0	0	0	1	0	0	NaN	0	255	1.401
7	0.124	22.396	20.321	1.395	0	0	-149.036	0.801	0	0	NaN	0	255	1.395		9	0.151	26.906	31.836	1.307	0	0	-98.746	1	0	0	NaN	0	255	1.307
8	0.11	20.943	21.525	1.21	0	0	33.69	0.946	0	0	NaN	0	255	1.21		10	0.172	28.073	30.305	1.557	0	0	90	0.894	0	0	NaN	0	255	1.557
9	0.083	19.926	21.006	0.928	0	0	-169.695	1	0	0	NaN	0	255	0.928		11	0.183	27.736	28.307	1.656	0	0	-58.392	0.839	0	0	NaN	0	255	1.656
10	0.117	18.764	20.134	1.331	0	0	3.576	0.831	0	0	NaN	0	255	1.331		12	0.183	26.024	27.269	1.707	0	0	-18.435	0.79	0	0	NaN	0	255	1.707
11	0.124	20.445	19.594	1.37	0	0	0	0.831	0	0	NaN	0	255	1.37		13	0.194	23.896	27.814	1.798	0	0	45	0.753	0	0	NaN	0	255	1.798
12	0.138	22.293	19.034	1.54	0	0	-167.471	0.73	0	0	NaN	0	255	1.54		14	0.194	24.726	29.189	1.744	0	0	29.745	0.801	0	0	NaN	0	255	1.744
																15	0.205	26.491	29.864	1.881	0	0	115.201	0.727	0	0	NaN	0	255	1.881
1	0.152	19.241	16.958	1.766	0	0	-22.834	0.611	0	0	NaN	0	255	1.766		16	0.172	25.297	31.42	1.513	0	0	61.699	0.946	0	0	NaN	0	255	1.513
2	0.11	20.798	18.785	1.279	0	0	-14.931	0.847	0	0	NaN	0	255	1.279		17	0.183	23.74	30.927	1.658	0	0	-108.435	0.837	0	0	NaN	0	255	1.658
3	0.11	22.23	19.968	1.229	0	0	168.69	0.917	0	0	NaN	0	255	1.229		18	0.172	22.651	29.552	1.569	0	0	58.392	0.88	0	0	NaN	0	255	1.569
4	0.097	26.174	18.224	1.038	0	0	180	1	0	0	NaN	0	255	1.038		19	0.183	23.818	26.465	1.624	0	0	-153.435	0.872	0	0	NaN	0	255	1.624
5	0.152	24.472	18.556	1.702	0	0	0	0.658	0	0	NaN	0	255	1.702		20	0.183	21.769	28.021	1.671	0	0	-124.695	0.824	0	0	NaN	0	255	1.671
6	0.117	22.479	18.536	1.304	0	0	-7.595	0.867	0	0	NaN	0	255	1.304
7	0.124	22.044	17.539	1.441	0	0	166.759	0.751	0	0	NaN	0	255	1.441		1	0.205	23.611	21.535	1.868	0	0	-90	0.737	0	0	NaN	0	255	1.868
8	0.11	20.362	16.273	1.249	0	0	164.055	0.889	0	0	NaN	0	255	1.249		2	0.194	23.507	23.948	1.712	0	0	-90	0.831	0	0	NaN	0	255	1.712
9	0.103	20.902	15.132	1.122	0	0	180	1	0	0	NaN	0	255	1.122		3	0.215	25.634	24.7	1.958	0	0	147.995	0.706	0	0	NaN	0	255	1.958
10	0.152	22.147	14.052	1.727	0	0	-10.784	0.639	0	0	NaN	0	255	1.727		4	0.205	28.618	23.507	1.834	0	0	-113.629	0.765	0	0	NaN	0	255	1.834
11	0.152	24.493	14.696	1.759	0	0	160.71	0.616	0	0	NaN	0	255	1.759		5	0.183	26.88	23.351	1.621	0	0	-140.194	0.876	0	0	NaN	0	255	1.621
12	0.103	22.646	15.588	1.134	0	0	-21.038	1	0	0	NaN	0	255	1.134		6	0.172	25.297	22.651	1.527	0	0	-102.095	0.929	0	0	NaN	0	255	1.527
13	0.083	24.057	15.983	0.887	0	0	169.695	1	0	0	NaN	0	255	0.887		7	0.194	27.191	21.457	1.765	0	0	-64.983	0.782	0	0	NaN	0	255	1.765
14	0.083	25.655	16.813	0.928	0	0	169.695	1	0	0	NaN	0	255	0.928		8	0.172	25.401	20.809	1.505	0	0	180	0.956	0	0	NaN	0	255	1.505
15	0.145	24.015	17.166	1.624	0	0	-2.862	0.69	0	0	NaN	0	255	1.624		9	0.215	25.375	19.356	1.969	0	0	-18.435	0.698	0	0	NaN	0	255	1.969
																10	0.172	26.491	18.344	1.513	0	0	175.914	0.946	0	0	NaN	0	255	1.513
1	0.237	25.946	24.7	2.199	0	0	-13.392	0.616	0	0	NaN	0	255	2.199		11	0.162	28.307	19.044	1.454	0	0	-36.027	0.96	0	0	NaN	0	255	1.454
2	0.215	28.229	23.87	1.969	0	0	161.565	0.698	0	0	NaN	0	255	1.969		12	0.162	28.774	21.068	1.465	0	0	-65.225	0.946	0	0	NaN	0	255	1.465
3	0.248	26.153	22.486	2.334	0	0	-12.804	0.571	0	0	NaN	0	255	2.334		13	0.162	27.373	25.219	1.454	0	0	36.027	0.96	0	0	NaN	0	255	1.454
4	0.312	29.44	22.313	2.932	0	0	-18.435	0.457	0	0	NaN	0	255	2.932
5	0.269	33.141	22.348	2.47	0	0	170.538	0.555	0	0	NaN	0	255	2.47		1	0.215	23.663	25.557	2.005	0	0	11.889	0.673	0	0	NaN	0	255	2.005
6	0.215	30.754	20.791	1.942	0	0	-6.34	0.718	0	0	NaN	0	255	1.942		2	0.205	26.076	25.193	1.823	0	0	176.82	0.774	0	0	NaN	0	255	1.823
7	0.194	34.906	24.839	1.773	0	0	159.444	0.775	0	0	NaN	0	255	1.773		3	0.194	28.411	25.193	1.744	0	0	-25.017	0.801	0	0	NaN	0	255	1.744
8	0.194	31.446	24.32	1.804	0	0	173.29	0.748	0	0	NaN	0	255	1.804		4	0.162	28.826	27.165	1.425	0	0	57.529	1	0	0	NaN	0	255	1.425
9	0.194	33.003	25.946	1.764	0	0	-10.008	0.783	0	0	NaN	0	255	1.764		5	0.162	28.488	29.033	1.461	0	0	-175.914	0.951	0	0	NaN	0	255	1.461
10	0.259	29.751	26.326	2.426	0	0	-2.49	0.552	0	0	NaN	0	255	2.426		6	0.194	27.036	30.357	1.74	0	0	-17.354	0.805	0	0	NaN	0	255	1.74
11	0.237	26.845	26.741	2.215	0	0	-13.392	0.607	0	0	NaN	0	255	2.215		7	0.129	25.297	31.057	1.186	0	0	-160.017	1	0	0	NaN	0	255	1.186
12	0.205	27.883	28.817	1.863	0	0	-22.38	0.741	0	0	NaN	0	255	1.863		8	0.129	24.726	29.864	1.101	0	0	-5.711	1	0	0	NaN	0	255	1.101
13	0.172	29.993	28.783	1.579	0	0	148.392	0.868	0	0	NaN	0	255	1.579		9	0.162	23.221	29.007	1.465	0	0	68.962	0.946	0	0	NaN	0	255	1.465
14	0.269	31.965	27.952	2.5	0	0	165.379	0.541	0	0	NaN	0	255	2.5		10	0.172	24.752	26.906	1.516	0	0	-126.87	0.943	0	0	NaN	0	255	1.516
																11	0.183	25.998	28.463	1.609	0	0	-90	0.889	0	0	NaN	0	255	1.609
1	0.237	29.786	19.857	2.167	0	0	-16.699	0.634	0	0	NaN	0	255	2.167		12	0.194	27.061	26.698	1.751	0	0	-13.241	0.795	0	0	NaN	0	255	1.751
2	0.237	33.557	20.065	2.199	0	0	168.69	0.616	0	0	NaN	0	255	2.199
3	0.183	32.311	21.76	1.645	0	0	165.964	0.851	0	0	NaN	0	255	1.645		1	0.14	28.93	27.087	1.272	0	0	75.964	1	0	0	NaN	0	255	1.272
4	0.194	35.701	19.096	1.764	0	0	169.992	0.783	0	0	NaN	0	255	1.764		2	0.151	28.385	25.271	1.353	0	0	-32.471	1	0	0	NaN	0	255	1.353
5	0.151	33.972	17.263	1.365	0	0	153.435	1	0	0	NaN	0	255	1.365		3	0.162	26.101	25.116	1.457	0	0	-175.914	0.957	0	0	NaN	0	255	1.457
6	0.194	30.616	15.775	1.73	0	0	-17.354	0.814	0	0	NaN	0	255	1.73		4	0.183	23.637	25.686	1.629	0	0	31.608	0.868	0	0	NaN	0	255	1.629
7	0.183	28.367	14.357	1.609	0	0	-23.199	0.888	0	0	NaN	0	255	1.609		5	0.162	24.545	27.139	1.475	0	0	-129.289	0.933	0	0	NaN	0	255	1.475
8	0.183	30.132	13.146	1.645	0	0	156.801	0.851	0	0	NaN	0	255	1.645		6	0.162	23.403	29.085	1.435	0	0	77.905	0.986	0	0	NaN	0	255	1.435
9	0.248	32.242	14.253	2.334	0	0	-10.305	0.571	0	0	NaN	0	255	2.334		7	0.172	26.984	30.383	1.561	0	0	-19.654	0.889	0	0	NaN	0	255	1.561
10	0.205	34.837	13.942	1.846	0	0	-13.241	0.755	0	0	NaN	0	255	1.846		8	0.118	28.255	28.748	1.065	0	0	-138.814	1	0	0	NaN	0	255	1.065
11	0.194	37.293	14.599	1.764	0	0	169.38	0.783	0	0	NaN	0	255	1.764		9	0.129	25.92	28.488	1.143	0	0	-84.806	1	0	0	NaN	0	255	1.143
12	0.183	36.843	16.951	1.702	0	0	151.928	0.794	0	0	NaN	0	255	1.702		10	0.172	26.932	26.75	1.561	0	0	-19.654	0.889	0	0	NaN	0	255	1.561
13	0.151	34.906	15.671	1.313	0	0	161.565	1	0	0	NaN	0	255	1.313		11	0.097	24.752	29.89	0.79	0	0	-23.199	1	0	0	NaN	0	255	0.79
14	0.205	35.459	12.281	1.846	0	0	166.759	0.755	0	0	NaN	0	255	1.846		12	0.118	25.297	31.213	0.998	0	0	-173.66	1	0	0	NaN	0	255	0.998
15	0.215	32.657	12.177	1.93	0	0	-12.529	0.727	0	0	NaN	0	255	1.93
16	0.183	32.173	18.162	1.673	0	0	-29.745	0.822	0	0	NaN	0	255	1.673		1	0.14	26.854	20.367	1.204	0	0	-94.764	1	0	0	NaN	0	255	1.204
17	0.205	29.682	17.609	1.827	0	0	-38.157	0.771	0	0	NaN	0	255	1.827		2	0.162	26.361	22.313	1.486	0	0	77.905	0.919	0	0	NaN	0	255	1.486
																3	0.14	24.908	21.535	1.254	0	0	-114.444	1	0	0	NaN	0	255	1.254
1	0.194	29.025	20.791	1.799	0	0	20.556	0.753	0	0	NaN	0	255	1.799		4	0.183	24.649	23.325	1.7	0	0	-169.38	0.796	0	0	NaN	0	255	1.7
2	0.259	32	20.272	2.402	0	0	-169.695	0.563	0	0	NaN	0	255	2.402		5	0.183	23.144	22.262	1.641	0	0	-18.435	0.855	0	0	NaN	0	255	1.641
3	0.28	32.484	21.76	2.585	0	0	-163.74	0.527	0	0	NaN	0	255	2.585		6	0.215	24.259	19.849	1.954	0	0	168.111	0.709	0	0	NaN	0	255	1.954
4	0.291	28.264	22.901	2.652	0	0	6.582	0.52	0	0	NaN	0	255	2.652		7	0.162	22.287	20.419	1.47	0	0	39.289	0.94	0	0	NaN	0	255	1.47
5	0.237	26.672	25.219	2.148	0	0	14.036	0.645	0	0	NaN	0	255	2.148		8	0.183	20.627	20.16	1.629	0	0	-142.431	0.867	0	0	NaN	0	255	1.629
6	0.269	30.547	24.216	2.472	0	0	19.983	0.554	0	0	NaN	0	255	2.472		9	0.194	20.964	22.21	1.776	0	0	96.71	0.772	0	0	NaN	0	255	1.776
7	0.248	33.73	23.144	2.32	0	0	18.435	0.579	0	0	NaN	0	255	2.32
8	0.259	36.635	23.317	2.353	0	0	-177.51	0.587	0	0	NaN	0	255	2.353		1	0.194	27.606	19.537	1.734	0	0	-37.569	0.81	0	0	NaN	0	255	1.734
9	0.162	38.365	24.666	1.411	0	0	167.005	1	0	0	NaN	0	255	1.411		2	0.194	26.309	21.302	1.74	0	0	151.928	0.804	0	0	NaN	0	255	1.74
10	0.172	36.67	25.911	1.511	0	0	15.945	0.948	0	0	NaN	0	255	1.511		3	0.269	25.271	22.391	2.536	0	0	-31.759	0.526	0	0	NaN	0	255	2.536
11	0.291	34.041	25.116	2.699	0	0	177.797	0.502	0	0	NaN	0	255	2.699		4	0.14	25.946	24.467	1.255	0	0	-118.61	1	0	0	NaN	0	255	1.255
12	0.194	31.273	26.603	1.735	0	0	7.125	0.809	0	0	NaN	0	255	1.735		5	0.129	27.477	25.012	1.138	0	0	-116.565	1	0	0	NaN	0	255	1.138
13	0.259	34.456	27.433	2.426	0	0	175.03	0.552	0	0	NaN	0	255	2.426		6	0.172	27.632	23.118	1.506	0	0	-4.086	0.955	0	0	NaN	0	255	1.506
14	0.205	32.865	28.956	1.873	0	0	-176.82	0.733	0	0	NaN	0	255	1.873		7	0.108	29.734	23.092	0.934	0	0	180	1	0	0	NaN	0	255	0.934
15	0.215	30.581	30.478	2.006	0	0	0	0.672	0	0	NaN	0	255	2.006		8	0.14	29.137	24.623	1.195	0	0	33.69	1	0	0	NaN	0	255	1.195
16	0.226	29.959	28.16	2.064	0	0	11.889	0.667	0	0	NaN	0	255	2.064
17	0.215	28.402	26.741	1.957	0	0	-171.027	0.707	0	0	NaN	0	255	1.957		1	0.215	29.82	12.869	1.959	0	0	-42.879	0.705	0	0	NaN	0	255	1.959
																2	0.172	31.619	14.46	1.532	0	0	109.654	0.923	0	0	NaN	0	255	1.532
1	0.194	30.824	19.719	1.768	0	0	-30.964	0.779	0	0	NaN	0	255	1.768		3	0.162	32.726	17.366	1.468	0	0	-98.13	0.942	0	0	NaN	0	255	1.468
2	0.302	34.248	19.338	2.755	0	0	167.005	0.499	0	0	NaN	0	255	2.755		4	0.172	32.761	19.477	1.528	0	0	86.186	0.927	0	0	NaN	0	255	1.528
3	0.194	36.635	21.103	1.811	0	0	-6.71	0.743	0	0	NaN	0	255	1.811		5	0.183	30.997	21.345	1.609	0	0	-153.435	0.888	0	0	NaN	0	255	1.609
4	0.226	37.154	22.625	2.036	0	0	171.027	0.686	0	0	NaN	0	255	2.036		6	0.205	29.059	20.757	1.828	0	0	-30.964	0.77	0	0	NaN	0	255	1.828
5	0.248	33.557	21.379	2.276	0	0	160.71	0.601	0	0	NaN	0	255	2.276		7	0.162	27.087	19.373	1.46	0	0	94.086	0.953	0	0	NaN	0	255	1.46
6	0.237	31.066	22.21	2.146	0	0	-19.29	0.647	0	0	NaN	0	255	2.146		8	0.172	30.097	18.508	1.536	0	0	81.87	0.918	0	0	NaN	0	255	1.536
7	0.259	28.402	22.729	2.417	0	0	156.801	0.556	0	0	NaN	0	255	2.417		9	0.183	30.339	16.086	1.62	0	0	111.801	0.877	0	0	NaN	0	255	1.62
8	0.248	31.308	24.562	2.262	0	0	-24.228	0.608	0	0	NaN	0	255	2.262		10	0.215	27.987	14.703	1.981	0	0	-25.201	0.69	0	0	NaN	0	255	1.981
9	0.226	34.248	23.628	2.044	0	0	156.038	0.68	0	0	NaN	0	255	2.044		11	0.194	27.918	17.124	1.799	0	0	180	0.753	0	0	NaN	0	255	1.799
10	0.194	37.016	24.458	1.779	0	0	-13.241	0.77	0	0	NaN	0	255	1.779
11	0.14	38.123	25.807	1.21	0	0	149.036	1	0	0	NaN	0	255	1.21		1	0.215	35.563	16.017	1.982	0	0	-30.466	0.689	0	0	NaN	0	255	1.982
12	0.226	35.563	26.465	2.109	0	0	139.086	0.639	0	0	NaN	0	255	2.109		2	0.226	37.777	18.508	2.035	0	0	-71.565	0.686	0	0	NaN	0	255	2.035
13	0.248	33.418	26.499	2.259	0	0	-39.472	0.61	0	0	NaN	0	255	2.259		3	0.226	39.714	19.996	2.064	0	0	104.744	0.667	0	0	NaN	0	255	2.064
14	0.215	31.239	27.122	1.958	0	0	147.995	0.706	0	0	NaN	0	255	1.958		4	0.194	37.812	21.483	1.804	0	0	56.31	0.748	0	0	NaN	0	255	1.804
15	0.215	28.886	25.358	1.922	0	0	-32.005	0.732	0	0	NaN	0	255	1.922		5	0.194	35.286	22.244	1.779	0	0	-166.759	0.77	0	0	NaN	0	255	1.779
16	0.183	30.097	28.194	1.685	0	0	161.565	0.811	0	0	NaN	0	255	1.685		6	0.183	33.522	20.826	1.609	0	0	-63.435	0.888	0	0	NaN	0	255	1.609
17	0.194	27.641	26.534	1.734	0	0	-29.745	0.81	0	0	NaN	0	255	1.734		7	0.151	35.771	19.65	1.401	0	0	112.62	0.965	0	0	NaN	0	255	1.401
18	0.14	35.286	17.782	1.226	0	0	160.017	1	0	0	NaN	0	255	1.226		8	0.226	33.903	17.782	2.101	0	0	17.526	0.644	0	0	NaN	0	255	2.101
19	0.162	31.723	17.609	1.445	0	0	-17.103	0.973	0	0	NaN	0	255	1.445		9	0.226	41.582	22.521	2.077	0	0	-92.862	0.659	0	0	NaN	0	255	2.077
																10	0.194	39.507	23.87	1.796	0	0	-163.61	0.755	0	0	NaN	0	255	1.796
																11	0.162	36.912	24.527	1.411	0	0	8.746	1	0	0	NaN	0	255	1.411
																12	0.172	38.85	26.672	1.578	0	0	15.945	0.87	0	0	NaN	0	255	1.578
																13	0.194	36.013	26.811	1.734	0	0	151.928	0.81	0	0	NaN	0	255	1.734
																14	0.183	34.318	24.77	1.709	0	0	-57.265	0.788	0	0	NaN	0	255	1.709
																15	0.259	32.277	25.496	2.352	0	0	118.811	0.587	0	0	NaN	0	255	2.352
																16	0.205	31.861	21.794	1.914	0	0	-77.471	0.702	0	0	NaN	0	255	1.914
																17	0.183	29.786	21.206	1.661	0	0	-90	0.834	0	0	NaN	0	255	1.661
																18	0.215	29.89	23.836	1.997	0	0	104.744	0.679	0	0	NaN	0	255	1.997
																1	0.205	28.886	16.536	1.832	0	0	12.529	0.766	0	0	NaN	0	255	1.832
																2	0.205	26.499	18.889	1.828	0	0	61.928	0.77	0	0	NaN	0	255	1.828
																3	0.205	26.603	21.794	1.868	0	0	-90	0.737	0	0	NaN	0	255	1.868
																4	0.183	28.575	24.908	1.64	0	0	119.745	0.855	0	0	NaN	0	255	1.64
																5	0.162	28.575	22.798	1.42	0	0	-138.013	1	0	0	NaN	0	255	1.42
																6	0.205	28.713	20.687	1.9	0	0	57.995	0.712	0	0	NaN	0	255	1.9
																7	0.172	30.927	19.373	1.569	0	0	-137.726	0.88	0	0	NaN	0	255	1.569
																8	0.205	28.956	18.3	1.857	0	0	26.565	0.746	0	0	NaN	0	255	1.857
																9	0.162	31.308	16.847	1.49	0	0	155.225	0.914	0	0	NaN	0	255	1.49
																10	0.151	33.176	18.024	1.305	0	0	-32.471	1	0	0	NaN	0	255	1.305
																11	0.172	34.525	19.511	1.569	0	0	132.274	0.88	0	0	NaN	0	255	1.569
																12	0.172	36.566	21.622	1.522	0	0	-90	0.935	0	0	NaN	0	255	1.522
																13	0.194	36.878	24.389	1.713	0	0	-135	0.83	0	0	NaN	0	255	1.713
																14	0.183	34.733	24.078	1.675	0	0	37.569	0.82	0	0	NaN	0	255	1.675
																15	0.183	33.453	25.877	1.662	0	0	0	0.833	0	0	NaN	0	255	1.662
																16	0.183	30.581	21.864	1.663	0	0	-108.435	0.832	0	0	NaN	0	255	1.663
																17	0.226	30.547	24.389	2.057	0	0	107.526	0.672	0	0	NaN	0	255	2.057
																18	0.194	32.242	23.386	1.742	0	0	-82.875	0.803	0	0	NaN	0	255	1.742
																19	0.172	32.553	20.549	1.524	0	0	50.711	0.933	0	0	NaN	0	255	1.524
																20	0.172	34.491	22.071	1.536	0	0	-36.87	0.918	0	0	NaN	0	255	1.536
																1	0.183	35.667	22.59	1.614	0	0	121.608	0.884	0	0	NaN	0	255	1.614
																2	0.172	33.903	21.276	1.511	0	0	-15.945	0.948	0	0	NaN	0	255	1.511
																3	0.237	31.343	21.379	2.146	0	0	-159.775	0.647	0	0	NaN	0	255	2.146
																4	0.194	28.956	20.687	1.811	0	0	45	0.743	0	0	NaN	0	255	1.811
																5	0.226	35.425	24.908	2.036	0	0	101.889	0.686	0	0	NaN	0	255	2.036
																6	0.162	33.591	27.018	1.471	0	0	-137.726	0.938	0	0	NaN	0	255	1.471
																7	0.205	32.173	28.61	1.863	0	0	30.964	0.741	0	0	NaN	0	255	1.863
																8	0.183	30.374	26.43	1.675	0	0	37.569	0.82	0	0	NaN	0	255	1.675
																9	0.215	32.934	24.735	2.011	0	0	-113.962	0.669	0	0	NaN	0	255	2.011
																10	0.226	31.239	23.49	2.076	0	0	-143.13	0.66	0	0	NaN	0	255	2.076
																11	0.205	28.61	23.49	1.882	0	0	105.524	0.726	0	0	NaN	0	255	1.882
																12	0.183	27.71	26.811	1.666	0	0	-39.806	0.829	0	0	NaN	0	255	1.666
																13	0.151	27.26	24.527	1.392	0	0	116.565	0.977	0	0	NaN	0	255	1.392
																1	0.237	29.838	19.252	2.182	0	0	25.346	0.625	0	0	NaN	0	255	2.182
																2	0.194	27.658	20.912	1.815	0	0	-120.964	0.739	0	0	NaN	0	255	1.815
																3	0.194	25.79	19.459	1.718	0	0	-115.017	0.826	0	0	NaN	0	255	1.718
																4	0.194	25.531	22.262	1.776	0	0	96.71	0.772	0	0	NaN	0	255	1.776
																5	0.205	27.451	24.285	1.905	0	0	-60.642	0.708	0	0	NaN	0	255	1.905
																6	0.205	31.602	21.276	1.836	0	0	137.291	0.763	0	0	NaN	0	255	1.836
																7	0.194	33.418	22.469	1.764	0	0	-90	0.783	0	0	NaN	0	255	1.764
																8	0.194	33.574	25.427	1.812	0	0	66.371	0.742	0	0	NaN	0	255	1.812
																9	0.183	31.758	23.974	1.661	0	0	-90	0.834	0	0	NaN	0	255	1.661
																10	0.151	29.993	25.634	1.392	0	0	26.565	0.977	0	0	NaN	0	255	1.392
																11	0.194	29.215	27.762	1.767	0	0	-176.634	0.78	0	0	NaN	0	255	1.767
																12	0.14	26.828	26.724	1.254	0	0	-24.444	1	0	0	NaN	0	255	1.254
																13	0.162	29.371	22.729	1.453	0	0	90	0.962	0	0	NaN	0	255	1.453

## Sheet: GPC4 MUTANTS
GPC4 PRIMI																GCP4 PRIMII
CELL	AREA	X	Y	PERIM	MAJOR	MINOR	ANGLE	CIRC	AR	ROUND	SOLIDITY	MINTHR	MAXTHR	LENGTH		CELL	AREA	X	Y	PERIM	MAJOR	MINOR	ANGLE	CIRC	AR	ROUND	SOLIDITY	MINTHR	MAXTHR	LENGTH
1	0.186	23.275	17.242	2.137	0	0	-163.74	0.512	0	0	NaN	0	255	2.137		1	0.179	16.356	12.675	2.081	0	0	28.61	0.52	0	0	NaN	0	255	2.081
2	0.152	20.729	17.989	1.772	0	0	13.392	0.607	0	0	NaN	0	255	1.772		2	0.159	14.364	13.146	1.787	0	0	-106.699	0.624	0	0	NaN	0	255	1.787
3	0.145	21.199	19.954	1.661	0	0	180	0.659	0	0	NaN	0	255	1.661		3	0.193	14.059	15.498	2.258	0	0	102.529	0.476	0	0	NaN	0	255	2.258
4	0.159	18.902	20.092	1.827	0	0	0	0.597	0	0	NaN	0	255	1.827		4	0.152	15.941	14.834	1.785	0	0	81.87	0.598	0	0	NaN	0	255	1.785
5	0.179	21.449	22.971	2.048	0	0	0	0.537	0	0	NaN	0	255	2.048		5	0.152	15.72	16.827	1.729	0	0	-48.814	0.637	0	0	NaN	0	255	1.729
6	0.186	21.974	24.77	2.121	0	0	170.91	0.52	0	0	NaN	0	255	2.121		6	0.186	18.017	18.072	2.176	0	0	-173.418	0.494	0	0	NaN	0	255	2.176
7	0.186	24.216	24.493	2.165	0	0	-4.399	0.499	0	0	NaN	0	255	2.165		7	0.172	20.895	14.668	2.015	0	0	111.371	0.533	0	0	NaN	0	255	2.015
8	0.214	23.801	22.473	2.458	0	0	172.147	0.444	0	0	NaN	0	255	2.458		8	0.152	19.484	12.122	1.733	0	0	-25.346	0.635	0	0	NaN	0	255	1.733
9	0.152	25.102	18.819	1.716	0	0	180	0.647	0	0	NaN	0	255	1.716		9	0.179	18.543	13.561	2.08	0	0	-24.444	0.521	0	0	NaN	0	255	2.08
10	0.159	22.888	19.373	1.827	0	0	0	0.597	0	0	NaN	0	255	1.827		10	0.145	17.934	14.972	1.661	0	0	180	0.659	0	0	NaN	0	255	1.661
11	0.179	21.725	21.366	2.048	0	0	0	0.537	0	0	NaN	0	255	2.048		11	0.145	17.574	16.827	1.635	0	0	23.962	0.68	0	0	NaN	0	255	1.635
12	0.138	27.094	18.792	1.614	0	0	5.711	0.665	0	0	NaN	0	255	1.614		12	0.179	20.148	15.609	2.089	0	0	121.759	0.516	0	0	NaN	0	255	2.089
1	0.131	21.725	11.181	1.465	0	0	-10.008	0.766	0	0	NaN	0	255	1.465		1	0.117	22.196	12.039	1.292	0	0	-137.49	0.882	0	0	NaN	0	255	1.292
2	0.145	23.939	12.316	1.646	0	0	161.565	0.672	0	0	NaN	0	255	1.646		2	0.103	23.939	13.229	1.141	0	0	-15.945	0.998	0	0	NaN	0	255	1.141
3	0.186	23.995	13.727	2.119	0	0	161.565	0.521	0	0	NaN	0	255	2.119		3	0.124	24.244	15.692	1.453	0	0	-49.764	0.739	0	0	NaN	0	255	1.453
4	0.159	21.366	13.063	1.867	0	0	-10.305	0.571	0	0	NaN	0	255	1.867		4	0.138	22.666	16.633	1.55	0	0	-90	0.721	0	0	NaN	0	255	1.55
5	0.131	18.875	12.703	1.531	0	0	-12.529	0.702	0	0	NaN	0	255	1.531		5	0.117	21.615	18.238	1.333	0	0	129.806	0.829	0	0	NaN	0	255	1.333
6	0.159	24.659	15.941	1.813	0	0	149.931	0.606	0	0	NaN	0	255	1.813		6	0.145	19.484	17.38	1.651	0	0	-38.66	0.667	0	0	NaN	0	255	1.651
7	0.165	22.113	14.862	1.936	0	0	-30.964	0.554	0	0	NaN	0	255	1.936		7	0.124	19.068	15.36	1.443	0	0	-93.366	0.748	0	0	NaN	0	255	1.443
8	0.145	20.009	14.281	1.628	0	0	-17.526	0.686	0	0	NaN	0	255	1.628		8	0.152	22.223	14.364	1.785	0	0	-120.069	0.598	0	0	NaN	0	255	1.785
9	0.124	18.044	14.585	1.388	0	0	156.371	0.809	0	0	NaN	0	255	1.388		9	0.131	20.701	16.107	1.52	0	0	-56.31	0.712	0	0	NaN	0	255	1.52
10	0.179	18.46	16.246	2.068	0	0	-16.26	0.527	0	0	NaN	0	255	2.068		10	0.138	20.397	13.091	1.566	0	0	45	0.707	0	0	NaN	0	255	1.566
11	0.145	20.674	16.605	1.665	0	0	-20.225	0.656	0	0	NaN	0	255	1.665
12	0.186	24.078	18.266	2.165	0	0	147.529	0.499	0	0	NaN	0	255	2.165		1	0.159	16.135	15.498	1.833	0	0	-117.759	0.593	0	0	NaN	0	255	1.833
13	0.145	22.611	16.744	1.69	0	0	148.57	0.637	0	0	NaN	0	255	1.69		2	0.207	15.305	18.266	2.383	0	0	86.055	0.458	0	0	NaN	0	255	2.383
14	0.193	21.421	18.183	2.204	0	0	-10.886	0.499	0	0	NaN	0	255	2.204		3	0.138	18.487	15.194	1.605	0	0	180	0.672	0	0	NaN	0	255	1.605
15	0.145	22.694	19.871	1.673	0	0	143.13	0.65	0	0	NaN	0	255	1.673		4	0.165	20.092	15.083	1.921	0	0	-48.576	0.563	0	0	NaN	0	255	1.921
16	0.138	20.397	20.369	1.609	0	0	-25.201	0.669	0	0	NaN	0	255	1.609		5	0.097	21.698	16.578	1.108	0	0	-90	0.987	0	0	NaN	0	255	1.108
																6	0.09	21.504	18.626	0.996	0	0	90	1	0	0	NaN	0	255	0.996
1	0.145	21.006	21.836	1.669	0	0	5.711	0.653	0	0	NaN	0	255	1.669		7	0.159	19.899	17.38	1.84	0	0	68.199	0.589	0	0	NaN	0	255	1.84
2	0.207	23.787	20.798	2.421	0	0	-174.094	0.444	0	0	NaN	0	255	2.421		8	0.117	17.546	17.159	1.331	0	0	104.931	0.832	0	0	NaN	0	255	1.331
3	0.165	24.534	22.417	1.91	0	0	180	0.57	0	0	NaN	0	255	1.91		9	0.159	16.633	19.151	1.827	0	0	90	0.597	0	0	NaN	0	255	1.827
4	0.152	22.376	23.33	1.744	0	0	0	0.627	0	0	NaN	0	255	1.744		10	0.11	17.906	20.452	1.238	0	0	-7.595	0.905	0	0	NaN	0	255	1.238
5	0.172	19.677	23.455	1.994	0	0	-177.614	0.544	0	0	NaN	0	255	1.994		11	0.145	20.342	19.788	1.69	0	0	-149.534	0.637	0	0	NaN	0	255	1.69
6	0.186	18.972	25.987	2.135	0	0	13.496	0.513	0	0	NaN	0	255	2.135		12	0.145	18.736	18.875	1.669	0	0	-5.711	0.653	0	0	NaN	0	255	1.669
7	0.159	20.549	24.908	1.813	0	0	15.945	0.606	0	0	NaN	0	255	1.813
8	0.165	23.455	28.146	1.938	0	0	-170.134	0.553	0	0	NaN	0	255	1.938		1	0.2	19.926	24.133	2.355	0	0	67.068	0.453	0	0	NaN	0	255	2.355
9	0.145	21.006	29.101	1.671	0	0	26.565	0.652	0	0	NaN	0	255	1.671		2	0.159	22.334	23.663	1.856	0	0	-161.565	0.579	0	0	NaN	0	255	1.856
10	0.179	20.258	27.357	2.035	0	0	11.768	0.544	0	0	NaN	0	255	2.035		3	0.131	20.065	25.794	1.499	0	0	86.82	0.733	0	0	NaN	0	255	1.499
11	0.124	22.459	26.153	1.411	0	0	0	0.783	0	0	NaN	0	255	1.411		4	0.152	19.871	27.676	1.717	0	0	90	0.647	0	0	NaN	0	255	1.717
12	0.152	23.206	24.659	1.744	0	0	0	0.627	0	0	NaN	0	255	1.744		5	0.138	21.366	27.482	1.609	0	0	-51.34	0.669	0	0	NaN	0	255	1.609
																6	0.103	23.469	27.676	1.164	0	0	-24.775	0.96	0	0	NaN	0	255	1.164
1	0.145	18.515	19.013	1.693	0	0	-11.31	0.634	0	0	NaN	0	255	1.693		7	0.159	22.749	25.683	1.861	0	0	-65.772	0.575	0	0	NaN	0	255	1.861
2	0.145	20.729	19.622	1.646	0	0	162.474	0.672	0	0	NaN	0	255	1.646		8	0.11	25.019	25.766	1.214	0	0	-135	0.941	0	0	NaN	0	255	1.214
3	0.172	17.74	20.175	2.005	0	0	-7.125	0.539	0	0	NaN	0	255	2.005
4	0.138	16.495	21.836	1.609	0	0	-3.013	0.669	0	0	NaN	0	255	1.609		1	0.193	15.111	17.643	2.236	0	0	21.801	0.485	0	0	NaN	0	255	2.236
5	0.165	18.847	21.725	1.933	0	0	167.735	0.556	0	0	NaN	0	255	1.933		2	0.165	18.079	17.394	1.935	0	0	124.38	0.555	0	0	NaN	0	255	1.935
6	0.138	15.941	23.497	1.609	0	0	-3.013	0.669	0	0	NaN	0	255	1.609		3	0.159	20.134	17.56	1.821	0	0	-133.152	0.601	0	0	NaN	0	255	1.821
7	0.193	18.266	23.164	2.204	0	0	169.114	0.499	0	0	NaN	0	255	2.204		4	0.172	21.234	19.843	1.988	0	0	62.354	0.548	0	0	NaN	0	255	1.988
8	0.172	16.799	25.628	2.03	0	0	-11.768	0.526	0	0	NaN	0	255	2.03		5	0.172	18.619	21.234	2.024	0	0	26.565	0.528	0	0	NaN	0	255	2.024
9	0.165	19.539	25.794	1.938	0	0	177.614	0.553	0	0	NaN	0	255	1.938		6	0.193	17.892	22.832	2.266	0	0	-171.573	0.472	0	0	NaN	0	255	2.266
10	0.131	21.698	24.437	1.499	0	0	173.66	0.733	0	0	NaN	0	255	1.499		7	0.186	15.235	22.604	2.192	0	0	-17.745	0.487	0	0	NaN	0	255	2.192
11	0.124	19.816	24.161	1.384	0	0	0	0.814	0	0	NaN	0	255	1.384		8	0.193	14.405	20.653	2.247	0	0	-28.443	0.481	0	0	NaN	0	255	2.247
12	0.172	17.906	24.493	2.005	0	0	-7.125	0.539	0	0	NaN	0	255	2.005		9	0.172	17.332	18.183	2.005	0	0	152.354	0.539	0	0	NaN	0	255	2.005
13	0.221	21.006	22.639	2.552	0	0	176.309	0.426	0	0	NaN	0	255	2.552		10	0.138	14.467	16.398	1.558	0	0	49.399	0.713	0	0	NaN	0	255	1.558
14	0.152	20.563	20.867	1.779	0	0	174.56	0.602	0	0	NaN	0	255	1.779		11	0.138	17.228	15.879	1.563	0	0	161.565	0.709	0	0	NaN	0	255	1.563
																12	0.172	16.688	21.504	1.957	0	0	152.354	0.565	0	0	NaN	0	255	1.957
1	0.124	14.585	18.626	1.385	0	0	0	0.813	0	0	NaN	0	255	1.385		13	0.186	16.937	20.175	2.119	0	0	20.556	0.521	0	0	NaN	0	255	2.119
2	0.145	16.882	18.46	1.661	0	0	180	0.659	0	0	NaN	0	255	1.661		14	0.145	19.096	19.262	1.646	0	0	-110.225	0.672	0	0	NaN	0	255	1.646
3	0.172	18.764	20.092	1.996	0	0	-177.614	0.544	0	0	NaN	0	255	1.996
4	0.165	20.037	20.978	1.882	0	0	180	0.587	0	0	NaN	0	255	1.882		1	0.193	12.018	18.266	2.203	0	0	-136.548	0.5	0	0	NaN	0	255	2.203
5	0.124	21.504	22.057	1.394	0	0	-6.71	0.803	0	0	NaN	0	255	1.394		2	0.131	14.467	18.204	1.482	0	0	-102.529	0.75	0	0	NaN	0	255	1.482
6	0.165	22.888	23.497	1.925	0	0	162.35	0.561	0	0	NaN	0	255	1.925		3	0.186	13.014	19.574	2.15	0	0	78.69	0.506	0	0	NaN	0	255	2.15
7	0.138	21.227	24.825	1.575	0	0	161.565	0.698	0	0	NaN	0	255	1.575		4	0.131	15.256	20.03	1.468	0	0	-42.709	0.764	0	0	NaN	0	255	1.468
8	0.138	18.902	25.406	1.605	0	0	0	0.672	0	0	NaN	0	255	1.605		5	0.131	15.194	21.753	1.497	0	0	160.56	0.735	0	0	NaN	0	255	1.497
9	0.152	17.906	23.939	1.724	0	0	-5.44	0.641	0	0	NaN	0	255	1.724		6	0.152	11.188	20.881	1.704	0	0	-57.095	0.656	0	0	NaN	0	255	1.704
10	0.186	19.843	23.109	2.165	0	0	175.601	0.499	0	0	NaN	0	255	2.165		7	0.138	16.896	19.553	1.597	0	0	98.973	0.679	0	0	NaN	0	255	1.597
11	0.172	17.38	21.947	1.993	0	0	0	0.545	0	0	NaN	0	255	1.993		8	0.124	13.16	21.628	1.452	0	0	120.964	0.739	0	0	NaN	0	255	1.452
12	0.207	15.747	20.342	2.381	0	0	-1.975	0.459	0	0	NaN	0	255	2.381
13	0.124	15.36	21.642	1.384	0	0	180	0.814	0	0	NaN	0	255	1.384		1	0.172	20.902	22.5	1.99	0	0	-67.751	0.547	0	0	NaN	0	255	1.99
14	0.145	13.45	22.473	1.664	0	0	2.862	0.657	0	0	NaN	0	255	1.664		2	0.193	21.193	25.178	2.201	0	0	53.973	0.501	0	0	NaN	0	255	2.201
15	0.165	15.692	23.607	1.938	0	0	0	0.553	0	0	NaN	0	255	1.938		3	0.159	19.594	24.306	1.851	0	0	18.435	0.581	0	0	NaN	0	255	1.851
																4	0.145	17.996	23.808	1.653	0	0	-130.914	0.666	0	0	NaN	0	255	1.653
1	0.207	12.973	19.407	2.444	0	0	-21.448	0.435	0	0	NaN	0	255	2.444		5	0.152	16.232	25.489	1.761	0	0	45	0.614	0	0	NaN	0	255	1.761
2	0.159	16.273	20.155	1.838	0	0	-172.235	0.59	0	0	NaN	0	255	1.838		6	0.145	15.9	23.455	1.661	0	0	36.87	0.66	0	0	NaN	0	255	1.661
3	0.179	11.624	20.694	2.088	0	0	-18.435	0.517	0	0	NaN	0	255	2.088		7	0.172	16.834	21.566	2.004	0	0	-167.735	0.539	0	0	NaN	0	255	2.004
4	0.165	14.654	21.255	1.938	0	0	170.134	0.553	0	0	NaN	0	255	1.938		8	0.152	19.158	22.251	1.702	0	0	180	0.658	0	0	NaN	0	255	1.702
5	0.138	16.668	22.064	1.541	0	0	176.987	0.73	0	0	NaN	0	255	1.541		9	0.172	17.602	27.295	1.972	0	0	119.745	0.557	0	0	NaN	0	255	1.972
6	0.145	13.263	22.21	1.671	0	0	-14.744	0.651	0	0	NaN	0	255	1.671		10	0.145	18.598	25.946	1.648	0	0	40.914	0.67	0	0	NaN	0	255	1.648
7	0.145	11.146	22.313	1.682	0	0	-14.036	0.643	0	0	NaN	0	255	1.682		11	0.145	18.411	29.308	1.619	0	0	180	0.694	0	0	NaN	0	255	1.619
8	0.165	15.111	23.393	1.883	0	0	167.196	0.586	0	0	NaN	0	255	1.883		12	0.179	16.232	28.686	2.051	0	0	-68.629	0.536	0	0	NaN	0	255	2.051
9	0.145	14.799	25.157	1.646	0	0	-34.509	0.671	0	0	NaN	0	255	1.646		13	0.103	14.654	26.693	1.162	0	0	-90	0.962	0	0	NaN	0	255	1.162
10	0.165	12.682	23.953	1.897	0	0	-9.866	0.577	0	0	NaN	0	255	1.897		14	0.097	14.281	24.41	1.057	0	0	-135	1	0	0	NaN	0	255	1.057
11	0.165	12.558	25.655	1.932	0	0	151.189	0.557	0	0	NaN	0	255	1.932
12	0.152	10.441	24.223	1.707	0	0	-20.225	0.654	0	0	NaN	0	255	1.707		1	0.131	16.937	10.441	1.511	0	0	-126.254	0.721	0	0	NaN	0	255	1.511
13	0.131	16.813	25.219	1.522	0	0	-9.462	0.71	0	0	NaN	0	255	1.522		2	0.179	15.692	12.931	2.094	0	0	76.504	0.514	0	0	NaN	0	255	2.094
																3	0.152	17.083	13.637	1.766	0	0	65.772	0.611	0	0	NaN	0	255	1.766
1	0.11	15.318	18.287	1.263	0	0	7.595	0.869	0	0	NaN	0	255	1.263		4	0.117	18.121	11.894	1.355	0	0	-140.194	0.802	0	0	NaN	0	255	1.355
2	0.179	16.605	16.875	2.076	0	0	0	0.523	0	0	NaN	0	255	2.076		5	0.124	19.407	10.441	1.371	0	0	-145.305	0.83	0	0	NaN	0	255	1.371
3	0.117	18.577	16.668	1.319	0	0	-154.983	0.846	0	0	NaN	0	255	1.319		6	0.117	21.4	10.129	1.29	0	0	176.186	0.886	0	0	NaN	0	255	1.29
4	0.124	19.74	15.837	1.4	0	0	10.008	0.795	0	0	NaN	0	255	1.4		7	0.165	22.978	11.146	1.869	0	0	-92.603	0.595	0	0	NaN	0	255	1.869
5	0.117	21.193	17.041	1.288	0	0	180	0.888	0	0	NaN	0	255	1.288		8	0.131	23.019	13.409	1.483	0	0	70.56	0.748	0	0	NaN	0	255	1.483
6	0.152	21.089	19.594	1.744	0	0	180	0.627	0	0	NaN	0	255	1.744		9	0.159	22.044	13.347	1.799	0	0	71.565	0.616	0	0	NaN	0	255	1.799
7	0.124	19.179	20.445	1.441	0	0	13.241	0.751	0	0	NaN	0	255	1.441		10	0.131	20.653	12.205	1.462	0	0	-33.69	0.77	0	0	NaN	0	255	1.462
8	0.159	17.249	20.279	1.843	0	0	20.854	0.587	0	0	NaN	0	255	1.843		11	0.152	20.487	14.26	1.703	0	0	45	0.657	0	0	NaN	0	255	1.703
9	0.179	17.373	18.556	2.034	0	0	0	0.544	0	0	NaN	0	255	2.034		12	0.165	18.619	15.401	1.901	0	0	149.036	0.575	0	0	NaN	0	255	1.901
10	0.152	19.532	18.266	1.71	0	0	-174.289	0.652	0	0	NaN	0	255	1.71		13	0.138	19.221	13.45	1.597	0	0	117.897	0.679	0	0	NaN	0	255	1.597
11	0.145	15.422	19.823	1.657	0	0	-159.775	0.662	0	0	NaN	0	255	1.657		14	0.097	17.103	8.448	1.038	0	0	14.036	1	0	0	NaN	0	255	1.038
																15	0.124	19.698	7.95	1.376	0	0	3.576	0.824	0	0	NaN	0	255	1.376
1	0.124	16.107	8.074	1.412	0	0	0	0.782	0	0	NaN	0	255	1.412
2	0.145	16.481	10.358	1.661	0	0	-2.862	0.659	0	0	NaN	0	255	1.661		1	0.124	20.611	11.312	1.395	0	0	159.444	0.801	0	0	NaN	0	255	1.395
3	0.159	14.447	10.025	1.802	0	0	-13.392	0.613	0	0	NaN	0	255	1.802		2	0.124	16.647	12.101	1.417	0	0	59.036	0.777	0	0	NaN	0	255	1.417
4	0.138	18.681	7.867	1.582	0	0	176.987	0.692	0	0	NaN	0	255	1.582		3	0.145	20.549	13.596	1.673	0	0	-67.166	0.65	0	0	NaN	0	255	1.673
5	0.138	17.726	9.071	1.563	0	0	-18.435	0.709	0	0	NaN	0	255	1.563		4	0.131	20.943	15.63	1.454	0	0	-90	0.779	0	0	NaN	0	255	1.454
6	0.165	20.175	9.652	1.932	0	0	170.134	0.557	0	0	NaN	0	255	1.932		5	0.145	19.387	16.917	1.696	0	0	-159.775	0.632	0	0	NaN	0	255	1.696
7	0.131	17.643	11.956	1.497	0	0	-3.18	0.735	0	0	NaN	0	255	1.497		6	0.103	17.103	16.211	1.142	0	0	17.103	0.996	0	0	NaN	0	255	1.142
8	0.172	19.283	13.243	1.951	0	0	180	0.569	0	0	NaN	0	255	1.951		7	0.131	18.722	15.132	1.5	0	0	49.399	0.732	0	0	NaN	0	255	1.5
9	0.138	16.937	13.284	1.597	0	0	-8.973	0.679	0	0	NaN	0	255	1.597		8	0.11	18.785	13.679	1.21	0	0	-175.914	0.946	0	0	NaN	0	255	1.21
10	0.138	15.775	11.811	1.563	0	0	161.565	0.709	0	0	NaN	0	255	1.563		9	0.124	17.02	14.198	1.382	0	0	122.735	0.817	0	0	NaN	0	255	1.382
11	0.186	19.262	10.918	2.135	0	0	166.504	0.513	0	0	NaN	0	255	2.135		10	0.159	18.826	12.143	1.786	0	0	180	0.625	0	0	NaN	0	255	1.786
1	0.186	22.396	21.006	2.117	0	0	180	0.522	0	0	NaN	0	255	2.117		1	0.2	23.102	8.697	2.287	0	0	94.236	0.48	0	0	NaN	0	255	2.287
2	0.186	19.823	20.549	2.117	0	0	0	0.522	0	0	NaN	0	255	2.117		2	0.145	21.234	8.531	1.662	0	0	-75.256	0.659	0	0	NaN	0	255	1.662
3	0.152	17.954	21.379	1.702	0	0	180	0.658	0	0	NaN	0	255	1.702		3	0.145	19.221	8.593	1.661	0	0	-90	0.66	0	0	NaN	0	255	1.661
4	0.145	15.858	22.251	1.661	0	0	0	0.66	0	0	NaN	0	255	1.661		4	0.124	21.753	10.69	1.372	0	0	-93.366	0.828	0	0	NaN	0	255	1.372
5	0.2	18.079	23.393	2.287	0	0	2.121	0.48	0	0	NaN	0	255	2.287		5	0.179	20.362	12.537	2.101	0	0	51.34	0.51	0	0	NaN	0	255	2.101
6	0.159	20.632	23.87	1.827	0	0	180	0.597	0	0	NaN	0	255	1.827		6	0.11	20.092	5.231	1.245	0	0	180	0.894	0	0	NaN	0	255	1.245
7	0.172	20.155	22.189	1.955	0	0	-4.97	0.567	0	0	NaN	0	255	1.955		7	0.11	17.934	5.272	1.245	0	0	0	0.894	0	0	NaN	0	255	1.245
8	0.159	22.562	22.583	1.787	0	0	-177.274	0.624	0	0	NaN	0	255	1.787		8	0.165	16.086	6.933	1.91	0	0	48.576	0.57	0	0	NaN	0	255	1.91
9	0.117	21.213	25.821	1.328	0	0	180	0.834	0	0	NaN	0	255	1.328		9	0.165	14.779	8.448	1.914	0	0	-77.735	0.568	0	0	NaN	0	255	1.914
10	0.165	18.722	26.527	1.911	0	0	2.49	0.569	0	0	NaN	0	255	1.911		10	0.145	16.585	9.112	1.645	0	0	49.086	0.672	0	0	NaN	0	255	1.645
11	0.165	18.785	24.887	1.869	0	0	2.603	0.595	0	0	NaN	0	255	1.869		11	0.131	17.747	7.286	1.482	0	0	-79.992	0.75	0	0	NaN	0	255	1.482
12	0.152	22.915	24.368	1.744	0	0	0	0.627	0	0	NaN	0	255	1.744		12	0.117	15.92	11.022	1.34	0	0	18.435	0.82	0	0	NaN	0	255	1.34
																13	0.124	17.747	12.101	1.43	0	0	-154.983	0.763	0	0	NaN	0	255	1.43
1	0.165	19.013	12.163	1.944	0	0	19.983	0.55	0	0	NaN	0	255	1.944		14	0.145	19.698	10.337	1.673	0	0	45	0.65	0	0	NaN	0	255	1.673
2	0.152	21.338	11.167	1.775	0	0	-169.216	0.605	0	0	NaN	0	255	1.775		15	0.138	17.913	10.192	1.615	0	0	62.103	0.664	0	0	NaN	0	255	1.615
3	0.131	21.276	12.89	1.458	0	0	-173.66	0.774	0	0	NaN	0	255	1.458		16	0.117	20.404	6.559	1.352	0	0	-18.435	0.805	0	0	NaN	0	255	1.352
4	0.145	19.553	14.135	1.665	0	0	5.711	0.656	0	0	NaN	0	255	1.665		17	0.131	23.123	11.25	1.497	0	0	-123.69	0.735	0	0	NaN	0	255	1.497
5	0.145	21.608	14.488	1.621	0	0	-177.138	0.692	0	0	NaN	0	255	1.621
6	0.152	18.37	15.505	1.707	0	0	2.862	0.654	0	0	NaN	0	255	1.707		1	0.131	16.19	12.703	1.49	0	0	-157.62	0.741	0	0	NaN	0	255	1.49
7	0.138	16.377	15.256	1.541	0	0	3.18	0.73	0	0	NaN	0	255	1.541		2	0.152	14.364	13.713	1.76	0	0	73.301	0.615	0	0	NaN	0	255	1.76
8	0.131	17.436	13.575	1.494	0	0	180	0.737	0	0	NaN	0	255	1.494		3	0.124	14.806	15.913	1.397	0	0	32.735	0.799	0	0	NaN	0	255	1.397
9	0.069	25.884	15.028	0.78	0	0	-156.038	1	0	0	NaN	0	255	0.78		4	0.145	16.868	15.208	1.639	0	0	-5.711	0.677	0	0	NaN	0	255	1.639
10	0.083	24.7	15.92	0.88	0	0	16.699	1	0	0	NaN	0	255	0.88		5	0.138	18.944	15.194	1.547	0	0	170.538	0.724	0	0	NaN	0	255	1.547
11	0.145	23.206	17.809	1.631	0	0	-165.256	0.684	0	0	NaN	0	255	1.631		6	0.159	20.826	15.484	1.785	0	0	-18.435	0.625	0	0	NaN	0	255	1.785
12	0.138	20.715	18.245	1.578	0	0	3.013	0.696	0	0	NaN	0	255	1.578		7	0.103	20.992	17.519	1.153	0	0	-120.256	0.977	0	0	NaN	0	255	1.153
13	0.179	18.515	17.332	2.044	0	0	11.768	0.539	0	0	NaN	0	255	2.044		8	0.117	19.83	18.972	1.331	0	0	47.49	0.831	0	0	NaN	0	255	1.331
14	0.138	20.425	15.879	1.589	0	0	18.435	0.686	0	0	NaN	0	255	1.589		9	0.138	18.709	17.159	1.575	0	0	-18.435	0.698	0	0	NaN	0	255	1.575
15	0.186	21.379	16.854	2.173	0	0	-173.418	0.495	0	0	NaN	0	255	2.173		10	0.159	16.675	17.159	1.866	0	0	159.146	0.572	0	0	NaN	0	255	1.866
16	0.159	24.285	14.26	1.831	0	0	-177.397	0.594	0	0	NaN	0	255	1.831		11	0.165	20.494	13.644	1.938	0	0	170.134	0.553	0	0	NaN	0	255	1.938
17	0.138	22.895	13.492	1.536	0	0	0	0.734	0	0	NaN	0	255	1.536		12	0.138	18.1	13.174	1.606	0	0	176.987	0.672	0	0	NaN	0	255	1.606
18	0.138	22.978	15.858	1.538	0	0	-176.987	0.732	0	0	NaN	0	255	1.538
																1	0.152	11.312	7.369	1.727	0	0	-8.531	0.639	0	0	NaN	0	255	1.727
1	0.097	15.049	8.967	1.067	0	0	14.036	1	0	0	NaN	0	255	1.067		2	0.131	13.533	8.033	1.511	0	0	157.62	0.721	0	0	NaN	0	255	1.511
2	0.103	17.041	8.635	1.121	0	0	180	1	0	0	NaN	0	255	1.121		3	0.124	13.056	9.465	1.431	0	0	162.646	0.761	0	0	NaN	0	255	1.431
3	0.172	17.975	9.859	2.003	0	0	-172.875	0.54	0	0	NaN	0	255	2.003		4	0.131	10.814	8.988	1.468	0	0	-173.66	0.764	0	0	NaN	0	255	1.468
4	0.124	15.422	10.482	1.386	0	0	6.71	0.812	0	0	NaN	0	255	1.386		5	0.138	10.129	10.648	1.536	0	0	71.565	0.734	0	0	NaN	0	255	1.536
5	0.172	19.2	12.018	1.962	0	0	-172.875	0.563	0	0	NaN	0	255	1.962		6	0.138	8.531	11.52	1.554	0	0	53.746	0.717	0	0	NaN	0	255	1.554
6	0.165	17.083	11.333	1.868	0	0	180	0.596	0	0	NaN	0	255	1.868		7	0.103	10.918	14.467	1.121	0	0	-90	1	0	0	NaN	0	255	1.121
7	0.2	14.384	11.873	2.324	0	0	-19.093	0.465	0	0	NaN	0	255	2.324		8	0.159	13.367	15.028	1.827	0	0	180	0.597	0	0	NaN	0	255	1.827
8	0.145	18.349	13.824	1.661	0	0	180	0.66	0	0	NaN	0	255	1.661		9	0.145	12.662	13.347	1.619	0	0	-90	0.694	0	0	NaN	0	255	1.619
9	0.138	16.294	13.99	1.538	0	0	-3.18	0.732	0	0	NaN	0	255	1.538		10	0.11	14.945	10.212	1.234	0	0	-70.346	0.91	0	0	NaN	0	255	1.234
10	0.172	16.813	12.724	1.993	0	0	0	0.545	0	0	NaN	0	255	1.993		11	0.131	12.06	10.897	1.472	0	0	-110.556	0.759	0	0	NaN	0	255	1.472
11	0.179	20.3	13.222	2.079	0	0	-175.426	0.521	0	0	NaN	0	255	2.079		12	0.145	11.063	12.475	1.628	0	0	71.565	0.686	0	0	NaN	0	255	1.628
12	0.131	21.608	14.633	1.454	0	0	180	0.779	0	0	NaN	0	255	1.454		13	0.145	9.59	13.513	1.619	0	0	90	0.694	0	0	NaN	0	255	1.619
13	0.124	20.155	15.588	1.371	0	0	3.366	0.83	0	0	NaN	0	255	1.371		14	0.138	13.596	11.686	1.537	0	0	-93.013	0.734	0	0	NaN	0	255	1.537
14	0.124	18.66	15.651	1.38	0	0	158.199	0.819	0	0	NaN	0	255	1.38
15	0.145	16.605	15.381	1.661	0	0	0	0.659	0	0	NaN	0	255	1.661		1	0.186	20.902	8.946	2.127	0	0	164.358	0.517	0	0	NaN	0	255	2.127
16	0.145	17.871	16.979	1.628	0	0	174.289	0.687	0	0	NaN	0	255	1.628		2	0.124	18.639	9.839	1.428	0	0	35.538	0.764	0	0	NaN	0	255	1.428
17	0.145	15.484	16.792	1.661	0	0	0	0.659	0	0	NaN	0	255	1.661		3	0.159	17.871	11.769	1.812	0	0	69.146	0.607	0	0	NaN	0	255	1.812
18	0.152	14.426	14.82	1.702	0	0	180	0.658	0	0	NaN	0	255	1.702		4	0.103	18.162	13.492	1.142	0	0	111.038	0.996	0	0	NaN	0	255	1.142
19	0.152	13.471	13.326	1.704	0	0	2.862	0.656	0	0	NaN	0	255	1.704		5	0.138	17.519	15.173	1.538	0	0	-86.987	0.732	0	0	NaN	0	255	1.538
																6	0.152	19.387	17	1.73	0	0	148.57	0.637	0	0	NaN	0	255	1.73
1	0.145	21.545	8.24	1.686	0	0	-168.69	0.64	0	0	NaN	0	255	1.686		7	0.145	22.189	12.828	1.68	0	0	-140.906	0.645	0	0	NaN	0	255	1.68
2	0.145	19.075	7.369	1.632	0	0	8.973	0.683	0	0	NaN	0	255	1.632		8	0.138	21.213	10.918	1.612	0	0	168.111	0.667	0	0	NaN	0	255	1.612
3	0.172	20.777	9.922	1.953	0	0	177.614	0.568	0	0	NaN	0	255	1.953		9	0.145	21.525	16.294	1.662	0	0	-11.31	0.659	0	0	NaN	0	255	1.662
4	0.172	18.972	8.676	2.02	0	0	170.538	0.531	0	0	NaN	0	255	2.02		10	0.124	23.123	15.069	1.411	0	0	151.928	0.783	0	0	NaN	0	255	1.411
5	0.179	16.315	8.635	2.035	0	0	-11.768	0.544	0	0	NaN	0	255	2.035		11	0.117	21.276	14.488	1.329	0	0	140.194	0.834	0	0	NaN	0	255	1.329
6	0.172	16.045	10.503	1.979	0	0	-9.462	0.553	0	0	NaN	0	255	1.979		12	0.131	19.615	15.381	1.472	0	0	-49.399	0.759	0	0	NaN	0	255	1.472
7	0.11	13.865	10.316	1.282	0	0	-23.199	0.844	0	0	NaN	0	255	1.282		13	0.145	20.051	13.18	1.628	0	0	96.009	0.687	0	0	NaN	0	255	1.628
8	0.165	14.737	11.956	1.911	0	0	177.51	0.569	0	0	NaN	0	255	1.911		14	0.11	19.989	11.811	1.255	0	0	53.13	0.88	0	0	NaN	0	255	1.255
9	0.097	15.36	13.782	1.04	0	0	-28.61	1	0	0	NaN	0	255	1.04
10	0.11	17.56	14.447	1.27	0	0	168.69	0.859	0	0	NaN	0	255	1.27		1	0.152	15.734	12.89	1.73	0	0	-29.055	0.637	0	0	NaN	0	255	1.73
11	0.152	18.992	13.284	1.783	0	0	154.654	0.599	0	0	NaN	0	255	1.783		2	0.145	17.934	13.554	1.676	0	0	-43.025	0.648	0	0	NaN	0	255	1.676
12	0.131	23.912	12.329	1.494	0	0	180	0.737	0	0	NaN	0	255	1.494		3	0.103	19.677	15.609	1.162	0	0	-90	0.962	0	0	NaN	0	255	1.162
13	0.159	20.964	13.077	1.821	0	0	155.772	0.601	0	0	NaN	0	255	1.821		4	0.159	12.869	16.045	1.833	0	0	-77.196	0.593	0	0	NaN	0	255	1.833
14	0.165	22.064	11.229	1.872	0	0	175.03	0.593	0	0	NaN	0	255	1.872		5	0.145	12.662	18.349	1.661	0	0	126.87	0.66	0	0	NaN	0	255	1.661
15	0.145	20.009	11.416	1.693	0	0	168.69	0.634	0	0	NaN	0	255	1.693		6	0.159	11.395	16.252	1.797	0	0	-84.56	0.617	0	0	NaN	0	255	1.797
16	0.138	18.245	11.354	1.563	0	0	-8.973	0.709	0	0	NaN	0	255	1.563		7	0.131	14.115	14.115	1.497	0	0	-93.18	0.735	0	0	NaN	0	255	1.497
17	0.165	18.141	9.922	1.893	0	0	-15.255	0.58	0	0	NaN	0	255	1.893		8	0.145	16.066	14.758	1.621	0	0	-93.013	0.692	0	0	NaN	0	255	1.621
18	0.117	22.479	13.43	1.304	0	0	34.695	0.867	0	0	NaN	0	255	1.304		9	0.124	14.737	16.232	1.452	0	0	-59.036	0.739	0	0	NaN	0	255	1.452
																10	0.165	14.696	18.328	1.91	0	0	138.576	0.57	0	0	NaN	0	255	1.91
1	0.09	12.848	7.991	0.956	0	0	180	1	0	0	NaN	0	255	0.956		11	0.138	18.058	15.069	1.578	0	0	90	0.696	0	0	NaN	0	255	1.578
2	0.11	11.209	9.424	1.245	0	0	0	0.894	0	0	NaN	0	255	1.245		12	0.124	17.747	16.979	1.387	0	0	-130.236	0.81	0	0	NaN	0	255	1.387
3	0.159	15.422	9.133	1.785	0	0	0	0.625	0	0	NaN	0	255	1.785
4	0.138	18.017	10.378	1.586	0	0	-173.991	0.689	0	0	NaN	0	255	1.586		1	0.138	21.483	9.382	1.569	0	0	-53.746	0.704	0	0	NaN	0	255	1.569
5	0.165	15.671	10.669	1.87	0	0	-2.49	0.595	0	0	NaN	0	255	1.87		2	0.152	22.957	10.918	1.783	0	0	-117.759	0.6	0	0	NaN	0	255	1.783
6	0.145	13.492	10.503	1.663	0	0	177.138	0.658	0	0	NaN	0	255	1.663		3	0.138	21.608	12.662	1.536	0	0	0	0.734	0	0	NaN	0	255	1.536
7	0.165	11.146	11.063	1.869	0	0	0	0.595	0	0	NaN	0	255	1.869		4	0.152	20.819	11.333	1.756	0	0	81.87	0.618	0	0	NaN	0	255	1.756
8	0.165	12.828	11.997	1.91	0	0	0	0.57	0	0	NaN	0	255	1.91		5	0.165	19.262	10.275	1.915	0	0	-151.189	0.567	0	0	NaN	0	255	1.915
9	0.159	15.36	12.163	1.827	0	0	180	0.597	0	0	NaN	0	255	1.827		6	0.172	19.283	12.06	1.994	0	0	120.964	0.545	0	0	NaN	0	255	1.994
10	0.165	17.415	12.973	1.869	0	0	180	0.595	0	0	NaN	0	255	1.869		7	0.145	19.179	8.303	1.679	0	0	-171.469	0.645	0	0	NaN	0	255	1.679
11	0.193	14.364	13.492	2.248	0	0	175.764	0.48	0	0	NaN	0	255	2.248		8	0.138	17.394	11.375	1.551	0	0	105.524	0.72	0	0	NaN	0	255	1.551
12	0.165	11.375	13.284	1.917	0	0	4.97	0.566	0	0	NaN	0	255	1.917
13	0.145	10.793	15.049	1.686	0	0	11.31	0.64	0	0	NaN	0	255	1.686		1	0.145	24.216	13.506	1.661	0	0	2.862	0.659	0	0	NaN	0	255	1.661
14	0.159	16.128	14.799	1.786	0	0	180	0.625	0	0	NaN	0	255	1.786		2	0.124	26.181	13.395	1.411	0	0	153.435	0.783	0	0	NaN	0	255	1.411
15	0.159	13.409	14.675	1.827	0	0	-2.603	0.597	0	0	NaN	0	255	1.827		3	0.152	27.426	15.028	1.719	0	0	-73.301	0.645	0	0	NaN	0	255	1.719
16	0.165	12.579	15.692	1.91	0	0	180	0.57	0	0	NaN	0	255	1.91		4	0.138	27.011	17.325	1.575	0	0	108.435	0.698	0	0	NaN	0	255	1.575
																5	0.124	25.655	19.539	1.44	0	0	0	0.752	0	0	NaN	0	255	1.44
1	0.124	15.554	7.472	1.401	0	0	-169.38	0.794	0	0	NaN	0	255	1.401		6	0.117	23.469	19.207	1.367	0	0	158.199	0.788	0	0	NaN	0	255	1.367
2	0.159	17.076	8.745	1.826	0	0	15.945	0.598	0	0	NaN	0	255	1.826		7	0.138	22.168	17.463	1.55	0	0	90	0.721	0	0	NaN	0	255	1.55
3	0.179	22.639	9.105	2.049	0	0	177.709	0.537	0	0	NaN	0	255	2.049		8	0.172	23.303	15.332	2.006	0	0	-114.444	0.538	0	0	NaN	0	255	2.006
4	0.159	20.203	9.631	1.857	0	0	10.305	0.578	0	0	NaN	0	255	1.857		9	0.152	24.41	17.685	1.782	0	0	-52.595	0.6	0	0	NaN	0	255	1.782
5	0.179	22.362	10.766	2.055	0	0	-175.236	0.533	0	0	NaN	0	255	2.055		10	0.138	25.268	15.388	1.567	0	0	32.005	0.706	0	0	NaN	0	255	1.567
6	0.193	22.057	12.924	2.215	0	0	-177.879	0.494	0	0	NaN	0	255	2.215
7	0.145	19.76	13.229	1.62	0	0	6.009	0.693	0	0	NaN	0	255	1.62		1	0.145	20.591	11.651	1.683	0	0	-45	0.642	0	0	NaN	0	255	1.683
8	0.165	17.906	12.15	1.921	0	0	-170.134	0.563	0	0	NaN	0	255	1.921		2	0.193	21.781	14.889	2.269	0	0	90	0.471	0	0	NaN	0	255	2.269
9	0.124	16.024	11.236	1.443	0	0	-173.29	0.748	0	0	NaN	0	255	1.443		3	0.172	20.286	13.616	1.987	0	0	104.621	0.548	0	0	NaN	0	255	1.987
10	0.131	14.557	9.299	1.494	0	0	0	0.737	0	0	NaN	0	255	1.494		4	0.165	18.681	11.651	1.879	0	0	135	0.589	0	0	NaN	0	255	1.879
11	0.172	17.685	10.323	1.993	0	0	0	0.545	0	0	NaN	0	255	1.993		5	0.138	17.906	13.699	1.554	0	0	176.987	0.718	0	0	NaN	0	255	1.554
12	0.131	15.775	13.257	1.52	0	0	9.462	0.712	0	0	NaN	0	255	1.52		6	0.172	16.19	14.53	1.959	0	0	-43.264	0.565	0	0	NaN	0	255	1.959
13	0.124	13.893	11.9	1.423	0	0	14.036	0.77	0	0	NaN	0	255	1.423		7	0.11	19.456	15.554	1.214	0	0	23.199	0.941	0	0	NaN	0	255	1.214
14	0.159	19.373	14.862	1.861	0	0	-155.772	0.575	0	0	NaN	0	255	1.861
15	0.097	21.061	16.135	1.075	0	0	-143.973	1	0	0	NaN	0	255	1.075		1	0.11	26.236	13.782	1.274	0	0	145.305	0.854	0	0	NaN	0	255	1.274
16	0.11	17.795	16.495	1.223	0	0	4.086	0.927	0	0	NaN	0	255	1.223		2	0.103	23.054	13.755	1.14	0	0	30.256	1	0	0	NaN	0	255	1.14
17	0.131	17.048	14.806	1.52	0	0	32.005	0.712	0	0	NaN	0	255	1.52		3	0.117	24.936	14.696	1.328	0	0	0	0.834	0	0	NaN	0	255	1.328
																4	0.131	23.247	15.747	1.49	0	0	-73.61	0.741	0	0	NaN	0	255	1.49
1	0.227	23.386	7.223	2.659	0	0	-178.21	0.404	0	0	NaN	0	255	2.659		5	0.138	22.057	16.633	1.585	0	0	-77.471	0.69	0	0	NaN	0	255	1.585
2	0.131	20.591	8.413	1.496	0	0	0	0.736	0	0	NaN	0	255	1.496		6	0.131	23.69	17.823	1.471	0	0	159.444	0.761	0	0	NaN	0	255	1.471
3	0.186	20.203	10.517	2.165	0	0	-4.399	0.499	0	0	NaN	0	255	2.165		7	0.124	24.521	19.29	1.384	0	0	180	0.814	0	0	NaN	0	255	1.384
4	0.186	24.908	10.129	2.176	0	0	6.582	0.494	0	0	NaN	0	255	2.176		8	0.124	26.07	20.397	1.375	0	0	40.236	0.825	0	0	NaN	0	255	1.375
5	0.152	23.441	11.375	1.775	0	0	-2.603	0.605	0	0	NaN	0	255	1.775		9	0.11	27.426	18.819	1.244	0	0	-113.199	0.896	0	0	NaN	0	255	1.244
6	0.193	22.39	12.537	2.239	0	0	171.573	0.484	0	0	NaN	0	255	2.239		10	0.165	27.426	16.91	1.882	0	0	-90	0.587	0	0	NaN	0	255	1.882
7	0.152	22.251	9.797	1.724	0	0	174.56	0.641	0	0	NaN	0	255	1.724		11	0.124	25.406	16.882	1.428	0	0	-125.538	0.764	0	0	NaN	0	255	1.428
1	0.165	15.941	14.889	1.938	0	0	0	0.553	0	0	NaN	0	255	1.938		1	0.145	16.937	9.195	1.621	0	0	165.256	0.692	0	0	NaN	0	255	1.621
2	0.186	18.1	13.865	2.17	0	0	-6.582	0.497	0	0	NaN	0	255	2.17		2	0.124	18.1	11.001	1.414	0	0	-86.634	0.78	0	0	NaN	0	255	1.414
3	0.179	23.912	16.135	2.06	0	0	-4.574	0.531	0	0	NaN	0	255	2.06		3	0.179	17	13.326	2.034	0	0	180	0.544	0	0	NaN	0	255	2.034
4	0.172	22.251	17.463	1.987	0	0	165.379	0.548	0	0	NaN	0	255	1.987		4	0.172	12.516	13.409	2.031	0	0	139.899	0.525	0	0	NaN	0	255	2.031
5	0.193	19.207	17.353	2.269	0	0	0	0.471	0	0	NaN	0	255	2.269		5	0.172	14.447	14.82	1.98	0	0	146.976	0.552	0	0	NaN	0	255	1.98
6	0.165	17.187	16.605	1.883	0	0	-2.49	0.587	0	0	NaN	0	255	1.883		6	0.193	12.994	11.25	2.259	0	0	-72.897	0.475	0	0	NaN	0	255	2.259
7	0.165	20.452	15.332	1.889	0	0	-174.806	0.582	0	0	NaN	0	255	1.889		7	0.097	10.42	12.911	1.083	0	0	-85.601	1	0	0	NaN	0	255	1.083
8	0.152	22.168	14.281	1.772	0	0	177.274	0.607	0	0	NaN	0	255	1.772		8	0.103	11.209	14.592	1.163	0	0	126.027	0.96	0	0	NaN	0	255	1.163
9	0.165	24.963	14.087	1.937	0	0	180	0.554	0	0	NaN	0	255	1.937		9	0.131	13.845	9.154	1.468	0	0	-137.291	0.764	0	0	NaN	0	255	1.468
10	0.138	23.192	18.792	1.605	0	0	180	0.672	0	0	NaN	0	255	1.605		10	0.131	14.841	12.579	1.467	0	0	113.629	0.765	0	0	NaN	0	255	1.467
11	0.152	20.286	19.124	1.775	0	0	5.194	0.605	0	0	NaN	0	255	1.775		11	136.662	14.322	11.167	41.473	13.872	12.544	0	0.998	1.106	0.904	1	0	255	0

## Sheet: FZD7A7B MUTANTS
FZD7A7B PRIMI																FZD7A7B PRIMII
CELL	AREA	X	Y	PERIM	MAJOR	MINOR	ANGLE	CIRC	AR	ROUND	SOLIDITY	MINTHR	MAXTHR	LENGTH		CELL	AREA	X	Y	PERIM	MAJOR	MINOR	ANGLE	CIRC	AR	ROUND	SOLIDITY	MINTHR	MAXTHR	LENGTH
1	0.138	26.209	14.474	1.56	0	0	154.799	0.712	0	0	NaN	0	255	1.56		1	0.2	14.253	14.391	2.312	0	0	-12.529	0.47	0	0	NaN	0	255	2.312
2	0.103	24.299	13.257	1.173	0	0	-21.038	0.945	0	0	NaN	0	255	1.173		2	0.179	17.657	13.589	2.057	0	0	-156.501	0.532	0	0	NaN	0	255	2.057
3	0.138	22.002	12.841	1.609	0	0	176.987	0.669	0	0	NaN	0	255	1.609		3	0.138	16.605	11.402	1.55	0	0	-90	0.721	0	0	NaN	0	255	1.55
4	0.124	20.48	14.198	1.419	0	0	-20.556	0.775	0	0	NaN	0	255	1.419		4	0.131	14.806	12.537	1.496	0	0	3.18	0.736	0	0	NaN	0	255	1.496
5	0.145	22.694	14.806	1.669	0	0	174.289	0.653	0	0	NaN	0	255	1.669		5	0.117	13.174	11.845	1.328	0	0	90	0.834	0	0	NaN	0	255	1.328
6	0.152	24.77	16.135	1.717	0	0	158.199	0.647	0	0	NaN	0	255	1.717		6	0.124	14.53	8.939	1.437	0	0	-163.61	0.755	0	0	NaN	0	255	1.437
7	0.131	24.631	17.768	1.456	0	0	169.992	0.776	0	0	NaN	0	255	1.456		7	0.145	15.332	10.046	1.628	0	0	34.509	0.686	0	0	NaN	0	255	1.628
8	0.124	22.5	16.965	1.385	0	0	0	0.813	0	0	NaN	0	255	1.385
9	0.124	20.369	16.384	1.443	0	0	6.34	0.748	0	0	NaN	0	255	1.443		1	0.172	19.982	10.185	1.996	0	0	2.386	0.544	0	0	NaN	0	255	1.996
10	0.159	20.978	18.321	1.826	0	0	13.392	0.598	0	0	NaN	0	255	1.826		2	0.145	23.967	10.876	1.661	0	0	149.534	0.659	0	0	NaN	0	255	1.661
																3	0.172	21.919	11.873	1.978	0	0	163.072	0.554	0	0	NaN	0	255	1.978
1	0.145	21.144	14.087	1.661	0	0	149.534	0.659	0	0	NaN	0	255	1.661		4	0.124	19.345	12.786	1.453	0	0	49.764	0.739	0	0	NaN	0	255	1.453
2	0.103	22.03	12.592	1.168	0	0	-30.256	0.953	0	0	NaN	0	255	1.168		5	0.152	18.349	14.17	1.765	0	0	-48.814	0.612	0	0	NaN	0	255	1.765
3	0.076	23.967	12.841	0.865	0	0	138.814	1	0	0	NaN	0	255	0.865		6	0.138	18.321	16.384	1.597	0	0	124.509	0.68	0	0	NaN	0	255	1.597
4	0.076	23.607	11.153	0.861	0	0	-45	1	0	0	NaN	0	255	0.861		7	0.124	20.258	17.657	1.439	0	0	0	0.753	0	0	NaN	0	255	1.439
5	0.124	25.683	11.651	1.414	0	0	-29.745	0.779	0	0	NaN	0	255	1.414		8	0.103	22.445	17.187	1.195	0	0	-167.905	0.91	0	0	NaN	0	255	1.195
6	0.131	27.759	12.952	1.49	0	0	156.371	0.741	0	0	NaN	0	255	1.49		9	0.103	24.825	16.771	1.141	0	0	50.711	0.998	0	0	NaN	0	255	1.141
7	0.138	25.766	13.506	1.559	0	0	-15.524	0.713	0	0	NaN	0	255	1.559		10	0.11	25.461	14.696	1.273	0	0	-90	0.855	0	0	NaN	0	255	1.273
8	0.138	28.091	14.751	1.544	0	0	-15.524	0.727	0	0	NaN	0	255	1.544		11	0.117	23.773	13.035	1.367	0	0	159.444	0.788	0	0	NaN	0	255	1.367
9	0.131	28.949	16.384	1.456	0	0	173.29	0.776	0	0	NaN	0	255	1.456		12	0.131	21.338	13.838	1.494	0	0	0	0.737	0	0	NaN	0	255	1.494
10	0.103	27.122	17.076	1.173	0	0	-21.038	0.945	0	0	NaN	0	255	1.173		13	0.11	23.413	15.277	1.223	0	0	-93.814	0.927	0	0	NaN	0	255	1.223
11	0.131	25.489	17.546	1.461	0	0	144.462	0.771	0	0	NaN	0	255	1.461		14	0.131	20.812	15.858	1.523	0	0	160.56	0.71	0	0	NaN	0	255	1.523
12	0.124	23.69	16.412	1.384	0	0	-17.354	0.814	0	0	NaN	0	255	1.384		15	0.097	24.604	18.238	1.121	0	0	-149.744	0.965	0	0	NaN	0	255	1.121
13	0.131	23.109	18.183	1.462	0	0	150.642	0.77	0	0	NaN	0	255	1.462		16	0.103	22.694	19.096	1.197	0	0	33.69	0.906	0	0	NaN	0	255	1.197
14	0.117	21.366	15.941	1.347	0	0	-10.62	0.812	0	0	NaN	0	255	1.347
15	0.138	25.849	15.554	1.542	0	0	161.565	0.729	0	0	NaN	0	255	1.542		1	0.138	26.292	22.196	1.568	0	0	132.879	0.705	0	0	NaN	0	255	1.568
16	0.117	23.58	14.502	1.291	0	0	148.392	0.884	0	0	NaN	0	255	1.291		2	0.145	23.939	20.784	1.675	0	0	5.711	0.648	0	0	NaN	0	255	1.675
																3	0.152	26.264	24.244	1.737	0	0	112.834	0.632	0	0	NaN	0	255	1.737
2	0.124	23.718	18.321	1.384	0	0	0	0.814	0	0	NaN	0	255	1.384		4	0.165	24.299	22.279	1.909	0	0	-15.255	0.571	0	0	NaN	0	255	1.909
3	0.124	22.113	19.954	1.394	0	0	7.125	0.803	0	0	NaN	0	255	1.394		5	0.138	24.299	26.984	1.551	0	0	36.254	0.72	0	0	NaN	0	255	1.551
4	0.179	23.829	21.144	2.051	0	0	2.291	0.535	0	0	NaN	0	255	2.051		6	0.152	21.642	25.987	1.765	0	0	131.186	0.612	0	0	NaN	0	255	1.765
5	0.159	25.434	19.539	1.827	0	0	0	0.597	0	0	NaN	0	255	1.827		7	0.131	22.279	23.386	1.506	0	0	-109.44	0.726	0	0	NaN	0	255	1.506
6	0.145	28.395	19.899	1.661	0	0	177.138	0.659	0	0	NaN	0	255	1.661		8	0.131	23.054	25.489	1.485	0	0	116.565	0.746	0	0	NaN	0	255	1.485
7	0.124	28.395	17.934	1.439	0	0	180	0.753	0	0	NaN	0	255	1.439		9	0.11	24.022	24.244	1.274	0	0	3.576	0.854	0	0	NaN	0	255	1.274
8	0.103	29.945	18.792	1.173	0	0	-17.103	0.945	0	0	NaN	0	255	1.173
9	0.103	31.467	19.733	1.195	0	0	167.905	0.91	0	0	NaN	0	255	1.195		1	0.124	20.729	18.266	1.449	0	0	47.291	0.743	0	0	NaN	0	255	1.449
10	0.159	29.834	21.559	1.793	0	0	172.235	0.62	0	0	NaN	0	255	1.793		2	0.124	22.583	17.02	1.384	0	0	-107.354	0.814	0	0	NaN	0	255	1.384
11	0.124	27.786	22.113	1.44	0	0	0	0.752	0	0	NaN	0	255	1.44		3	0.145	18.543	15.083	1.698	0	0	19.29	0.631	0	0	NaN	0	255	1.698
12	0.186	26.762	21.006	2.165	0	0	175.601	0.499	0	0	NaN	0	255	2.165		4	0.09	16.91	16.439	0.967	0	0	-105.255	1	0	0	NaN	0	255	0.967
13	0.138	25.157	22.334	1.606	0	0	3.013	0.672	0	0	NaN	0	255	1.606		5	0.055	16.384	18.681	0.609	0	0	180	1	0	0	NaN	0	255	0.609
14	0.117	26.181	23.829	1.339	0	0	-7.125	0.822	0	0	NaN	0	255	1.339		6	0.159	18.487	19.954	1.827	0	0	180	0.597	0	0	NaN	0	255	1.827
15	0.124	28.838	23.912	1.4	0	0	162.646	0.795	0	0	NaN	0	255	1.4		7	0.11	21.144	19.982	1.215	0	0	28.301	0.939	0	0	NaN	0	255	1.215
																8	0.117	18.238	18.266	1.316	0	0	158.199	0.851	0	0	NaN	0	255	1.316
1	0.165	18.017	8.552	1.892	0	0	20.854	0.581	0	0	NaN	0	255	1.892		9	0.103	20.618	15.747	1.197	0	0	146.31	0.906	0	0	NaN	0	255	1.197
2	0.165	20.065	7.583	1.889	0	0	-175.03	0.582	0	0	NaN	0	255	1.889		10	0.131	21.255	16.799	1.461	0	0	-113.629	0.771	0	0	NaN	0	255	1.461
3	0.172	22.639	6.172	1.987	0	0	-165.379	0.548	0	0	NaN	0	255	1.987		11	0.103	18.46	17.131	1.192	0	0	113.199	0.914	0	0	NaN	0	255	1.192
4	0.152	20.148	5.867	1.717	0	0	20.225	0.647	0	0	NaN	0	255	1.717
5	0.103	24.271	7.86	1.141	0	0	12.095	0.998	0	0	NaN	0	255	1.141		1	0.152	27.703	11.098	1.717	0	0	-177.274	0.647	0	0	NaN	0	255	1.717
6	0.103	25.987	7.113	1.14	0	0	-149.744	1	0	0	NaN	0	255	1.14		2	0.124	25.295	11.984	1.384	0	0	37.569	0.814	0	0	NaN	0	255	1.384
7	0.117	22.417	7.777	1.292	0	0	-168.69	0.882	0	0	NaN	0	255	1.292		3	0.103	24.41	14.031	1.152	0	0	-126.027	0.979	0	0	NaN	0	255	1.152
8	0.124	20.729	8.939	1.4	0	0	17.354	0.795	0	0	NaN	0	255	1.4		4	0.11	23.939	16.107	1.214	0	0	65.225	0.941	0	0	NaN	0	255	1.214
9	0.145	19.068	9.852	1.665	0	0	20.225	0.656	0	0	NaN	0	255	1.665		5	0.117	26.818	17.546	1.287	0	0	23.199	0.888	0	0	NaN	0	255	1.287
10	0.097	17.989	11.347	1.099	0	0	-138.013	1	0	0	NaN	0	255	1.099		6	0.145	28.893	16.107	1.646	0	0	-130.914	0.672	0	0	NaN	0	255	1.646
11	0.117	16.688	10.627	1.32	0	0	34.695	0.845	0	0	NaN	0	255	1.32		7	0.097	30.72	15.913	1.04	0	0	-114.444	1	0	0	NaN	0	255	1.04
12	0.152	19.594	11.79	1.766	0	0	31.43	0.611	0	0	NaN	0	255	1.766		8	0.11	28.755	18.044	1.219	0	0	39.806	0.933	0	0	NaN	0	255	1.219
13	0.145	22.113	10.434	1.69	0	0	-148.57	0.637	0	0	NaN	0	255	1.69		9	0.103	30.471	13.561	1.168	0	0	120.256	0.953	0	0	NaN	0	255	1.168
14	0.145	24.41	9.797	1.673	0	0	-147.095	0.65	0	0	NaN	0	255	1.673		10	0.138	28.395	12.454	1.55	0	0	0	0.721	0	0	NaN	0	255	1.55
15	0.131	23.524	9.105	1.49	0	0	-156.371	0.741	0	0	NaN	0	255	1.49		11	0.124	28.45	14.17	1.418	0	0	-49.764	0.776	0	0	NaN	0	255	1.418
16	0.159	20.618	9.908	1.857	0	0	26.565	0.578	0	0	NaN	0	255	1.857		12	0.11	27.15	15.581	1.284	0	0	97.595	0.841	0	0	NaN	0	255	1.284
17	0.131	23.746	12.122	1.462	0	0	30.964	0.77	0	0	NaN	0	255	1.462		13	0.124	25.545	15.886	1.449	0	0	83.66	0.743	0	0	NaN	0	255	1.449
18	0.138	22.556	11.485	1.597	0	0	32.005	0.68	0	0	NaN	0	255	1.597		14	0.097	26.264	13.45	1.075	0	0	-165.964	1	0	0	NaN	0	255	1.075
1	0.138	23.829	7.846	1.604	0	0	21.251	0.674	0	0	NaN	0	255	1.604		1	0.172	20.175	13.423	1.957	0	0	-82.569	0.565	0	0	NaN	0	255	1.957
2	0.159	26.195	6.476	1.866	0	0	-159.146	0.572	0	0	NaN	0	255	1.866		2	0.131	23.552	17.38	1.511	0	0	6.34	0.721	0	0	NaN	0	255	1.511
3	0.117	24.202	9.507	1.313	0	0	18.435	0.855	0	0	NaN	0	255	1.313		3	0.124	25.877	16.439	1.436	0	0	-151.928	0.756	0	0	NaN	0	255	1.436
4	0.131	26.195	8.137	1.497	0	0	-146.31	0.735	0	0	NaN	0	255	1.497		4	0.159	24.382	12.26	1.807	0	0	-152.241	0.61	0	0	NaN	0	255	1.807
5	0.131	27.938	8.054	1.497	0	0	-146.31	0.735	0	0	NaN	0	255	1.497		5	0.117	21.891	11.651	1.34	0	0	-129.806	0.82	0	0	NaN	0	255	1.34
6	0.186	25.946	10.378	2.154	0	0	27.553	0.504	0	0	NaN	0	255	2.154		6	0.138	23.247	15.913	1.598	0	0	165.256	0.679	0	0	NaN	0	255	1.598
7	0.179	23.33	11.043	2.081	0	0	28.61	0.52	0	0	NaN	0	255	2.081		7	0.083	21.089	15.692	0.941	0	0	90	1	0	0	NaN	0	255	0.941
8	0.145	30.844	8.801	1.654	0	0	-162.474	0.665	0	0	NaN	0	255	1.654		8	0.117	22.057	14.059	1.357	0	0	-79.38	0.8	0	0	NaN	0	255	1.357
9	0.117	28.52	10.046	1.341	0	0	-158.199	0.818	0	0	NaN	0	255	1.341		9	0.152	25.461	14.972	1.709	0	0	22.834	0.653	0	0	NaN	0	255	1.709
10	0.124	26.652	12.371	1.452	0	0	30.964	0.739	0	0	NaN	0	255	1.452		10	0.138	25.628	13.118	1.573	0	0	141.34	0.7	0	0	NaN	0	255	1.573
11	0.152	24.783	12.122	1.783	0	0	-152.241	0.6	0	0	NaN	0	255	1.783
12	0.124	24.327	13.616	1.428	0	0	35.538	0.764	0	0	NaN	0	255	1.428		1	0.138	13.201	20.009	1.542	0	0	22.38	0.729	0	0	NaN	0	255	1.542
13	0.152	27.523	13.658	1.746	0	0	25.346	0.625	0	0	NaN	0	255	1.746		2	0.145	12.205	22.057	1.661	0	0	-90	0.66	0	0	NaN	0	255	1.661
14	0.152	28.52	11.79	1.712	0	0	22.834	0.65	0	0	NaN	0	255	1.712		3	0.117	11.043	24.936	1.296	0	0	109.654	0.877	0	0	NaN	0	255	1.296
15	0.131	30.637	10.71	1.485	0	0	26.565	0.746	0	0	NaN	0	255	1.485		4	0.165	14.253	21.781	1.885	0	0	-140.528	0.585	0	0	NaN	0	255	1.885
																5	0.11	17.906	23.552	1.262	0	0	75.069	0.87	0	0	NaN	0	255	1.262
																6	0.138	12.399	24.216	1.551	0	0	90	0.72	0	0	NaN	0	255	1.551
																7	0.117	14.308	24.465	1.306	0	0	52.431	0.863	0	0	NaN	0	255	1.306
																8	0.124	15.083	23.054	1.443	0	0	-149.036	0.748	0	0	NaN	0	255	1.443
																9	0.124	16.19	25.157	1.409	0	0	-135	0.785	0	0	NaN	0	255	1.409
																1	0.145	20.397	18.266	1.643	0	0	-122.905	0.674	0	0	NaN	0	255	1.643
																2	0.124	16.356	21.698	1.419	0	0	159.444	0.775	0	0	NaN	0	255	1.419
																3	0.124	14.502	18.958	1.44	0	0	-93.18	0.752	0	0	NaN	0	255	1.44
																4	0.124	16.107	18.238	1.419	0	0	69.444	0.775	0	0	NaN	0	255	1.419
																5	0.097	16.218	20.175	1.092	0	0	149.744	1	0	0	NaN	0	255	1.092
																6	0.11	18.21	19.096	1.274	0	0	58.392	0.854	0	0	NaN	0	255	1.274
																7	0.124	18.404	20.757	1.44	0	0	3.366	0.752	0	0	NaN	0	255	1.44
																8	0.138	15.526	16.91	1.566	0	0	-98.973	0.707	0	0	NaN	0	255	1.566
																9	0.165	17.436	16.356	1.928	0	0	-140.194	0.559	0	0	NaN	0	255	1.928
																10	0.117	18.847	17.408	1.333	0	0	42.51	0.829	0	0	NaN	0	255	1.333
																1	0.117	22.14	15.222	1.331	0	0	47.49	0.832	0	0	NaN	0	255	1.331
																2	0.2	24.576	14.779	2.302	0	0	169.509	0.474	0	0	NaN	0	255	2.302
																3	0.103	22.251	16.882	1.164	0	0	24.775	0.96	0	0	NaN	0	255	1.164
																4	0.117	24.41	16.107	1.303	0	0	168.69	0.868	0	0	NaN	0	255	1.303
																5	0.138	26.153	17.02	1.597	0	0	145.491	0.68	0	0	NaN	0	255	1.597
																6	0.083	25.489	19.013	0.913	0	0	105.255	1	0	0	NaN	0	255	0.913
																7	0.124	24.299	17.546	1.394	0	0	-6.71	0.803	0	0	NaN	0	255	1.394
																8	0.117	23.33	19.096	1.306	0	0	-55.305	0.863	0	0	NaN	0	255	1.306
																9	0.131	21.67	18.598	1.535	0	0	64.799	0.699	0	0	NaN	0	255	1.535
																10	0.145	22.168	20.342	1.686	0	0	-22.834	0.64	0	0	NaN	0	255	1.686
																11	0.138	24.825	20.425	1.539	0	0	-143.746	0.732	0	0	NaN	0	255	1.539
																1	0.11	32.962	13.741	1.245	0	0	90	0.894	0	0	NaN	0	255	1.245
																2	0.124	31.135	12.08	1.382	0	0	-32.735	0.817	0	0	NaN	0	255	1.382
																3	0.117	28.644	11.665	1.352	0	0	-10.62	0.806	0	0	NaN	0	255	1.352
																4	0.097	26.07	12.371	1.063	0	0	-128.66	1	0	0	NaN	0	255	1.063
																5	0.131	24.41	14.031	1.494	0	0	-90	0.737	0	0	NaN	0	255	1.494
																6	0.117	24.866	16.439	1.352	0	0	100.62	0.806	0	0	NaN	0	255	1.352
																7	0.124	27.482	17.809	1.392	0	0	17.354	0.805	0	0	NaN	0	255	1.392
																8	0.117	29.101	19.511	1.289	0	0	14.931	0.886	0	0	NaN	0	255	1.289
																9	0.117	31.218	17.27	1.369	0	0	75.964	0.785	0	0	NaN	0	255	1.369
																10	0.124	32.463	15.734	1.45	0	0	103.241	0.742	0	0	NaN	0	255	1.45
																11	0.103	34.165	13.616	1.189	0	0	-77.905	0.919	0	0	NaN	0	255	1.189
																12	0.103	30.761	15.526	1.189	0	0	-102.095	0.919	0	0	NaN	0	255	1.189
																13	0.097	29.765	17.477	1.083	0	0	-175.601	1	0	0	NaN	0	255	1.083
																14	0.117	28.644	15.609	1.297	0	0	129.806	0.876	0	0	NaN	0	255	1.297
																15	0.124	26.527	16.232	1.452	0	0	120.964	0.739	0	0	NaN	0	255	1.452
																16	0.11	26.153	14.488	1.256	0	0	97.595	0.878	0	0	NaN	0	255	1.256
																17	0.103	27.648	13.326	1.165	0	0	-175.914	0.957	0	0	NaN	0	255	1.165
																18	0.11	29.35	14.156	1.226	0	0	118.301	0.922	0	0	NaN	0	255	1.226
																19	0.117	30.471	13.741	1.362	0	0	127.569	0.794	0	0	NaN	0	255	1.362
																1	0.124	31.675	13.492	1.414	0	0	86.634	0.78	0	0	NaN	0	255	1.414
																2	0.09	29.059	11.416	1	0	0	-4.764	1	0	0	NaN	0	255	1
																3	0.138	27.15	12.62	1.567	0	0	32.005	0.706	0	0	NaN	0	255	1.567
																4	0.124	29.89	13.16	1.392	0	0	162.646	0.805	0	0	NaN	0	255	1.392
																5	0.076	28.561	14.198	0.83	0	0	180	1	0	0	NaN	0	255	0.83
																6	0.131	26.652	14.737	1.478	0	0	-38.157	0.753	0	0	NaN	0	255	1.478
																7	0.083	28.437	15.941	0.898	0	0	146.31	1	0	0	NaN	0	255	0.898
																8	0.11	30.471	16.647	1.234	0	0	19.654	0.91	0	0	NaN	0	255	1.234
																9	0.076	32.007	15.775	0.867	0	0	-106.699	1	0	0	NaN	0	255	0.867
																10	0.11	30.263	14.779	1.245	0	0	53.13	0.894	0	0	NaN	0	255	1.245
																1	0.097	20.203	10.738	1.044	0	0	-59.036	1	0	0	NaN	0	255	1.044
																2	0.103	20.923	13.035	1.168	0	0	85.914	0.953	0	0	NaN	0	255	1.168
																3	0.076	19.982	14.281	0.798	0	0	-122.005	1	0	0	NaN	0	255	0.798
																4	0.097	17.436	15.83	1.107	0	0	-143.973	0.99	0	0	NaN	0	255	1.107
																5	0.124	15.913	17.38	1.453	0	0	-19.44	0.739	0	0	NaN	0	255	1.453
																6	0.09	14.308	16.716	1.034	0	0	108.435	1	0	0	NaN	0	255	1.034
																7	0.117	13.45	15.055	1.328	0	0	90	0.834	0	0	NaN	0	255	1.328
																8	0.09	14.419	14.336	1.01	0	0	-99.462	1	0	0	NaN	0	255	1.01
																9	0.117	12.343	13.45	1.369	0	0	-104.036	0.785	0	0	NaN	0	255	1.369
																10	0.097	12.122	15.498	1.113	0	0	94.399	0.98	0	0	NaN	0	255	1.113
																11	0.09	13.644	12.841	1.01	0	0	80.538	1	0	0	NaN	0	255	1.01
																12	0.083	14.806	10.821	0.943	0	0	0	1	0	0	NaN	0	255	0.943
																13	0.103	16.827	10.24	1.197	0	0	-33.69	0.906	0	0	NaN	0	255	1.197
																14	0.11	18.736	10.849	1.214	0	0	-47.726	0.941	0	0	NaN	0	255	1.214
																15	0.09	19.068	12.648	0.956	0	0	99.462	1	0	0	NaN	0	255	0.956
																16	0.103	18.127	13.838	1.173	0	0	107.103	0.945	0	0	NaN	0	255	1.173
																17	0.097	16.661	12.897	1.09	0	0	-26.565	1	0	0	NaN	0	255	1.09
																18	0.076	17.491	11.956	0.843	0	0	113.962	1	0	0	NaN	0	255	0.843
																19	0.097	16.163	11.568	1.09	0	0	-26.565	1	0	0	NaN	0	255	1.09
																20	0.083	15.111	12.703	0.901	0	0	-138.814	1	0	0	NaN	0	255	0.901
																21	0.083	16.716	14.751	0.947	0	0	-100.305	1	0	0	NaN	0	255	0.947
																22	0.097	16.107	13.727	1.107	0	0	90	0.99	0	0	NaN	0	255	1.107
																23	0.103	15.609	15.637	1.168	0	0	146.31	0.953	0	0	NaN	0	255	1.168
																1	0.117	13.672	13.367	1.357	0	0	10.62	0.8	0	0	NaN	0	255	1.357
																2	0.076	15.498	13.699	0.866	0	0	150.945	1	0	0	NaN	0	255	0.866
																3	0.083	17.297	14.198	0.916	0	0	-68.199	1	0	0	NaN	0	255	0.916
																4	0.09	17.242	15.664	0.998	0	0	85.236	1	0	0	NaN	0	255	0.998
																5	0.097	17.436	16.827	1.107	0	0	-143.973	0.99	0	0	NaN	0	255	1.107
																6	0.097	17.159	18.709	1.044	0	0	-151.39	1	0	0	NaN	0	255	1.044
																7	0.09	15.249	19.733	1.018	0	0	24.444	1	0	0	NaN	0	255	1.018
																8	0.083	15.664	18.349	0.941	0	0	63.435	1	0	0	NaN	0	255	0.941
																9	0.09	14.142	18.736	1.03	0	0	51.34	1	0	0	NaN	0	255	1.03
																10	0.09	15.858	16.91	1.018	0	0	-135	1	0	0	NaN	0	255	1.018
																11	0.083	15.415	15.858	0.943	0	0	-95.194	1	0	0	NaN	0	255	0.943
																12	0.09	15.83	14.779	1.021	0	0	131.634	1	0	0	NaN	0	255	1.021
																13	0.103	14.087	14.668	1.162	0	0	0	0.962	0	0	NaN	0	255	1.162
																14	0.083	12.399	14.419	0.894	0	0	-111.801	1	0	0	NaN	0	255	0.894
																15	0.097	11.651	15.969	1.087	0	0	-108.435	1	0	0	NaN	0	255	1.087
																16	0.097	11.707	17.463	1.065	0	0	99.462	1	0	0	NaN	0	255	1.065
																17	0.097	13.312	16.19	1.065	0	0	-98.746	1	0	0	NaN	0	255	1.065
																18	0.097	13.146	18.072	1.121	0	0	126.027	0.965	0	0	NaN	0	255	1.121
																19	0.097	14.336	17.076	1.092	0	0	57.529	1	0	0	NaN	0	255	1.092
																1	0.11	20.923	21.559	1.244	0	0	121.608	0.896	0	0	NaN	0	255	1.244
																2	0.11	21.31	23.967	1.218	0	0	90	0.935	0	0	NaN	0	255	1.218
																3	0.103	19.594	23.054	1.141	0	0	111.038	0.998	0	0	NaN	0	255	1.141
																4	0.138	19.539	25.434	1.609	0	0	-139.399	0.669	0	0	NaN	0	255	1.609
																5	0.124	17.436	25.129	1.387	0	0	-28.072	0.81	0	0	NaN	0	255	1.387
																6	0.09	15.028	23.413	1.034	0	0	104.036	1	0	0	NaN	0	255	1.034
																7	0.11	15.249	21.615	1.215	0	0	-120.256	0.939	0	0	NaN	0	255	1.215
																8	0.117	16.91	22.666	1.312	0	0	-63.435	0.855	0	0	NaN	0	255	1.312
																9	0.138	18.681	21.199	1.559	0	0	-18.435	0.713	0	0	NaN	0	255	1.559
																10	0.159	18.183	19.954	1.787	0	0	-164.055	0.624	0	0	NaN	0	255	1.787
																11	0.097	17.629	17.436	1.103	0	0	-161.565	0.997	0	0	NaN	0	255	1.103
																12	0.138	16.107	18.57	1.559	0	0	-6.009	0.713	0	0	NaN	0	255	1.559
																13	0.083	20.369	18.792	0.928	0	0	158.199	1	0	0	NaN	0	255	0.928
																14	0.09	20.342	19.843	0.956	0	0	-10.305	1	0	0	NaN	0	255	0.956
