# Supplementary material for: PCP and Wnt pathway components act in parallel during zebrafish mechanosensory hair cell orientation
Source: Nat Commun. 2019 Sep 5;10:3993. doi: 10.1038/s41467-019-12005-y (PMC6728366; doi:10.1038/s41467-019-12005-y)
Supplement: Supplementary file 10 — Source Data [file 41467_2019_12005_MOESM10_ESM.zip › SourceFile_Figure 1 HC POLARITY MASTER FILE.xlsx]

## Sheet: ReadMe
		Hi! Thank you for the interest in our data. Each tab represents a condition (WT or MUTANT) and it is the merged data from the MEASURE output option in Fiji. Each Column is labeled with primI and primII, and each row represents a the angle of a given hair cell respect to the horizontal.

## Sheet: WT
		PrimI		PrimII
		Angle		Angle
		67.5206		45.1936
		72.0995		10.008
		43.3931		48.1798
		11.9815		86.8202
		29.8828		67.7773
		70.1231		48.7055
		5.24344		15.5241
		45		7.68996
		29.143		1.94843
		68.4986		28.5112
		67.2471		36.9172
		17.2892		70.9332
		62.7039		61.4845
		84.8978		30.4063
		8.74617		73.4576
		32.7228		Angle
		Angle		17.0722
		58.3925		29.5059
		49.7353		88.1323
		68.6021		40.2014
		12.0426		14.1742
		11.9537		7.43139
		20.556		66.5053
		14.9314		77.0926
		21.7202		62.1027
		36.0807		87.1455
		89.4213		54.6888
		4.96973		33.6901
		6.26178		56.3388
		7.4543		36.1582
		17.9669		50.3431
		89.5049		71.7076
		46.0577		Angle
		Angle		86.735
		83.0862		84.6855
		53.7321		50.5355
		31.1899		34.191
		57.6835		87.276
		25.0444		54.2312
		3.75171		30.2564
		24.404		29.6315
		8.91496		53.7393
		11.4493		1.51336
		52.0309		42.4178
		44.6351		67.0413
		66.4929		78.471
		64.7783		55.5309
		71.2737		10.5278
		28.4627		Angle
		Angle		1.10163
		58.1486		15.0174
		83.9142		12.9946
		42.3836		48.8937
		56.1713		84.4484
		4.37296		59.9567
		9.24612		48.5962
		6.34023		43.9949
		2.65911		63.435
		34.8245		47.2773
		58.5704		65.4713
		54.6052		84.0295
		28.1416		87.4651
		82.304		67.9985
		63.8826		56.8536
	42018	Angle		22.174
		85.0759		52.1785
		47.1611		8.58362
		19.4641		5.2141
		42.3974		Angle
		6.04912		38.1485
		30.6602		68.2492
		75.409		89.4228
		64.0689		71.565
		37.4316		75.471
		21.8014		52.5785
		4.67244		46.7899
		10.3048		21.8014
		66.4507		73.9264
		86.3086		31.8995
		43.6233		9.75036
		Angle		38.6598
		81.1328		45.6417
		85.6669		19.6026
		78.4942		11.2
		45.3415		53.0363
		58.2176		67.5555
		5.86334		65.6063
		9.2726		84.2526
		19.4943		Angle
		50.4671		30.9852
		70.0675		0.877819
		78.5129		49.0196
		64.6011		26.5651
		39.4087		87.9306
		31.4521		38.6598
		11.4716		21.1048
		12.2932		2.46283
		Angle		21.3706
		66.9127		88.6059
		66.7005		24.271
		25.9308		57.9361
		57.0905		75.1461
		56.8887		77.8693
		19.1636		Angle
		2.7262		35.0958
		66.2551		3.41019
		12.5288		14.3516
		69.0356		71.9068
		29.5007		33.4166
		71.2672		88.344
		41.8911		64.1336
		11.0989		78.6901
		62.9323		71.4317
		64.669		57.019
		Angle		29.8894
		59.1289		1.22717
		78.9749		35.6608
		55.7389		70.7521
		68.1727		81.6311
		5.28935		26.0075
		18.3112		Angle
		52.7245		79.958
		78.4045		69.8203
		82.006		31.1538
		87.5623		23.5019
		6.06307		2.00955
		32.5288		39.4559
		11.24		78.6901
		75.5297		50.2131
		55.6197		NaN
		51.5025		2.86239
		Angle		80.8161
		66.5953		38.3675
		70.8012		65.4926
		14.5059		87.3346
		18.8173		Angle
		70.7693		64.4469
		54.5445		87.6627
		34.9987		84.9204
		1.54256		39.2691
		36.4913		48.221
		30.9638		88.344
		28.9264		17.9691
		1.59115		0.476423
		40.8878		61.9275
		79.8892		57.0655
		78.9829		78.0644
		72.4023		44.5692
		59.9762		27.1823
		Angle		14.8327
		7.53059		Angle
		5.31987		41.313
		27.4076		28.663
		49.8991		40.6013
		54.4745		41.0817
		46.3516		50.9061
		43.1524		54.7436
		68.3924		69.6468
		80.097		16.7558
		21.9296		8.45071
		2.54146		3.18967
		42.5661		28.7966
		72.2422		63.435
		21.3026		66.9296
		50.5275		66.3119
		74.3806		79.0885
		77.4712		65.8367
		48.7816		Angle
		Angle		59.5696
		64.44		81.4577
		75.8189		63.8524
		32.9891		19.7306
		13.0025		61.546
		5.78235		52.3974
		63.3271		68.3872
		63.1381		46.0322
		81.8565		20.6441
		49.2959		46.0675
		33.1905		6.51975
		18.7587		24.5505
		14.917		36.1539
		15.6194		77.5406
		55.2414		63.435
		35.3112		1.57843
		11.5237		Angle
		88.7641		4.22702
		Angle		23.3306
		72.7262		55.4118
		77.4712		71.0754
		40.6384		45.6903
		64.9139		7.03043
		9.31768		18.699
		0.129721		22.6273
		24.2277		17.8815
		69.444		34.244
		54.7059		58.2325
		57.4791		87.9944
		71.546		73.2863
		73.233		71.4424
		19.2495		57.616
		47.6898		51.953
		39.8056		83.7966
		11.4745		39.9784
		48.4957		29.0882
		80.5377		74.1943
				Angle
				45.8814
				10.1555
				30.3791
				61.1546
				79.4792
				56.2034
				15.0685
				27.3608
				55.0494
				86.4692
				72.2582
				63.3765
				86.1028
				63.7233
				43.3424
				7.9405

## Sheet: VANGL2 MUTS
		PrimI		PrimII
		Angle		Angle
		86.9708		76.5348
		55.7228		14.9351
		57.3195		18.3399
		23.7284		20.2926
		11.8886		75.5088
		84.1226		9.33501
		73.6861		81.2692
		22.8337		54.6052
		75.0973		59.2337
		50.8696		54.6252
		Angle		74.5455
		34.7488		64.3018
		46.463		79.242
		77.3046		21.0154
		41.8493		86.8892
		86.8202		37.9777
		41.2068		40.3366
		33.3358		83.7757
		58.2488		Angle
		59.0239		73.2664
		55.0842		48.8682
		21.5885		8.74617
		77.5719		83.991
		25.4942		47.4802
		55.9235		79.9089
		47.0686		19.2198
		11.4093		30.5757
		55.7827		37.9397
		42.9627		11.6894
		21.3843		0.160713
		17.0431		79.1292
		35.9809		Angle
		44.7097		52.125
		67.9436		84.7323
		72.5388		56.9247
		23.8242		24.2118
		10.4151		37.1364
		31.9071		12.9002
		48.3282		70.3462
		32.9641		16.5873
		30.6723		63.9865
		65.6375		35.5969
		86.8396		29.5158
		85.528		9.06802
		0.100871		67.5368
		59.5978		Angle
		51.2156		42.9011
		39.7253		83.991
		70.8519		3.43786
		27.442		1.34799
		16.8763		71.1867
		85.1355		14.5376
		35.0238		8.07589
		84.7529		73.9426
		35.2354		46.4115
		68.271		84.3657
		50.7556		37.1743
		52.7144		69.1555
		8.13007		57.4185
		59.0456		Angle
		61.0736		42.5805
		24.2991		0.622436
		65.996		68.9625
		37.4054		35.401
		16.3733		14.3643
		70.1775		51.1369
		76.5999		45
		76.3276		78.4078
		Angle		62.9959
		42.0599		55.3449
		59.0956		35.263
		33.6901		83.0997
		28.8355		43.8065
		14.7036		10.2683
		23.1314		40.9555
		18.4831		47.2103
		85.8225		Angle
		66.3706		11.5346
		17.0885		37.7939
		78.1113		41.7973
		82.1847		57.7335
		61.3082		32.8286
		64.8349		45.1866
		Angle		18.435
		25.1808		13.0038
		47.1211		29.7562
		18.435		61.1205
		7.89334		87.4826
		60.8171		Angle
		78.426		5.87176
		85.3893		2.18167
		49.3129		6.51978
		14.7745		31.3852
		8.76015		45.6999
		18.2394		58.9069
		42.4862		53.1301
		4.12232		Angle
		Angle		30.5476
		11.5571		33.1732
		39.5326		53.1301
		72.7302		3.2704
		10.2896		78.3664
		40.2191		9.36154
		64.5546		88.651
		60.367		45.143
		5.71059		83.5169
		1.86257		34.87
		30.1824		52.284
		3.81413		61.631
		72.6625		88.2244
		86.7755		Angle
		66.1855		81.0274
		60.7745		53.6379
		59.9097		35.2176
		31.7652		27.0041
		37.5088		14.4514
		67.8144		26.565
		Angle		17.671
		9.78876		9.72203
		22.9125		45.4741
		9.59313		Angle
		21.7047		10.8199
		75.7932		51.4306
		40.9353		10.4077
		56.8972		54.3911
		25.2011		23.3283
		11.3883		3.94521
		39.8056		52.256
		54.4623		19.2986
		87.2637		62.7143
		47.4278		66.2276
		83.5169		70.56
		Angle		63.8155
		28.827		73.4361
		62.7232		77.8357
		88.9088		67.3239
		67.751		Angle
		49.9891		28.6105
		52.4866		31.5135
		77.296		83.0888
		7.91418		48.4314
		72.9049		59.7022
		79.7098		6.06243
		89.468		9.74025
		53.894		29.7449
		35.1867		70.1273
		76.9544		77.8554
		Angle		29.5085
		41.9816		21.3706
		18.0234		39.8389
		4.17044		31.1106
		81.4829
		87.7301
		26.2666
		17.0232
		54.1396
		51.6471
		3.69141
		30.0672
		4.04961
		77.6663
		Angle
		14.4524
		71.9395
		17.1027
		35.5377
		60.1172
		71.9958
		41.0936
		43.727
		1.30237
		14.0675
		27.7672
		5.0241
		Angle
		28.0481
		19.1359
		86.3086
		63.1539
		14.9314
		4.06496
		10.429
		81.9571
		86.0383
		20.2532
		65.2826
		Angle
		51.5463
		30.6274
		37.6567
		0.720901
		75.2422
		57.1951
		40.4828
		67.0273
		87.4365
		4.60454
		47.0921
		31.0497
		62.3842
		24.8999
		31.4661
		84.0241
		Angle
		22.5863
		1.41444
		83.1485
		43.6163
		64.1556
		70.1564
		23.5358
		53.9017
		51.9272
		2.80722
		80.5377
		71.1931
		56.0354
		83.2902
		83.8179
		5.85602
		79.3803
		26.9522
		Angle
		22.0872
		24.5969
		85.8764
		15.4948
		51.7037
		82.0836
		82.2518
		21.5974
		68.6294
		51.7959
		53.2427
		86.8529
		74.9383
		72.9846
		11.4337

## Sheet: SCRIBBLE MUTS
		PrimI		PrimII
		Angle		Angle
		68.6988		51.8056
		61.5442		36.4987
		84.0939		73.3008
		29.7449		64.9625
		32.6827		69.5277
		6.00896		26.7654
		4.942		23.6294
		24.603		12.9997
		33.2845		28.7893
		66.0375		33.7209
		78.5336		Angle
		43.0598		4.95508
		11.57		14.575
		47.1916		83.1117
		52.9396		0
		Angle		19.2857
		60.9353		37.7793
		87.7974		22.4569
		25.3879		53.1301
		4.71476		27.5632
		33.4349		66.8735
		59.5345		45.6662
		1.77255		66.529
		12.9156		75.3721
		78.4399		22.8566
		82.0469		Angle
		36.1768		63.2738
		86.3161		71.7079
		49.3784		2.5519
		41.1989		66.0596
		1.77255		26.2114
		Angle		32.2756
		88.8065		45.8197
		29.34		73.9092
		15.0831		24.3462
		32.0054		56.6788
		87.8524		2.62115
		58.8494		3.4165
		11.1547		24.0202
		15.7247		55.1337
		64.2318		13.7255
		73.6421		Angle
		71.2455		20.7188
		Angle		65.2649
		3.75447		18.1253
		43.8542		64.44
		29.4028		31.8783
		15.7188		59.1138
		85.6642		68.9663
		13.7334		70.56
		57.2046		70.1051
		65.2976		19.44
		66.2428		Angle
		Angle		78.7775
		24.9812		71.0329
		61.8565		82.0596
		20.1126		83.5799
		0.931244		82.6942
		11.0171		2.93565
		64.7572		58.865
		78.9391		51.99
		45.2923		73.0725
		74.402		48.9424
		20.7511		18.7999
		42.7803		55.8403
		4.43513		42.0876
		42.9228		2.14595
		Angle		62.5979
		68.1986		83.9275
		81.9871		Angle
		47.8571		46.2015
		72.3075		63.6268
		3.56469		26.2767
		15.2338		20.316
		40.1879		36.942
		57.6218		10.568
		69.6927		29.2488
		54.9761		58.4382
		47.8156		61.7503
		26.7711		1.405
		4.25882		Angle
		20.4375		41.282
		84.2734		65.7679
		22.7028		67.3313
		Angle		49.8693
		3.98256		32.1063
		23.4746		28.9597
		41.3194		70.9308
		39.8713		10.0607
		66.5909		9.76831
		88.2643		2.3614
		17.9279		78.8571
		51.3079		54.0465
		45		85.2364
		84.2268		84.2894
		Angle		Angle
		48.4081		1.06607
		76.0084		85.9144
		27.2161		63.6717
		16.4437		81.1736
		56.1038		14.2676
		36.0733		25.56
		8.91491		9.95062
		32.6995		19.44
		80.2934		72.8381
		25.4246		43.0909
		58.1017		22.8999
		80.8177		Angle
		89.6021		20.8252
		72.1907		64.0692
				88.0251
				65.2249
				13.1204
				54.8513
				65.8502
				40.6689
				20.5354
				67.1899
				Angle
				11.3099
				83.5412
				1.32441
				34.1569
				72.5222
				17.9266
				27.8577
				76.5583
				77.5773
				48.0128
				1.08444
				54.5742
				Angle
				70.1316
				84.1173
				53.1301
				87.6431
				0.167859
				19.4641
				10.2881
				40.9258
				66.8195
				22.5633
				Angle
				42.9062
				32.8786
				28.4956
				67.2656
				72.1364
				22.9169
				2.57337
				54.1396
				31.0883
				81.2026
				87.3223
				58.5399
				6.009
				71.565
				Angle
				68.474
				81.8432
				21.8191
				81.2222
				82.7631
				7.92251
				3.04247
				74.2914
				79.5955
				69.3046
				29.1676
				68.1986
				46.5157
				56.2034
				Angle
				10.0572
				15.7086
				68.271
				14.8902
				84.9575
				38.1987
				14.8713
				6.00903
				79.0543
				86.6514
				16.3671
				75.1531
				9.79619
				84.568

## Sheet: WNT11F1 MUTS
		PrimI		PrimII
		Angle		Angle
		8.76511		86.1912
		18.8354		71.3421
		45.1807		65.7723
		66.4253		35.8377
		65.9463		69.0938
		87.0064		78.5049
		33.6901		66.1774
		2.76471		48.5035
		44.6351		29.4296
		27.3189		47.1986
		3.94516		6.15189
		Angle		45.5862
		88.7982		87.4391
		29.9097		72.7429
		16.5106		Angle
		50.4252		80.2038
		5.98871		75.5297
		37.8283		73.6861
		44.9171		56.3099
		2.12918		19.7468
		58.5731		36.9606
		Angle		89.7862
		37.8318		47.5617
		34.905		81.3096
		4.08792		Angle
		5.4606		90
		33.5929		73.0725
		33.6901		78.1785
		1.71269		88.5902
		3.81993		65.7559
		35.8821		80.3931
		76.1175		88.678
		Angle		60.4051
		17.4798		63.7802
		14.6882		59.5781
		33.0481		61.8214
		23.2204		90
		61.645		73.0725
		24.6804		78.1785
		70.0169		88.5902
		30.7736		65.7559
		63.8071		80.3931
		57.6102		88.678
		7.37717		60.4051
		5.32668		63.7802
		22.4416		59.5781
		Angle		61.8214
		65.0865		Angle
		70.8114		60.5844
		67.3801		72.6576
		8.13007		89.0628
		0.956544		64.4568
		9.16234		52.4899
		25.4928		66.9797
		62.1584		20.98
		15.7823		9.87783
		58.0202		82.4026
		82.6689		0.778091
		Angle		1.79385
		79.6347		56.6924
		59.8863		27.9591
		54.3721		Angle
		16.8325		74.4621
		19.5413		70.5486
		70.0169		47.0454
		8.65251		69.3454
		3.78506		34.0968
		88.0975		77.6309
		Angle		30.5619
		85.5791		76.7249
		6.16833		53.9515
		45.4724		57.0206
		16.0634		Angle
		25.4984		65.6375
		23.1986		55.4668
		13.7995		88.4176
		36.1582		65.7537
		41.3251		58.1866
		74.6555		74.6483
		59.025		77.9052
		Angle		80.6876
		13.0639		82.9022
		50.5974		35.506
		64.0763		Angle
		45.3696		60.0578
		15.0608		78.3182
		79.0524		82.3929
		13.4896		40.9325
		15.8539		80.5377
		54.5171		75.9066
		64.3446		86.0206
		Angle		42.3575
		59.4673		66.0375
		65.3764		41.4017
		2.25664		50.9773
		7.9286		44.1231
		28.9092		Angle
		65.2249		59.2753
		53.1301		88.3153
		17.3028		81.4771
		14.3749		71.8988
		3.02103		69.9536
		6.39657		10.8735
		26.4924		25.6067
		68.9132		0.785093
		66.2796		85.8151
		Angle		Angle
		66.6725		88.2147
		74.3393		34.0125
		41.3029		40.7206
		8.85663		3.57402
		15.0685		5.11729
		23.5323		59.5416
		14.5048		45.8172
		1.71578		66.3499
		9.04385		38.7959
		65.2033		65.0833
		46.9599		71.5651
		71.5333		74.0267
		80.5758		Angle
		Angle		64.6758
		65.4723		39.303
		34.3553		87.8381
		15.5814		79.8322
		0		77.8461
		0.771517		22.7479
		25.6915		54.6888
		55.9523		12.0445
		7.12503		79.1181
		44.83		48.7586
		14.0989		43.4025
		39.461		Angle
		9.07071		76.3969
		42.4681		59.5582
		73.9542		48.7376
		Angle		24.8977
		28.1416		62.488
		67.2131		81.5505
		37.5107		85.8448
		46.5765		72.4432
		41.6964		66.5345
		59.9314		82.4468
		69.1845		Angle
		55.5168		64.0041
		72.6155		78.4363
		34.8245		66.596
		29.0546		40.0608
		13.8336		70.3462
		16.72		39.9336
		88.8218		13.0307
		Angle		75.9638
		52.6186		68.5331
		55.8564		67.7788
		17.7447		77.4093
		1.64616		Angle
		45.0292		62.9037
		84.312		89.656
		63.4349		86.4806
		54.0193		62.9535
		44.3004		73.4402
		13.8984		49.7533
		15.9454		2.8934
		5.90611		10.6757
		Angle		62.3498
		89.7558		72.891
		34.7579		74.2723
		3.22458		28.1063
		15.6772		53.2001
		51.869		75.4951
		62.0802		82.006
		74.9789		Angle
		51.5819		60.0982
		26.2114		18.5641
		41.4105		36.3949
		21.676		0.557434
		4.79375		31.8551
		78.3985		60.7133
		Angle		18.0834
		0.698296		84.8787
		26.4758		53.1301
		81.8699		Angle
		59.4703		56.9128
		46.2189		65.6589
		0		59.7436
		28.1562		61.7807
		35.6986		89.2043
		79.2045		31.6961
		12.8043		4.59731
		49.887		6.11552
		72.646		42.1975
		Angle		30.4271
		65.6335		29.895
		82.4054		78.5807
		61.2765		23.5616
		58.3476		39.1621
		27.0224		Angle
		85.0909		50.5485
		19.0935		89.4832
		8.00911		67.4721
		15.8041		52.3344
		69.4022		53.3112
		77.9827		59.4961
		69.0124		68.66
		78.1901		38.6389
		75.9861		76.6287
		26.5284		0
		61.4883		46.9306
		76.8511		84.3837
		0		Angle
		19.4905		69.444
		1.01587		87.1702
		Angle		80.784
		61.164		87.8461
		84.1226		61.0675
		42.3102		36.8836
		0.131221		9.83145
		22.4794		0.678108
		9.16397		12.4952
		22.6199		44.1854
		57.7891		60.3797
		41.0091		32.4919
		29.7449		70.5234
		80.6365		85.5967
		62.9263		Angle
		32.4712		70.0169
		17.8714		56.0235
		Angle		62.9644
		70.1077		88.9137
		22.5162		84.8056
		40.8054		49.2948
		88.0909		80.8012
		69.3953		73.3008
		27.0901		61.7826
		9.81929		85.2277
		6.009		89.7347
		34.3692		89.2822
		47.914		81.3503
		38.3952		Angle
		72.207		81.988
		75.5628		87.0892
		83.2317		73.7398
		40.1671		74.0304
		17.6165		66.6912
		45		57.7734
		10.4742		89.0122
		56.5467		65.3764
		12.6839		64.8287
		Angle		83.5812
		28.6105		79.7923
		79.796		68.5145
		32.3508		45
		13.6805		7.125
		81.9905		63.6531
		5.82484		69.3556
		19.7512		10.3049
		72.1386		70.1608
		2.16103		65.1973
		5.40126		84.2091
		3.52403		Angle
		9.7032		52.0377
		39.7045		54.397
		77.2847		76.5141
		63.8714		65.5133
		81.6434		86.3407
		64.5008		65.8024
		83.8783		58.6686
		62.544		49.316
		Angle		51.9428
		50.2291		39.8361
		33.5481		19.0256
		18.776		Angle
		32.759		44.429
		32.6192		70.994
		56.5467		72.0995
		19.0409		84.2142
		1.00035		61.3631
		29.6791		60.8312
		57.7497		86.8202
		79.7317		79.9393
		79.7618		59.6209
		54.4189		83.4181
		46.1691		88.5585
		74.7449		88.5955
		70.4922		50.1944
		40.1355		Angle
		28.7559		60.4877
		65.4099		46.2018
		81.1177		71.8962
		90		86.0091
		89.9162		50.3831
		69.8874		75.3984
		45.7742		66.5977
		35.4277		37.2456
		20.0952		62.2526
		11.441		45
		70.2718		89.2726
		79.8836		87.8996
		2.39285		86.4604
		59.7287		Angle
		73.2952		74.9315
		48.7449		86.9785
		34.0477		81.1582
		48.2705		64.8407
		72.8739		9.58739
		73.7305		67.0849
		86.4845		59.3599
		82.3303		77.3914
		72.3777		65.9236
		15.0685		89.6214
		18.9844		74.2914
		80.4509		84.4007
		69.444		75.6507
		57.0205		78.4504
		55.008		65.4623
		59.9675		22.4794
		54.1661		30.0544
		60.6422		15.124
		86.31		26.9611
		66.8858		19.8321
		80.8817
		83.1572
		84.9575
		87.4886
		70.6893
		7.59464
		19.7327
		5.52751
		18.3045
		78.8708
		36.0274
		72.5343
		15.3616
		6.70984
		13.0009
		71.7593
		59.6379
		83.6522
		48.4986
		38.2482
		Angle
		76.2692
		80.8643
		67.1263
		39.003
		15.6886
		56.2369
		35.7761
		21.656
		19.1268
		22.4285
		9.69848
		49.1849
		36.6638
		81.7103
		73.5156
		40.9034
		11.8483
		Angle
		67.2268
		66.1613
		80.3625
		32.9094
		10.3048
		1.97774
		1.14227
		27.9169
		65.6589
		61.5298
		31.1757
		19.4354
		34.3803
		69.0449
		76.0391
		75.7792
		61.4749

## Sheet: GPC4 MUTS
		PrimI		PrimII
		Angle		Angle
		46.6748		40.9326
		73.0725		64.0675
		68.8554		48.7926
		33.6901		42.5104
		10.8445		43.497
		3.61379		76.0265
		20.7722		87.2198
		74.5537		10.5319
		88.8488		79.242
		20.0452		73.4127
		26.5651		Angle
		38.5405		83.869
		13.8286		74.1252
		0.259443		85.3003
		29.31		90
		Angle		84.7887
		68.6095		84.2194
		81.5668		74.6735
		53.1301		79.6561
		16.4734		76.569
		57.9363		8.13011
		15.1571		71.4778
		33.1345		47.2599
		61.7186		Angle
		81.36		69.8078
		27.3499		73.2506
		66.1941		79.2611
		59.1534		80.1978
		9.00595		74.1406
		59.785		74.0546
		Angle		60.4334
		67.8133		32.5581
		65.6589		43.3634
		47.7792		84.9315
		84.6442		73.8595
		25.4828		56.2169
		7.13416		Angle
		8.67041		70.7661
		84.553		57.3441
		44.8395		10.1001
		38.5129		61.7868
		88.4089		67.5368
		0		82.1668
		Angle		74.6598
		89.3641		44.9778
		65.7882		72.0428
		48.6914		77.0322
		87.5485		73.951
		39.2374		75.3487
		22.8625		53.4986
		59.2645		52.7546
		30.7141		Angle
		7.36916		70.3077
		33.298		55.4801
		88.2101		8.74619
		10.1093		42.762
		7.77761		33.1785
		70.3683		74.4385
		32.4557		83.4263
		72.0434		68.344
		Angle		40.4298
		73.7398		80.8451
		63.5098		84.9575
		27.4744		47.6716
		11.7251		65.1363
		46.273		55.5816
		80.0843		Angle
		70.9249		21.9414
		61.2222		29.7449
		50.8263		17.4299
		75.9638		23.7987
		12.2005		34.4792
		24.7005		Angle
		Angle		75.5581
		51.0883		0.711619
		46.016		80.8112
		25.594		22.3863
		83.4058		44.8831
		25.2984		80.6818
		30.2564		81.8825
		0.746772		56.1085
		3.45593		Angle
		37.408		86.9779
		39.6107		41.2479
		86.8899		0.910427
		37.1011		50.1944
		29.0881		3.19089
		Angle		22.6831
		26.9277		86.4181
		88.698		85.2527
		28.6105		80.2062
		1.21885		12.2133
		29.2519		82.9835
		60.9454		52.1935
		28.9322		0.901355
		6.99423		84.3283
		67.9638		60.7355
		73.6078		Angle
		65.9206		75.0837
		32.6192		59.7153
		Angle		46.5482
		56.0564		75.75
		9.44435		72.342
		9.57842		70.7693
		67.6666		80.3528
		79.6951		81.4924
		22.3946		Angle
		84.0275		83.4248
		59.7436		71.6355
		87.3611		86.1859
		60.5725		81.0028
		7.82223		70.9158
		Angle		79.4004
		25.279		31.3584
		55.1455		65.4858
		56.5902		28.4742
		55.4416		49.3612
		35.8377		86.4237
		8.24631		79.0841
		65.7643		Angle
		27.6491		84.6996
		38.6598		76.2637
		28.7979		86.3441
		7.60553		71.3933
		Angle		39.482
		67.3691		61.6098
		72.2814		50.9359
		69.6236		52.9704
		9.07703		53.0879
		26.4918		9.7558
		23.7026		12.6258
		9.62443		40.6013
		10.7843		19.4543
		33.5029		0
		41.1911		Angle
		72.4432		61.8651
		84.0364		87.034
		40.5157		72.5295
		54.8658		48.1604
		87.5626		65.2249
		3.31865		37.557
		20.9558		20.1707
		41.5297		77.9052
		Angle		4.83038
		73.426		74.0979
		37.5686		13.134
		56.5467		14.1843
		8.70604		42.1975
		26.3283		46.1036
		63.639		Angle
		8.61566		78.4211
		25.641		89.1737
		23.9625		9.0148
		22.9541		42.5805
		72.8562		8.46559
		30.8336		4.91183
		37.9792		80.9295
		55.9806		70.8447
		83.7446		45.7957
		73.0948		89.0493
		Angle		29.9784
		19.4528		73.6538
		61.6296		Angle
		10.1511		87.9112
		70.6515		86.5664
		32.5414		66.8014
		14.226		49.6118
		23.1986		47.5016
		28.7638		85.3466
		80.8774		62.3789
		85.0303		75.3983
		46.7044		73.4814
		18.6767		43.8912
		19.5178		42.9355
		7.80899		11.2435
		17.133		33.1737
		69.7174		41.8202
		86.0548		25.8489
		69.7231		86.8202
		Angle		87.2813
		75.4258		Angle
		86.7603		81.1983
		71.1364		83.6306
		60.7375		81.9928
		21.3981		47.7263
		83.211		75.4058
		3.41007		30.6764
		34.6952		20.9475
		46.9609		45.2715
		33.6901		63.9746
		7.71027		80.9605
		20.0715		Angle
		44.845		63.9114
		40.1741		87.1844
		74.0546		84.1863
		75.8183		25.2328
		63.9465		84.7529
		31.3287		86.264
		1.48872		57.0306
		Angle		70.3197
		58.9001		59.0201
		39.4725		57.9946
		30.9638		Angle
		17.1027		47.1102
		49.0641		87.2123
		74.448		36.4913
		44.7541		81.9045
		Angle		49.464
		65.4021		82.3596
		82.875		66.5014
		24.3585		73.8557
		21.3026		51.022
		1.46179		6.62703
		27.973		Angle
		58.8011		76.6755
		74.0187		84.3279
		0.27124		85.0303
		25.4633		48.5936
		63.435		77.4712
		36.0633		60.0285
		1.62871		77.6609
		84.7599		63.9479
		84.4584		70.3197
		83.3314		82.875
		43.3737		88.6678
		Angle		Angle
		11.7882		79.5923
		31.7382		73.6105
		0.120331		85.6505
		31.143		39.0939
		45		16.7861
		13.7995		53.4186
		71.9958		85.2364
		50.8204
		23.1314
		49.3987
		77.4998

## Sheet: FZD7A7B MUTS
		PrimI		PrimII
		Angle		Angle
		20.3605		87.435
		3.268		61.5456
		12.9319		87.3974
		19.4861		86.8202
		66.2641		73.3008
		61.4359		80.6117
		87.6454		34.3302
		16.3922		Angle
		16.885		82.0565
		30.9436		85.7636
		50.9941		71.1628
		61.6288		77.0926
		85.6677		83.0096
		26.3283		45.5787
		37.875		33.409
		21.0683		85.4261
		Angle		75.2564
		45.9952		Angle
		81.8183		61.9097
		68.5523		80.8161
		10.4077		61.0702
		69.0343		23.987
		8.99713		56.664
		40.0716		55.8974
		69.8637		50.7928
		8.13014		51.3079
		39.8834		34.6361
		Angle		61.5656
		69.8637		Angle
		20.4723		80.9335
		1.11592		88.3312
		27.0299		62.9032
		3.36645		39.7886
		13.2819		57.5904
		44.2152		84.4069
		29.1453		88.9252
		8.51844		71.7657
		27.5461		76.0917
		70.2328		62.488
		88.6141		64.2981
		56.2683		16.0216
		88.5414		45.9656
		48.4851		57.9129
		47.2673		Angle
		89.1908		89.6481
		19.1988		74.0962
		85.2364		87.4886
		33.6901		87.5926
		3.66559		30.9638
		8.05442		74.4759
		5.56898		86.6495
		44.2808		73.8027
		44.799		76.8424
		17.7073		61.5061
		18.1578		78.1113
		67.5451		Angle
		84.5962		79.6711
		45.8551		86.8299
		11.0484		44.7236
		22.8484		70.6593
		40.2127		53.0721
		80.6011		87.9758
		9.64072		71.7057
		19.6368		59.1843
		0		63.59
		37.8215		Angle
		19.0646		72.834
		2.66124		87.2185
		5.55453		80.7231
		33.7953		89.9032
		75.5366		39.8414
		63.4051		84.1019
		51.0691		66.7054
		42.0643		82.2626
		88.9678		83.5556
		76.4296		89.3905
				55.6902
				78.6901
				75.3791
				79.9013
				79.8728
				70.8444
				Angle
				71.3898
				86.2439
				75.2457
				84.5149
				76.4641
				82.3621
				45.0329
				77.7692
				61.1573
				66.8656
				86.2686
				89.566
				74.1738
				66.3706
				84.3824
				69.6011
				59.1831
				53.8607
				86.5969
				Angle
				59.1882
				54.5301
				27.0566
				71.8415
				70.7249
				72.249
				59.7436
				70.4417
				47.4895
				66.9296
				76.139
				52.6869
				71.3392
				46.6892
				Angle
				89.8354
				88.0909
				82.875
				79.1478
				50.2341
				70.7275
				82.0819
				59.1001
				38.6598
				74.2914
				79.278
				84.3086
				86.4237
				69.6638
				71.565
				67.6349
				67.2176
				61.2285
				42.9627
				Angle
				86.1393
				81.7167
				72.1857
				77.2903
				77.0966
				50.4403
				60.2551
				55.9141
				74.7946
				68.0566
				87.4862
				58.4957
				63.8058
				84.8266
				83.7537
				58.2209
				90
				60.5696
				55.6698
				70.7247
				23.9318
				36.8699
				74.7449
				52.277
				Angle
				74.9742
				85.2364
				68.4746
				63.7512
				18.435
				54.4933
				74.3704
				81.2989
				76.0928
				84.9575
				Angle
				48.193
				80.7539
				82.9416
				75.564
				88.354
				71.5265
				56.6921
				46.8476
				38.6979
				6.85513
				Angle
				71.0618
				85.6052
				63.435
				81.4248
				57.1284
				46.6033
				45.3696
				54.494
				49.6448
				79.3803
				79.0923
