# Supplementary material for: PCP and Wnt pathway components act in parallel during zebrafish mechanosensory hair cell orientation
Source: Nat Commun. 2019 Sep 5;10:3993. doi: 10.1038/s41467-019-12005-y (PMC6728366; doi:10.1038/s41467-019-12005-y)
Supplement: Supplementary file 10 — Source Data [file 41467_2019_12005_MOESM10_ESM.zip › SourceFile_Figure 2 and Supplementary Figure 2 VANGL2 WNT11F1 DOUBLES for ALIGNMENT.xlsx]

## Sheet: ReadMe
		Hi! Thank you for the interest in our data. The first tab represents the wnt11f1 siblings and the second one, the double homozygous mutants.
		The data in each tab is the merged data from the MEASURE output option in Fiji. For details on the measurements of Neighbor Alignment and Concentricity, please check the METHODS section of our paper.

## Sheet: VANGL2 WNT11F1 SIBLINGS
VANGL2 WNT11F1 SIBLINGS PRIMI																VANGL2 WNT11F1 SIBLINGS PRIMII
CELL	AREA	X	Y	PERIM	MAJOR	MINOR	ANGLE	CIRC	AR	ROUND	SOLIDITY	MINTHR	MAXTHR	LENGTH		CELL	AREA	X	Y	PERIM	MAJOR	MINOR	ANGLE	CIRC	AR	ROUND	SOLIDITY	MINTHR	MAXTHR	LENGTH
1	0.207	23.247	13.782	2.386	0	0	-3.945	0.457	0	0	NaN	0	255	2.386		1	0.131	17.657	8.579	1.52	0	0	167.471	0.712	0	0	NaN	0	255	1.52
2	0.165	26.153	14.336	1.921	0	0	167.735	0.563	0	0	NaN	0	255	1.921		2	0.103	13.865	8.69	1.136	0	0	-131.987	1	0	0	NaN	0	255	1.136
3	0.152	26.541	16.052	1.705	0	0	168.69	0.655	0	0	NaN	0	255	1.705		3	0.117	12.897	10.489	1.32	0	0	60.255	0.845	0	0	NaN	0	255	1.32
4	0.165	23.718	15.277	1.889	0	0	-4.97	0.582	0	0	NaN	0	255	1.889		4	0.11	18.598	10.157	1.214	0	0	-66.801	0.941	0	0	NaN	0	255	1.214
5	0.131	23.469	16.799	1.511	0	0	173.66	0.721	0	0	NaN	0	255	1.511		5	0.103	19.068	13.007	1.183	0	0	77.905	0.928	0	0	NaN	0	255	1.183
6	0.117	21.615	16.993	1.339	0	0	-7.125	0.822	0	0	NaN	0	255	1.339		6	0.145	17.297	15.471	1.646	0	0	-161.565	0.672	0	0	NaN	0	255	1.646
7	0.138	21.255	14.972	1.605	0	0	180	0.672	0	0	NaN	0	255	1.605		7	0.124	17.048	13.921	1.388	0	0	176.424	0.809	0	0	NaN	0	255	1.388
8	0.103	19.816	16.688	1.162	0	0	0	0.962	0	0	NaN	0	255	1.162		8	0.103	15.249	14.696	1.192	0	0	158.962	0.914	0	0	NaN	0	255	1.192
9	0.207	22.306	18.681	2.38	0	0	0	0.459	0	0	NaN	0	255	2.38		9	0.124	13.478	14.115	1.414	0	0	147.265	0.779	0	0	NaN	0	255	1.414
10	0.145	24.437	19.401	1.661	0	0	0	0.66	0	0	NaN	0	255	1.661		10	0.09	12.675	12.177	0.956	0	0	-100.305	1	0	0	NaN	0	255	0.956
11	0.11	26.818	18.21	1.219	0	0	180	0.933	0	0	NaN	0	255	1.219		11	0.11	14.308	12.703	1.262	0	0	-75.069	0.87	0	0	NaN	0	255	1.262
12	0.159	25.074	17.74	1.83	0	0	-177.397	0.595	0	0	NaN	0	255	1.83		12	0.11	16.079	12.233	1.263	0	0	-31.608	0.868	0	0	NaN	0	255	1.263
																13	0.11	14.779	10.6	1.249	0	0	101.31	0.889	0	0	NaN	0	255	1.249
1	0.11	16.882	11.209	1.278	0	0	160.346	0.849	0	0	NaN	0	255	1.278		14	0.117	16.661	10.323	1.33	0	0	86.424	0.833	0	0	NaN	0	255	1.33
2	0.145	14.972	9.271	1.681	0	0	163.301	0.644	0	0	NaN	0	255	1.681		15	0.124	17.823	11.679	1.385	0	0	-3.366	0.813	0	0	NaN	0	255	1.385
3	0.138	12.343	9.493	1.559	0	0	-6.009	0.713	0	0	NaN	0	255	1.559		16	0.083	15.443	8.884	0.928	0	0	-105.255	1	0	0	NaN	0	255	0.928
4	0.138	14.889	10.406	1.612	0	0	-18.435	0.667	0	0	NaN	0	255	1.612
5	0.124	13.423	11.015	1.423	0	0	166.759	0.77	0	0	NaN	0	255	1.423		1	0.124	12.454	7.583	1.411	0	0	-151.928	0.783	0	0	NaN	0	255	1.411
6	0.117	11.458	11.541	1.357	0	0	-10.62	0.8	0	0	NaN	0	255	1.357		2	0.117	10.904	9.41	1.367	0	0	60.255	0.788	0	0	NaN	0	255	1.367
7	0.124	12.98	12.426	1.394	0	0	-7.125	0.803	0	0	NaN	0	255	1.394		3	0.117	10.987	11.098	1.347	0	0	-97.125	0.812	0	0	NaN	0	255	1.347
8	0.124	15.277	12.316	1.449	0	0	173.29	0.743	0	0	NaN	0	255	1.449		4	0.131	16.246	8.607	1.489	0	0	-42.709	0.742	0	0	NaN	0	255	1.489
9	0.124	17.103	12.897	1.439	0	0	0	0.753	0	0	NaN	0	255	1.439		5	0.124	17.353	10.683	1.453	0	0	106.39	0.739	0	0	NaN	0	255	1.453
10	0.103	15.858	13.865	1.164	0	0	175.914	0.96	0	0	NaN	0	255	1.164		6	0.124	18.017	13.312	1.439	0	0	-113.629	0.753	0	0	NaN	0	255	1.439
11	0.11	13.976	13.865	1.284	0	0	-7.125	0.841	0	0	NaN	0	255	1.284		7	0.097	16.688	14.945	1.057	0	0	45	1	0	0	NaN	0	255	1.057
12	0.165	11.624	13.478	1.947	0	0	-14.621	0.549	0	0	NaN	0	255	1.947		8	0.11	14.059	8.22	1.273	0	0	0	0.855	0	0	NaN	0	255	1.273
13	0.131	11.707	15.194	1.471	0	0	-19.44	0.761	0	0	NaN	0	255	1.471		9	0.117	12.509	9.88	1.292	0	0	45	0.882	0	0	NaN	0	255	1.292
14	0.117	13.423	16.246	1.331	0	0	161.565	0.832	0	0	NaN	0	255	1.331		10	0.117	14.917	9.659	1.296	0	0	158.199	0.877	0	0	NaN	0	255	1.296
15	0.124	13.948	15.139	1.419	0	0	159.444	0.775	0	0	NaN	0	255	1.419		11	0.103	15.72	11.292	1.185	0	0	143.13	0.926	0	0	NaN	0	255	1.185
16	0.117	16.522	15.222	1.316	0	0	165.069	0.851	0	0	NaN	0	255	1.316		12	0.11	16.384	12.924	1.229	0	0	-56.31	0.918	0	0	NaN	0	255	1.229
																13	0.097	14.972	14.557	1.057	0	0	141.34	1	0	0	NaN	0	255	1.057
1	0.152	11.596	8.109	1.717	0	0	-20.225	0.647	0	0	NaN	0	255	1.717		14	0.103	13.118	14.059	1.164	0	0	-85.914	0.96	0	0	NaN	0	255	1.164
2	0.165	14.142	9.022	1.883	0	0	155.772	0.587	0	0	NaN	0	255	1.883		15	0.076	11.596	13.367	0.843	0	0	66.038	1	0	0	NaN	0	255	0.843
3	0.145	13.395	10.323	1.665	0	0	-23.962	0.656	0	0	NaN	0	255	1.665		16	0.117	12.841	11.9	1.367	0	0	-150.255	0.788	0	0	NaN	0	255	1.367
4	0.117	15	11.928	1.316	0	0	158.199	0.851	0	0	NaN	0	255	1.316		17	0.069	13.81	10.849	0.777	0	0	-174.289	1	0	0	NaN	0	255	0.777
5	0.131	11.458	9.603	1.461	0	0	156.371	0.771	0	0	NaN	0	255	1.461		18	0.11	14.502	12.565	1.265	0	0	23.199	0.867	0	0	NaN	0	255	1.265
6	0.159	9.437	9.936	1.861	0	0	-30.069	0.575	0	0	NaN	0	255	1.861
7	0.124	10.849	11.679	1.387	0	0	151.928	0.81	0	0	NaN	0	255	1.387		1	0.186	26.347	13.423	2.153	0	0	133.452	0.505	0	0	NaN	0	255	2.153
8	0.159	8.745	11.209	1.84	0	0	-15.255	0.589	0	0	NaN	0	255	1.84		2	0.124	24.299	12.316	1.388	0	0	-6.71	0.809	0	0	NaN	0	255	1.388
9	0.159	7.749	12.62	1.832	0	0	-24.228	0.593	0	0	NaN	0	255	1.832		3	0.09	21.781	12.924	1.021	0	0	-141.34	1	0	0	NaN	0	255	1.021
10	0.159	14.087	13.589	1.827	0	0	144.162	0.597	0	0	NaN	0	255	1.827		4	0.117	20.701	14.53	1.292	0	0	42.51	0.882	0	0	NaN	0	255	1.292
11	0.138	11.984	13.755	1.568	0	0	137.121	0.705	0	0	NaN	0	255	1.568		5	0.097	22.777	14.64	1.107	0	0	-141.34	0.99	0	0	NaN	0	255	1.107
12	0.145	9.908	12.758	1.628	0	0	-18.435	0.686	0	0	NaN	0	255	1.628		6	0.145	21.642	16.55	1.651	0	0	75.964	0.667	0	0	NaN	0	255	1.651
13	0.131	7.168	13.81	1.512	0	0	-26.565	0.72	0	0	NaN	0	255	1.512		7	0.09	24.41	19.179	0.998	0	0	160.017	1	0	0	NaN	0	255	0.998
14	0.124	9.05	14.889	1.397	0	0	144.462	0.799	0	0	NaN	0	255	1.397		8	0.124	25.019	14.115	1.411	0	0	-10.62	0.783	0	0	NaN	0	255	1.411
15	0.124	9.963	16.107	1.439	0	0	0	0.753	0	0	NaN	0	255	1.439		9	0.117	24.825	15.581	1.347	0	0	-10.62	0.812	0	0	NaN	0	255	1.347
16	0.138	12.343	15.83	1.55	0	0	0	0.721	0	0	NaN	0	255	1.55		10	0.097	23.386	16.605	1.052	0	0	-90	1	0	0	NaN	0	255	1.052
17	0.131	10.71	14.585	1.52	0	0	146.31	0.712	0	0	NaN	0	255	1.52		11	0.117	26.513	16.218	1.303	0	0	104.036	0.868	0	0	NaN	0	255	1.303
																12	0.131	25.102	17.574	1.485	0	0	26.565	0.746	0	0	NaN	0	255	1.485
1	0.179	23.856	8.247	2.108	0	0	14.036	0.507	0	0	NaN	0	255	2.108		13	0.083	23.386	18.072	0.952	0	0	-127.875	1	0	0	NaN	0	255	0.952
2	0.172	26.762	7.943	1.993	0	0	180	0.545	0	0	NaN	0	255	1.993
3	0.152	30.083	8.995	1.771	0	0	180	0.607	0	0	NaN	0	255	1.771		1	0.186	26.79	7.5	2.17	0	0	-37.304	0.497	0	0	NaN	0	255	2.17
4	0.138	27.62	9.05	1.609	0	0	-176.987	0.669	0	0	NaN	0	255	1.609		2	0.145	28.893	8.939	1.661	0	0	120.466	0.659	0	0	NaN	0	255	1.661
5	0.145	24.631	9.382	1.62	0	0	8.973	0.693	0	0	NaN	0	255	1.62		3	0.124	29.115	11.541	1.44	0	0	93.366	0.752	0	0	NaN	0	255	1.44
6	0.152	23.358	10.821	1.716	0	0	0	0.647	0	0	NaN	0	255	1.716		4	0.11	28.423	13.533	1.223	0	0	175.914	0.927	0	0	NaN	0	255	1.223
7	0.124	24.936	11.984	1.443	0	0	-173.66	0.748	0	0	NaN	0	255	1.443		5	0.131	26.735	14.917	1.499	0	0	-3.18	0.733	0	0	NaN	0	255	1.499
8	0.145	27.15	11.845	1.683	0	0	8.531	0.642	0	0	NaN	0	255	1.683		6	0.097	24.327	14.447	1.075	0	0	102.995	1	0	0	NaN	0	255	1.075
9	0.165	29.308	12.205	1.911	0	0	9.866	0.569	0	0	NaN	0	255	1.911		7	0.152	22.14	12.509	1.717	0	0	-92.726	0.647	0	0	NaN	0	255	1.717
10	0.117	30.914	10.821	1.347	0	0	-172.875	0.812	0	0	NaN	0	255	1.347		8	0.145	21.753	9.825	1.628	0	0	55.491	0.686	0	0	NaN	0	255	1.628
11	0.124	28.506	10.489	1.384	0	0	180	0.814	0	0	NaN	0	255	1.384		9	0.11	23.275	7.998	1.262	0	0	-140.194	0.87	0	0	NaN	0	255	1.262
12	0.138	26.043	10.351	1.551	0	0	3.013	0.72	0	0	NaN	0	255	1.551		10	0.138	25.295	8.026	1.575	0	0	-18.435	0.698	0	0	NaN	0	255	1.575
13	0.152	26.43	13.201	1.771	0	0	0	0.607	0	0	NaN	0	255	1.771		11	0.097	23.22	10.932	1.044	0	0	57.529	1	0	0	NaN	0	255	1.044
14	0.165	30.471	13.34	1.873	0	0	-161.565	0.593	0	0	NaN	0	255	1.873		12	0.062	24.354	9.437	0.676	0	0	60.255	1	0	0	NaN	0	255	0.676
15	0.131	28.201	14.17	1.49	0	0	-163.61	0.741	0	0	NaN	0	255	1.49		13	0.11	25.904	9.659	1.244	0	0	-156.801	0.896	0	0	NaN	0	255	1.244
16	0.179	25.461	14.723	2.084	0	0	-9.09	0.518	0	0	NaN	0	255	2.084		14	0.097	27.177	11.817	1.075	0	0	-170.538	1	0	0	NaN	0	255	1.075
																15	0.117	27.703	9.576	1.306	0	0	-53.13	0.863	0	0	NaN	0	255	1.306
1	0.172	28.589	10.074	1.966	0	0	149.036	0.561	0	0	NaN	0	255	1.966		16	0.117	26.015	13.257	1.348	0	0	162.646	0.811	0	0	NaN	0	255	1.348
2	0.186	25.738	8.745	2.176	0	0	-8.746	0.494	0	0	NaN	0	255	2.176		17	0.097	23.635	12.841	1.121	0	0	-111.038	0.965	0	0	NaN	0	255	1.121
3	0.165	25.932	10.019	1.873	0	0	162.35	0.593	0	0	NaN	0	255	1.873		18	0.097	24.853	11.513	1.121	0	0	157.38	0.965	0	0	NaN	0	255	1.121
4	0.165	23.192	10.102	1.944	0	0	-19.983	0.55	0	0	NaN	0	255	1.944
5	0.159	25.545	11.541	1.826	0	0	-13.392	0.598	0	0	NaN	0	255	1.826		1	0.172	28.789	6.663	1.952	0	0	129.806	0.569	0	0	NaN	0	255	1.952
6	0.131	27.62	11.458	1.512	0	0	157.62	0.72	0	0	NaN	0	255	1.512		2	0.138	26.319	5.874	1.558	0	0	-42.879	0.713	0	0	NaN	0	255	1.558
7	0.11	28.672	12.62	1.274	0	0	-3.576	0.854	0	0	NaN	0	255	1.274		3	0.117	27.689	7.68	1.331	0	0	-86.424	0.831	0	0	NaN	0	255	1.331
8	0.138	28.118	14.281	1.606	0	0	-176.987	0.672	0	0	NaN	0	255	1.606		4	0.131	28.561	9.424	1.531	0	0	-102.529	0.702	0	0	NaN	0	255	1.531
9	0.131	26.624	13.146	1.49	0	0	160.56	0.741	0	0	NaN	0	255	1.49		5	0.152	28.956	11.395	1.727	0	0	-116.565	0.639	0	0	NaN	0	255	1.727
10	0.145	24.797	12.703	1.665	0	0	-14.744	0.656	0	0	NaN	0	255	1.665		6	0.145	27.253	13.056	1.657	0	0	66.038	0.662	0	0	NaN	0	255	1.657
11	0.124	25.628	14.502	1.394	0	0	173.29	0.803	0	0	NaN	0	255	1.394		7	0.117	25.095	12.433	1.35	0	0	-137.49	0.808	0	0	NaN	0	255	1.35
12	0.152	23.552	13.727	1.709	0	0	-22.834	0.653	0	0	NaN	0	255	1.709		8	0.131	23.559	11.52	1.468	0	0	59.036	0.764	0	0	NaN	0	255	1.468
13	0.172	23.552	14.972	1.996	0	0	-19.179	0.544	0	0	NaN	0	255	1.996		9	0.152	21.753	9.569	1.71	0	0	84.289	0.652	0	0	NaN	0	255	1.71
14	0.165	26.236	15.941	1.938	0	0	177.51	0.553	0	0	NaN	0	255	1.938		10	0.131	23.061	9.631	1.495	0	0	-86.82	0.736	0	0	NaN	0	255	1.495
																11	0.11	23.746	7.078	1.232	0	0	-56.31	0.913	0	0	NaN	0	255	1.232
1	0.131	22.888	10.019	1.511	0	0	170.538	0.721	0	0	NaN	0	255	1.511		12	0.117	24.534	8.884	1.352	0	0	100.62	0.806	0	0	NaN	0	255	1.352
2	0.131	20.84	9.133	1.499	0	0	-3.18	0.733	0	0	NaN	0	255	1.499		13	0.097	25.863	7.742	1.041	0	0	-67.38	1	0	0	NaN	0	255	1.041
3	0.159	22.666	11.541	1.847	0	0	-172.235	0.584	0	0	NaN	0	255	1.847		14	0.117	26.838	9.486	1.355	0	0	119.745	0.802	0	0	NaN	0	255	1.355
4	0.131	19.76	11.651	1.49	0	0	-13.241	0.741	0	0	NaN	0	255	1.49		15	0.11	25.323	10.731	1.227	0	0	113.199	0.921	0	0	NaN	0	255	1.227
5	0.11	21.31	13.063	1.223	0	0	172.405	0.927	0	0	NaN	0	255	1.223		16	0.124	26.984	11.312	1.372	0	0	93.576	0.828	0	0	NaN	0	255	1.372
6	0.152	22.694	13.616	1.785	0	0	-172.235	0.598	0	0	NaN	0	255	1.785
7	0.159	21.615	15.111	1.857	0	0	-169.695	0.578	0	0	NaN	0	255	1.857		1	0.186	28.81	14.834	2.162	0	0	139.635	0.501	0	0	NaN	0	255	2.162
8	0.193	18.764	15.609	2.217	0	0	-2.121	0.494	0	0	NaN	0	255	2.217		2	0.172	25.932	13.727	1.978	0	0	19.983	0.554	0	0	NaN	0	255	1.978
9	0.186	19.677	14.031	2.159	0	0	2.203	0.502	0	0	NaN	0	255	2.159		3	0.159	23.552	14.447	1.857	0	0	-26.565	0.578	0	0	NaN	0	255	1.857
10	0.165	18.294	13.035	1.944	0	0	-4.764	0.55	0	0	NaN	0	255	1.944		4	0.172	25.434	15.526	1.98	0	0	-153.435	0.552	0	0	NaN	0	255	1.98
11	0.131	17.657	11.568	1.506	0	0	19.44	0.726	0	0	NaN	0	255	1.506		5	0.165	27.786	16.384	1.919	0	0	-32.276	0.565	0	0	NaN	0	255	1.919
12	0.131	20.729	10.489	1.496	0	0	180	0.736	0	0	NaN	0	255	1.496		6	0.145	28.533	18.238	1.634	0	0	152.103	0.681	0	0	NaN	0	255	1.634
13	0.117	18.93	9.908	1.333	0	0	-172.875	0.829	0	0	NaN	0	255	1.333		7	0.131	24.908	21.089	1.496	0	0	-3.18	0.736	0	0	NaN	0	255	1.496
14	0.145	16.799	10.212	1.629	0	0	8.531	0.686	0	0	NaN	0	255	1.629		8	0.159	22.417	20.563	1.84	0	0	-20.854	0.589	0	0	NaN	0	255	1.84
																9	0.152	22.002	18.875	1.758	0	0	152.241	0.616	0	0	NaN	0	255	1.758
1	0.097	16.079	13.118	1.108	0	0	4.399	0.987	0	0	NaN	0	255	1.108		10	0.138	20.812	16.937	1.614	0	0	21.251	0.665	0	0	NaN	0	255	1.614
2	0.165	17.934	13.561	1.938	0	0	0	0.553	0	0	NaN	0	255	1.938		11	0.138	23.663	17.187	1.573	0	0	141.34	0.7	0	0	NaN	0	255	1.573
3	0.159	19.318	15.166	1.834	0	0	-5.194	0.592	0	0	NaN	0	255	1.834		12	0.152	21.587	15.305	1.705	0	0	144.782	0.655	0	0	NaN	0	255	1.705
4	0.152	22.251	15.277	1.724	0	0	174.56	0.641	0	0	NaN	0	255	1.724		13	0.145	26.485	19.207	1.639	0	0	101.31	0.677	0	0	NaN	0	255	1.639
5	0.152	18.902	16.439	1.779	0	0	-5.44	0.602	0	0	NaN	0	255	1.779		14	0.145	24.465	19.041	1.659	0	0	156.038	0.661	0	0	NaN	0	255	1.659
6	0.159	21.808	16.661	1.847	0	0	172.235	0.584	0	0	NaN	0	255	1.847		15	0.131	25.877	17.38	1.461	0	0	-51.843	0.771	0	0	NaN	0	255	1.461
7	0.165	24.022	14.308	1.879	0	0	-15.255	0.589	0	0	NaN	0	255	1.879
8	0.138	24.936	12.924	1.566	0	0	170.538	0.707	0	0	NaN	0	255	1.566		1	0.138	24.521	13.395	1.575	0	0	161.565	0.698	0	0	NaN	0	255	1.575
9	0.131	22.196	12.426	1.494	0	0	180	0.737	0	0	NaN	0	255	1.494		2	0.152	21.947	13.561	1.719	0	0	33.69	0.645	0	0	NaN	0	255	1.719
10	0.145	20.203	12.454	1.629	0	0	-8.531	0.686	0	0	NaN	0	255	1.629		3	0.131	26.015	17.325	1.496	0	0	49.399	0.736	0	0	NaN	0	255	1.496
11	0.159	18.46	10.876	1.802	0	0	-10.305	0.613	0	0	NaN	0	255	1.802		4	0.097	26.043	14.806	1.05	0	0	-71.565	1	0	0	NaN	0	255	1.05
12	0.138	17.463	12.011	1.598	0	0	164.476	0.679	0	0	NaN	0	255	1.598		5	0.124	24.908	16.246	1.384	0	0	72.646	0.814	0	0	NaN	0	255	1.384
13	0.159	21.449	10.627	1.813	0	0	-12.804	0.606	0	0	NaN	0	255	1.813		6	0.165	23.912	18.985	1.893	0	0	-164.745	0.58	0	0	NaN	0	255	1.893
14	0.138	19.733	9.437	1.566	0	0	-8.973	0.707	0	0	NaN	0	255	1.566		7	0.131	21.559	18.598	1.523	0	0	-19.44	0.71	0	0	NaN	0	255	1.523
15	0.145	24.105	11.347	1.661	0	0	177.138	0.659	0	0	NaN	0	255	1.661		8	0.103	21.891	16.965	1.177	0	0	131.987	0.938	0	0	NaN	0	255	1.177
16	0.138	22.113	9.52	1.559	0	0	173.66	0.713	0	0	NaN	0	255	1.559		9	0.097	23.413	16.135	1.075	0	0	55.008	1	0	0	NaN	0	255	1.075
17	0.172	20.674	13.948	2	0	0	175.236	0.542	0	0	NaN	0	255	2		10	0.103	23.137	14.64	1.183	0	0	8.13	0.928	0	0	NaN	0	255	1.183
																11	0.097	21.089	15.277	1.121	0	0	111.038	0.965	0	0	NaN	0	255	1.121
1	0.165	21.172	7.251	1.933	0	0	-14.621	0.556	0	0	NaN	0	255	1.933		12	0.117	20.397	16.854	1.291	0	0	-31.608	0.884	0	0	NaN	0	255	1.291
2	0.138	23.995	8.081	1.612	0	0	162.474	0.667	0	0	NaN	0	255	1.612
3	0.131	21.974	8.773	1.512	0	0	-22.38	0.72	0	0	NaN	0	255	1.512		1	0.117	23.31	14.924	1.366	0	0	108.435	0.79	0	0	NaN	0	255	1.366
4	0.131	24.188	10.129	1.535	0	0	153.435	0.699	0	0	NaN	0	255	1.535		2	0.097	22.708	13.16	1.083	0	0	-57.529	1	0	0	NaN	0	255	1.083
5	0.117	22.113	10.461	1.296	0	0	160.346	0.877	0	0	NaN	0	255	1.296		3	0.152	19.968	10.876	1.744	0	0	180	0.627	0	0	NaN	0	255	1.744
6	0.124	20.175	10.6	1.419	0	0	-20.556	0.775	0	0	NaN	0	255	1.419		4	0.11	17.996	11.022	1.244	0	0	-151.699	0.896	0	0	NaN	0	255	1.244
7	0.145	19.373	8.745	1.635	0	0	-23.962	0.68	0	0	NaN	0	255	1.635		5	0.11	21.587	17.788	1.212	0	0	-126.87	0.943	0	0	NaN	0	255	1.212
8	0.076	25.655	13.063	0.806	0	0	167.471	1	0	0	NaN	0	255	0.806		6	0.097	22.272	16.066	1.087	0	0	98.746	1	0	0	NaN	0	255	1.087
9	0.124	24.078	11.9	1.388	0	0	158.199	0.809	0	0	NaN	0	255	1.388		7	0.103	21.255	14.592	1.195	0	0	-68.962	0.91	0	0	NaN	0	255	1.195
10	0.083	24.244	14.004	0.921	0	0	56.31	1	0	0	NaN	0	255	0.921		8	0.11	20.653	12.828	1.227	0	0	-24.775	0.921	0	0	NaN	0	255	1.227
11	0.152	22.528	14.696	1.717	0	0	160.71	0.647	0	0	NaN	0	255	1.717		9	0.117	18.764	12.911	1.331	0	0	3.576	0.831	0	0	NaN	0	255	1.331
12	0.131	21.974	16.467	1.504	0	0	173.66	0.728	0	0	NaN	0	255	1.504		10	0.097	16.854	12.848	1.105	0	0	32.471	0.993	0	0	NaN	0	255	1.105
13	0.117	18.93	16.467	1.331	0	0	-14.931	0.832	0	0	NaN	0	255	1.331		11	0.09	20.196	16.273	0.997	0	0	90	1	0	0	NaN	0	255	0.997
14	0.138	18.072	14.945	1.612	0	0	-14.744	0.667	0	0	NaN	0	255	1.612		12	0.124	19.802	17.975	1.382	0	0	32.735	0.817	0	0	NaN	0	255	1.382
15	0.138	20.203	15.166	1.559	0	0	164.476	0.713	0	0	NaN	0	255	1.559		13	0.11	20.092	14.696	1.226	0	0	151.699	0.922	0	0	NaN	0	255	1.226
16	0.172	18.1	13.45	2.015	0	0	-16.928	0.533	0	0	NaN	0	255	2.015		14	0.09	18.349	14.467	0.99	0	0	149.036	1	0	0	NaN	0	255	0.99
17	0.124	20.369	13.616	1.423	0	0	165.964	0.77	0	0	NaN	0	255	1.423		15	0.131	16.813	14.447	1.471	0	0	163.61	0.76	0	0	NaN	0	255	1.471
18	0.117	22.915	13.229	1.348	0	0	158.199	0.811	0	0	NaN	0	255	1.348		16	0.117	17.062	15.92	1.36	0	0	-169.38	0.796	0	0	NaN	0	255	1.36
19	0.159	21.587	12.011	1.803	0	0	-18.435	0.613	0	0	NaN	0	255	1.803		17	0.131	18.307	17.083	1.5	0	0	-132.709	0.732	0	0	NaN	0	255	1.5
20	0.131	19.262	11.928	1.471	0	0	-19.44	0.761	0	0	NaN	0	255	1.471
21	0.131	16.301	11.209	1.49	0	0	-15.524	0.741	0	0	NaN	0	255	1.49		1	0.11	21.919	15.222	1.255	0	0	42.274	0.88	0	0	NaN	0	255	1.255
22	0.097	17.934	10.212	1.121	0	0	158.962	0.965	0	0	NaN	0	255	1.121		2	0.131	23.635	13.727	1.512	0	0	-154.799	0.72	0	0	NaN	0	255	1.512
																3	0.11	25.96	14.557	1.265	0	0	156.801	0.867	0	0	NaN	0	255	1.265
1	0.2	22.057	9.161	2.335	0	0	-4.086	0.461	0	0	NaN	0	255	2.335		4	0.124	21.144	17.436	1.394	0	0	-96.71	0.803	0	0	NaN	0	255	1.394
2	0.186	25.185	9.382	2.184	0	0	171.254	0.49	0	0	NaN	0	255	2.184		5	0.124	21.974	19.567	1.388	0	0	154.983	0.809	0	0	NaN	0	255	1.388
3	0.103	29.585	13.699	1.129	0	0	167.905	1	0	0	NaN	0	255	1.129		6	0.09	25.212	21.338	1.021	0	0	48.366	1	0	0	NaN	0	255	1.021
4	0.131	29.198	12.15	1.456	0	0	-6.71	0.776	0	0	NaN	0	255	1.456		7	0.09	26.956	20.065	0.979	0	0	-138.366	1	0	0	NaN	0	255	0.979
5	0.131	27.509	12.316	1.499	0	0	173.66	0.733	0	0	NaN	0	255	1.499		8	0.117	23.801	20.286	1.297	0	0	-129.806	0.876	0	0	NaN	0	255	1.297
6	0.152	25.932	11.098	1.771	0	0	0	0.607	0	0	NaN	0	255	1.771		9	0.138	22.611	18.543	1.551	0	0	-57.995	0.72	0	0	NaN	0	255	1.551
7	0.124	23.884	10.738	1.449	0	0	173.29	0.743	0	0	NaN	0	255	1.449		10	0.097	22.888	16.55	1.057	0	0	41.634	1	0	0	NaN	0	255	1.057
8	0.152	21.255	10.572	1.717	0	0	0	0.647	0	0	NaN	0	255	1.717		11	0.117	24.631	15.388	1.312	0	0	-29.745	0.855	0	0	NaN	0	255	1.312
9	0.138	19.705	12.15	1.605	0	0	0	0.672	0	0	NaN	0	255	1.605		12	0.138	24.306	18.245	1.585	0	0	135	0.69	0	0	NaN	0	255	1.585
10	0.159	22.002	11.984	1.802	0	0	-10.784	0.613	0	0	NaN	0	255	1.802		13	0.11	27.191	16.211	1.263	0	0	-63.435	0.869	0	0	NaN	0	255	1.263
11	0.124	24.244	12.288	1.385	0	0	176.634	0.813	0	0	NaN	0	255	1.385		14	0.159	25.551	16.854	1.799	0	0	161.565	0.616	0	0	NaN	0	255	1.799
12	0.145	26.098	13.091	1.661	0	0	180	0.66	0	0	NaN	0	255	1.661		15	0.117	27.233	18.411	1.29	0	0	93.814	0.886	0	0	NaN	0	255	1.29
13	0.145	27.731	14.447	1.651	0	0	165.256	0.667	0	0	NaN	0	255	1.651
14	0.152	26.901	15.747	1.748	0	0	169.216	0.624	0	0	NaN	0	255	1.748		1	0.124	24.846	18.017	1.372	0	0	-176.424	0.828	0	0	NaN	0	255	1.372
15	0.131	24.659	16.107	1.523	0	0	160.56	0.71	0	0	NaN	0	255	1.523		2	0.124	24.721	16.335	1.42	0	0	-163.61	0.773	0	0	NaN	0	255	1.42
16	0.172	22.14	15.941	1.976	0	0	-12.265	0.555	0	0	NaN	0	255	1.976		3	0.172	22.417	17.207	1.984	0	0	-14.621	0.55	0	0	NaN	0	255	1.984
17	0.159	22.417	14.696	1.857	0	0	-10.305	0.578	0	0	NaN	0	255	1.857		4	0.138	22.313	15.567	1.578	0	0	-36.254	0.696	0	0	NaN	0	255	1.578
18	0.117	20.618	13.589	1.333	0	0	176.424	0.829	0	0	NaN	0	255	1.333		5	0.138	22.085	13.575	1.567	0	0	57.995	0.706	0	0	NaN	0	255	1.567
19	0.165	25.268	14.557	1.902	0	0	-10.305	0.575	0	0	NaN	0	255	1.902		6	0.131	21.276	12.205	1.474	0	0	56.31	0.757	0	0	NaN	0	255	1.474
																7	0.145	24.057	10.337	1.642	0	0	-159.775	0.674	0	0	NaN	0	255	1.642
1	0.131	27.586	21.047	1.474	0	0	170.538	0.757	0	0	NaN	0	255	1.474		8	0.117	26.61	11.79	1.362	0	0	-52.431	0.794	0	0	NaN	0	255	1.362
2	0.117	25.987	21.67	1.341	0	0	-21.801	0.818	0	0	NaN	0	255	1.341		9	0.097	26.859	16.003	1.041	0	0	-85.601	1	0	0	NaN	0	255	1.041
3	0.145	25.136	23.081	1.671	0	0	165.256	0.651	0	0	NaN	0	255	1.671		10	0.11	26.776	17.602	1.209	0	0	74.055	0.948	0	0	NaN	0	255	1.209
4	0.145	22.625	22.396	1.621	0	0	-14.744	0.692	0	0	NaN	0	255	1.621		11	0.124	27.565	14.198	1.45	0	0	103.241	0.742	0	0	NaN	0	255	1.45
5	0.145	23.808	20.985	1.645	0	0	-8.973	0.672	0	0	NaN	0	255	1.645		12	0.124	26.091	14.426	1.395	0	0	118.072	0.801	0	0	NaN	0	255	1.395
6	0.165	21.421	21.026	1.946	0	0	-9.866	0.549	0	0	NaN	0	255	1.946		13	0.11	23.912	14.509	1.279	0	0	55.305	0.847	0	0	NaN	0	255	1.279
7	0.11	19.47	19.407	1.252	0	0	-3.814	0.885	0	0	NaN	0	255	1.252		14	0.117	24.244	12.516	1.29	0	0	-145.305	0.886	0	0	NaN	0	255	1.29
8	0.152	21.026	17.892	1.72	0	0	-19.29	0.644	0	0	NaN	0	255	1.72
9	0.145	25.717	19.968	1.619	0	0	180	0.694	0	0	NaN	0	255	1.619		2	0.131	26.402	13.99	1.531	0	0	102.529	0.702	0	0	NaN	0	255	1.531
10	0.131	23.393	19.47	1.462	0	0	173.29	0.77	0	0	NaN	0	255	1.462		3	0.152	21.068	17.685	1.75	0	0	-22.834	0.622	0	0	NaN	0	255	1.75
11	0.117	21.504	19.719	1.313	0	0	161.565	0.855	0	0	NaN	0	255	1.313		4	0.131	23.683	17.913	1.505	0	0	-156.371	0.727	0	0	NaN	0	255	1.505
12	0.138	25.717	18.453	1.541	0	0	173.991	0.73	0	0	NaN	0	255	1.541		5	0.131	21.94	16.356	1.511	0	0	-15.524	0.721	0	0	NaN	0	255	1.511
13	0.124	23.227	17.788	1.376	0	0	173.29	0.824	0	0	NaN	0	255	1.376		6	0.117	19.179	16.315	1.3	0	0	116.565	0.872	0	0	NaN	0	255	1.3
14	0.103	21.67	16.439	1.162	0	0	0	0.962	0	0	NaN	0	255	1.162		7	0.11	17.996	14.737	1.221	0	0	-70.346	0.93	0	0	NaN	0	255	1.221
15	0.124	23.766	16.522	1.392	0	0	169.38	0.804	0	0	NaN	0	255	1.392		8	0.117	18.826	12.994	1.36	0	0	-100.62	0.796	0	0	NaN	0	255	1.36
																9	0.131	20.674	13.16	1.497	0	0	-93.18	0.735	0	0	NaN	0	255	1.497
1	0.165	23.054	16.301	1.885	0	0	-4.97	0.585	0	0	NaN	0	255	1.885		10	0.117	20.258	15.028	1.352	0	0	132.51	0.806	0	0	NaN	0	255	1.352
2	0.124	25.849	18.321	1.394	0	0	7.125	0.803	0	0	NaN	0	255	1.394		11	0.097	22.085	14.675	1.087	0	0	135	1	0	0	NaN	0	255	1.087
3	0.124	30	16.799	1.388	0	0	172.875	0.809	0	0	NaN	0	255	1.388		12	0.103	23.849	16.045	1.176	0	0	-135	0.94	0	0	NaN	0	255	1.176
4	0.131	24.548	15.222	1.49	0	0	-13.241	0.741	0	0	NaN	0	255	1.49		13	0.103	23.123	12.89	1.172	0	0	-24.775	0.946	0	0	NaN	0	255	1.172
5	0.152	27.316	16.052	1.779	0	0	174.56	0.602	0	0	NaN	0	255	1.779		14	0.103	21.774	11.686	1.158	0	0	167.905	0.969	0	0	NaN	0	255	1.158
6	0.131	26.264	14.308	1.477	0	0	-12.529	0.755	0	0	NaN	0	255	1.477		15	0.11	24.659	13.492	1.234	0	0	70.346	0.91	0	0	NaN	0	255	1.234
7	0.124	29.059	14.696	1.388	0	0	176.634	0.809	0	0	NaN	0	255	1.388
8	0.138	29.059	13.616	1.575	0	0	161.565	0.698	0	0	NaN	0	255	1.575		1	0.124	13.471	18.1	1.446	0	0	38.157	0.746	0	0	NaN	0	255	1.446
9	0.131	26.79	12.786	1.52	0	0	-9.462	0.712	0	0	NaN	0	255	1.52		2	0.097	15.339	17.581	1.039	0	0	175.601	1	0	0	NaN	0	255	1.039
10	0.131	29.807	18.847	1.506	0	0	163.61	0.726	0	0	NaN	0	255	1.506		3	0.145	17.02	17.519	1.638	0	0	-30.466	0.678	0	0	NaN	0	255	1.638
11	0.138	28.257	17.629	1.585	0	0	167.471	0.69	0	0	NaN	0	255	1.585		4	0.159	18.722	17.29	1.793	0	0	-41.186	0.62	0	0	NaN	0	255	1.793
12	0.11	24.77	17.38	1.229	0	0	171.87	0.918	0	0	NaN	0	255	1.229		5	0.11	20.009	19.47	1.248	0	0	93.814	0.89	0	0	NaN	0	255	1.248
																6	0.103	18.411	23.081	1.148	0	0	-140.711	0.986	0	0	NaN	0	255	1.148
1	0.145	23.58	21.172	1.639	0	0	-11.889	0.677	0	0	NaN	0	255	1.639		7	0.131	16.273	23.289	1.524	0	0	150.642	0.708	0	0	NaN	0	255	1.524
2	0.159	25.849	22.39	1.803	0	0	160.71	0.613	0	0	NaN	0	255	1.803		8	0.145	14.322	23.891	1.673	0	0	133.025	0.65	0	0	NaN	0	255	1.673
3	0.152	20.203	22.722	1.772	0	0	-14.036	0.607	0	0	NaN	0	255	1.772		9	0.165	13.097	21.774	1.944	0	0	-72.35	0.55	0	0	NaN	0	255	1.944
4	0.193	22.694	22.39	2.28	0	0	173.884	0.467	0	0	NaN	0	255	2.28		10	0.124	14.011	19.574	1.41	0	0	40.236	0.784	0	0	NaN	0	255	1.41
5	0.145	24.631	23.247	1.629	0	0	171.027	0.686	0	0	NaN	0	255	1.629		11	0.152	14.696	20.798	1.746	0	0	64.654	0.625	0	0	NaN	0	255	1.746
6	0.172	22.583	23.801	1.957	0	0	-7.431	0.565	0	0	NaN	0	255	1.957		12	0.11	16.211	19.615	1.21	0	0	-171.87	0.946	0	0	NaN	0	255	1.21
7	0.159	25.821	24.354	1.793	0	0	169.216	0.62	0	0	NaN	0	255	1.793		13	0.103	17.664	20.819	1.134	0	0	-111.038	1	0	0	NaN	0	255	1.134
8	0.165	25.378	25.877	1.885	0	0	177.51	0.585	0	0	NaN	0	255	1.885		14	0.117	16.232	21.67	1.297	0	0	-140.194	0.876	0	0	NaN	0	255	1.297
9	0.152	26.984	27.122	1.705	0	0	165.964	0.655	0	0	NaN	0	255	1.705		15	0.124	18.224	18.847	1.411	0	0	180	0.783	0	0	NaN	0	255	1.411
10	0.186	20.923	24.493	2.162	0	0	-2.203	0.501	0	0	NaN	0	255	2.162		16	0.11	19.221	21.089	1.234	0	0	70.346	0.91	0	0	NaN	0	255	1.234
11	0.124	27.731	29.032	1.388	0	0	176.634	0.809	0	0	NaN	0	255	1.388
12	0.117	25.932	29.391	1.357	0	0	-10.62	0.8	0	0	NaN	0	255	1.357		1	0.145	12.565	8.413	1.687	0	0	-131.186	0.639	0	0	NaN	0	255	1.687
13	0.145	24.88	27.786	1.683	0	0	-8.531	0.642	0	0	NaN	0	255	1.683		2	0.103	14.142	8.607	1.188	0	0	30.256	0.92	0	0	NaN	0	255	1.188
14	0.124	23.469	26.209	1.401	0	0	169.992	0.794	0	0	NaN	0	255	1.401		3	0.117	16.218	8.912	1.297	0	0	140.194	0.876	0	0	NaN	0	255	1.297
15	0.159	21.366	25.849	1.834	0	0	-5.194	0.592	0	0	NaN	0	255	1.834		4	0.131	15.886	10.517	1.465	0	0	170.538	0.766	0	0	NaN	0	255	1.465
16	0.117	19.262	25.711	1.292	0	0	-168.69	0.882	0	0	NaN	0	255	1.292		5	0.11	13.672	9.852	1.278	0	0	18.435	0.849	0	0	NaN	0	255	1.278
17	0.11	17.795	24.936	1.223	0	0	-8.13	0.927	0	0	NaN	0	255	1.223		6	0.11	11.845	9.963	1.229	0	0	36.87	0.918	0	0	NaN	0	255	1.229
18	0.179	20.674	28.949	2.104	0	0	2.291	0.509	0	0	NaN	0	255	2.104		7	0.097	17.131	14.474	1.063	0	0	-141.34	1	0	0	NaN	0	255	1.063
19	0.131	22.39	27.814	1.506	0	0	163.61	0.726	0	0	NaN	0	255	1.506		8	0.103	15.526	15.194	1.152	0	0	-143.973	0.979	0	0	NaN	0	255	1.152
20	0.159	20.092	27.26	1.857	0	0	-10.305	0.578	0	0	NaN	0	255	1.857		9	0.124	13.616	15.443	1.384	0	0	-17.354	0.814	0	0	NaN	0	255	1.384
21	0.145	24.604	31.024	1.661	0	0	180	0.66	0	0	NaN	0	255	1.661		10	0.103	11.513	15.111	1.141	0	0	167.005	0.998	0	0	NaN	0	255	1.141
22	0.152	22.113	30.609	1.734	0	0	-16.699	0.634	0	0	NaN	0	255	1.734		11	0.097	10.268	13.45	1.099	0	0	-48.013	1	0	0	NaN	0	255	1.099
																12	0.103	12.205	13.45	1.185	0	0	129.289	0.926	0	0	NaN	0	255	1.185
1	0.117	25.572	7.611	1.316	0	0	-14.931	0.851	0	0	NaN	0	255	1.316		13	0.124	11.319	11.9	1.394	0	0	-82.875	0.803	0	0	NaN	0	255	1.394
2	0.117	22.915	9.299	1.367	0	0	-21.801	0.788	0	0	NaN	0	255	1.367		14	0.117	16.937	12.067	1.339	0	0	119.745	0.822	0	0	NaN	0	255	1.339
3	0.138	22.805	13.312	1.559	0	0	-18.435	0.713	0	0	NaN	0	255	1.559		15	0.117	13.118	11.568	1.316	0	0	75.964	0.851	0	0	NaN	0	255	1.316
4	0.138	28.257	14.917	1.566	0	0	170.538	0.707	0	0	NaN	0	255	1.566		16	0.117	14.889	12.039	1.333	0	0	-176.424	0.829	0	0	NaN	0	255	1.333
5	0.124	26.624	13.423	1.423	0	0	-13.241	0.77	0	0	NaN	0	255	1.423		17	0.131	14.142	13.699	1.49	0	0	150.642	0.741	0	0	NaN	0	255	1.49
6	0.11	25.821	15.194	1.262	0	0	-14.931	0.87	0	0	NaN	0	255	1.262		18	0.11	15.747	13.229	1.284	0	0	172.405	0.841	0	0	NaN	0	255	1.284
7	0.11	25.185	14.142	1.244	0	0	156.801	0.896	0	0	NaN	0	255	1.244
8	0.117	30.249	12.565	1.357	0	0	165.964	0.8	0	0	NaN	0	255	1.357		1	0.11	20.784	10.157	1.238	0	0	-156.801	0.905	0	0	NaN	0	255	1.238
9	0.117	28.34	13.063	1.367	0	0	159.444	0.788	0	0	NaN	0	255	1.367		2	0.097	18.958	11.485	1.09	0	0	63.435	1	0	0	NaN	0	255	1.09
10	0.097	26.181	11.9	1.087	0	0	161.565	1	0	0	NaN	0	255	1.087		3	0.124	19.816	12.814	1.384	0	0	-54.462	0.814	0	0	NaN	0	255	1.384
11	0.117	24.271	10.544	1.296	0	0	-19.654	0.877	0	0	NaN	0	255	1.296		4	0.103	18.709	14.17	1.185	0	0	-53.973	0.926	0	0	NaN	0	255	1.185
12	0.145	26.181	10.406	1.659	0	0	-23.962	0.661	0	0	NaN	0	255	1.659		5	0.131	21.947	16.107	1.465	0	0	-170.538	0.766	0	0	NaN	0	255	1.465
13	0.152	29.557	11.153	1.772	0	0	-15.945	0.607	0	0	NaN	0	255	1.772		6	0.097	19.76	15.886	1.099	0	0	141.34	1	0	0	NaN	0	255	1.099
14	0.11	28.146	11.347	1.278	0	0	161.565	0.849	0	0	NaN	0	255	1.278		7	0.09	23.856	15.747	1.016	0	0	61.39	1	0	0	NaN	0	255	1.016
15	0.159	27.897	8.275	1.803	0	0	161.565	0.613	0	0	NaN	0	255	1.803		8	0.09	24.493	13.865	0.996	0	0	90	1	0	0	NaN	0	255	0.996
16	0.124	27.731	9.686	1.437	0	0	163.61	0.755	0	0	NaN	0	255	1.437		9	0.103	24.853	11.845	1.185	0	0	-53.973	0.926	0	0	NaN	0	255	1.185
17	0.159	24.631	8.635	1.787	0	0	-15.945	0.624	0	0	NaN	0	255	1.787		10	0.11	23.137	10.627	1.225	0	0	160.346	0.923	0	0	NaN	0	255	1.225
18	0.11	24.687	12.675	1.225	0	0	160.346	0.923	0	0	NaN	0	255	1.225		11	0.097	21.808	11.596	1.057	0	0	45	1	0	0	NaN	0	255	1.057
19	0.152	22.943	11.817	1.785	0	0	-29.055	0.598	0	0	NaN	0	255	1.785		12	0.097	23.192	12.731	1.099	0	0	141.34	1	0	0	NaN	0	255	1.099
																13	0.124	20.978	14.474	1.401	0	0	-6.71	0.794	0	0	NaN	0	255	1.401
1	0.131	15	14.668	1.496	0	0	-3.18	0.736	0	0	NaN	0	255	1.496		14	0.103	22.998	14.474	1.197	0	0	-56.31	0.906	0	0	NaN	0	255	1.197
2	0.11	16.993	15.498	1.284	0	0	172.405	0.841	0	0	NaN	0	255	1.284		15	0.097	21.67	13.257	1.05	0	0	-161.565	1	0	0	NaN	0	255	1.05
3	0.138	18.349	16.412	1.55	0	0	0	0.721	0	0	NaN	0	255	1.55
4	0.145	21.006	17.103	1.661	0	0	177.138	0.659	0	0	NaN	0	255	1.661		1	0.11	21.504	8.662	1.238	0	0	-155.225	0.905	0	0	NaN	0	255	1.238
5	0.11	22.943	15.913	1.238	0	0	167.905	0.905	0	0	NaN	0	255	1.238		2	0.124	19.954	10.24	1.453	0	0	69.444	0.739	0	0	NaN	0	255	1.453
6	0.124	20.895	15.471	1.443	0	0	6.71	0.748	0	0	NaN	0	255	1.443		3	0.103	23.358	8.081	1.164	0	0	0	0.96	0	0	NaN	0	255	1.164
7	0.145	24.659	14.751	1.661	0	0	180	0.66	0	0	NaN	0	255	1.661		4	0.11	25.406	8.912	1.265	0	0	156.801	0.867	0	0	NaN	0	255	1.265
8	0.159	22.113	14.115	1.84	0	0	164.745	0.589	0	0	NaN	0	255	1.84		5	0.11	28.672	10.351	1.274	0	0	121.608	0.854	0	0	NaN	0	255	1.274
9	0.165	19.456	14.447	1.921	0	0	12.804	0.563	0	0	NaN	0	255	1.921		6	0.145	29.364	12.703	1.661	0	0	-90	0.66	0	0	NaN	0	255	1.661
10	0.138	17.353	13.533	1.554	0	0	3.013	0.718	0	0	NaN	0	255	1.554		7	0.069	28.035	14.031	0.783	0	0	-135	1	0	0	NaN	0	255	0.783
11	0.165	16.356	12.011	1.889	0	0	4.97	0.582	0	0	NaN	0	255	1.889		8	0.09	26.402	14.779	0.956	0	0	10.305	1	0	0	NaN	0	255	0.956
12	0.159	18.377	10.987	1.827	0	0	180	0.597	0	0	NaN	0	255	1.827		9	0.117	25.102	16.135	1.347	0	0	172.875	0.812	0	0	NaN	0	255	1.347
13	0.138	19.456	12.897	1.551	0	0	180	0.72	0	0	NaN	0	255	1.551		10	0.138	23.358	15.166	1.56	0	0	-29.358	0.712	0	0	NaN	0	255	1.56
14	0.145	23.663	11.956	1.661	0	0	177.138	0.659	0	0	NaN	0	255	1.661		11	0.124	22.279	13.506	1.453	0	0	-38.157	0.739	0	0	NaN	0	255	1.453
15	0.152	24.216	13.118	1.772	0	0	-2.726	0.607	0	0	NaN	0	255	1.772		12	0.097	21.449	11.375	1.096	0	0	41.987	1	0	0	NaN	0	255	1.096
16	0.138	21.947	13.284	1.559	0	0	173.66	0.713	0	0	NaN	0	255	1.559		13	0.145	23.109	9.852	1.683	0	0	8.531	0.642	0	0	NaN	0	255	1.683
17	0.138	22.251	10.544	1.605	0	0	180	0.672	0	0	NaN	0	255	1.605		14	0.11	26.624	10.351	1.225	0	0	109.654	0.923	0	0	NaN	0	255	1.225
18	0.124	19.899	10.185	1.44	0	0	-3.366	0.752	0	0	NaN	0	255	1.44		15	0.103	27.593	12.177	1.152	0	0	-126.027	0.979	0	0	NaN	0	255	1.152
19	0.145	21.116	11.9	1.669	0	0	-5.711	0.653	0	0	NaN	0	255	1.669		16	0.09	25.738	12.703	1.016	0	0	-118.61	1	0	0	NaN	0	255	1.016
																17	0.117	24.521	13.672	1.312	0	0	-153.435	0.855	0	0	NaN	0	255	1.312
1	0.097	21.642	20.231	1.052	0	0	0	1	0	0	NaN	0	255	1.052		18	0.103	23.275	12.067	1.162	0	0	90	0.962	0	0	NaN	0	255	1.162
2	0.124	22.085	21.532	1.394	0	0	-173.29	0.803	0	0	NaN	0	255	1.394		19	0.103	24.742	10.849	1.164	0	0	114.775	0.96	0	0	NaN	0	255	1.164
3	0.152	24.299	21.725	1.716	0	0	0	0.647	0	0	NaN	0	255	1.716
4	0.145	23.33	22.915	1.669	0	0	5.711	0.653	0	0	NaN	0	255	1.669		1	0.138	15.775	10.406	1.614	0	0	6.009	0.665	0	0	NaN	0	255	1.614
5	0.186	23.912	24.576	2.193	0	0	-10.886	0.486	0	0	NaN	0	255	2.193		2	0.152	18.847	10.406	1.709	0	0	157.166	0.653	0	0	NaN	0	255	1.709
6	0.165	26.624	25.517	1.944	0	0	175.03	0.55	0	0	NaN	0	255	1.944		3	0.09	20.508	13.893	0.967	0	0	104.036	1	0	0	NaN	0	255	0.967
7	0.138	26.873	24.105	1.612	0	0	162.474	0.667	0	0	NaN	0	255	1.612		4	0.117	19.539	12.537	1.306	0	0	-36.87	0.863	0	0	NaN	0	255	1.306
8	0.131	25.904	22.749	1.496	0	0	-3.18	0.736	0	0	NaN	0	255	1.496		5	0.165	17.519	11.513	1.883	0	0	-2.49	0.587	0	0	NaN	0	255	1.883
9	0.159	28.81	23.026	1.793	0	0	169.216	0.62	0	0	NaN	0	255	1.793		6	0.117	15.415	12.731	1.357	0	0	14.036	0.8	0	0	NaN	0	255	1.357
10	0.131	29.779	21.089	1.504	0	0	173.66	0.728	0	0	NaN	0	255	1.504		7	0.103	14.779	14.668	1.195	0	0	-102.095	0.91	0	0	NaN	0	255	1.195
11	0.097	27.316	21.089	1.108	0	0	175.601	0.987	0	0	NaN	0	255	1.108		8	0.103	16.633	14.53	1.197	0	0	-146.31	0.906	0	0	NaN	0	255	1.197
12	0.138	23.773	19.788	1.554	0	0	-6.34	0.718	0	0	NaN	0	255	1.554		9	0.09	15.664	16.301	1.016	0	0	120.964	1	0	0	NaN	0	255	1.016
13	0.138	25.877	20.784	1.554	0	0	173.991	0.718	0	0	NaN	0	255	1.554		10	0.083	19.733	16.744	0.893	0	0	-150.945	1	0	0	NaN	0	255	0.893
14	0.131	25.6	18.958	1.477	0	0	-12.529	0.755	0	0	NaN	0	255	1.477		11	0.083	17.851	16.107	0.921	0	0	146.31	1	0	0	NaN	0	255	0.921
15	0.138	28.229	19.068	1.609	0	0	176.987	0.669	0	0	NaN	0	255	1.609		12	0.117	18.819	14.723	1.331	0	0	165.069	0.832	0	0	NaN	0	255	1.331
																13	0.131	17.602	13.201	1.511	0	0	170.538	0.721	0	0	NaN	0	255	1.511
1	0.138	19.013	9.603	1.554	0	0	-3.013	0.718	0	0	NaN	0	255	1.554		14	0.103	13.672	11.79	1.174	0	0	-135	0.942	0	0	NaN	0	255	1.174
2	0.103	19.373	11.624	1.195	0	0	167.905	0.91	0	0	NaN	0	255	1.195		15	0.103	13.091	13.478	1.129	0	0	77.905	1	0	0	NaN	0	255	1.129
3	0.131	21.172	11.9	1.465	0	0	-13.241	0.766	0	0	NaN	0	255	1.465
4	0.117	21.033	13.533	1.292	0	0	-10.62	0.882	0	0	NaN	0	255	1.292		1	0.124	22.832	12.288	1.423	0	0	-103.241	0.77	0	0	NaN	0	255	1.423
5	0.152	24.05	14.142	1.771	0	0	180	0.607	0	0	NaN	0	255	1.771		2	0.138	22.583	16.301	1.609	0	0	-63.435	0.669	0	0	NaN	0	255	1.609
6	0.152	22.86	12.786	1.724	0	0	174.289	0.641	0	0	NaN	0	255	1.724		3	0.138	24.493	17.574	1.573	0	0	141.34	0.7	0	0	NaN	0	255	1.573
7	0.131	26.347	12.537	1.494	0	0	180	0.737	0	0	NaN	0	255	1.494		4	0.097	26.153	17.712	1.063	0	0	-128.66	1	0	0	NaN	0	255	1.063
8	0.138	24.41	11.624	1.575	0	0	161.565	0.698	0	0	NaN	0	255	1.575		5	0.103	28.838	16.439	1.174	0	0	-98.13	0.942	0	0	NaN	0	255	1.174
9	0.11	22.666	10.572	1.214	0	0	-24.775	0.941	0	0	NaN	0	255	1.214		6	0.097	27.233	16.218	1.065	0	0	-80.538	1	0	0	NaN	0	255	1.065
10	0.117	20.95	9.769	1.333	0	0	-42.51	0.829	0	0	NaN	0	255	1.333		7	0.124	25.268	15.581	1.443	0	0	123.69	0.748	0	0	NaN	0	255	1.443
11	0.145	24.216	9.659	1.686	0	0	-22.834	0.64	0	0	NaN	0	255	1.686		8	0.097	23.58	15.471	1.114	0	0	116.565	0.977	0	0	NaN	0	255	1.114
12	0.117	26.236	10.434	1.348	0	0	161.565	0.811	0	0	NaN	0	255	1.348		9	0.09	24.271	13.948	0.967	0	0	79.695	1	0	0	NaN	0	255	0.967
13	0.11	20.978	7.694	1.274	0	0	3.814	0.854	0	0	NaN	0	255	1.274		10	0.097	24.963	12.233	1.065	0	0	-116.565	1	0	0	NaN	0	255	1.065
14	0.131	24.022	7.389	1.511	0	0	170.538	0.721	0	0	NaN	0	255	1.511		11	0.11	27.039	12.316	1.218	0	0	180	0.935	0	0	NaN	0	255	1.218
																12	0.09	29.087	13.865	1.021	0	0	-48.366	1	0	0	NaN	0	255	1.021
																13	0.076	26.264	13.976	0.806	0	0	-101.31	1	0	0	NaN	0	255	0.806
																14	0.09	27.814	14.419	1.021	0	0	-14.036	1	0	0	NaN	0	255	1.021
																15	0.083	28.063	18.044	0.943	0	0	48.814	1	0	0	NaN	0	255	0.943

## Sheet: VANGL2 WNT11F1 DOUBLES
VANGL2 WNT11F1 DOUBLES PRIMI																VANGL2 WNT11F1 DOUBLES PRIMII
CELL	AREA	X	Y	PERIM	MAJOR	MINOR	ANGLE	CIRC	AR	ROUND	SOLIDITY	MINTHR	MAXTHR	LENGTH		CELL	AREA	X	Y	PERIM	MAJOR	MINOR	ANGLE	CIRC	AR	ROUND	SOLIDITY	MINTHR	MAXTHR	LENGTH
1	0.138	22.86	14.502	1.55	0	0	180	0.721	0	0	NaN	0	255	1.55		1	0.103	19.788	9.133	1.168	0	0	81.87	0.953	0	0	NaN	0	255	1.168
2	0.097	24.382	15.803	1.053	0	0	-94.764	1	0	0	NaN	0	255	1.053		2	0.124	22.085	9.659	1.37	0	0	47.49	0.83	0	0	NaN	0	255	1.37
3	0.124	23.856	17.408	1.384	0	0	-90	0.814	0	0	NaN	0	255	1.384		3	0.179	24.631	12.067	2.108	0	0	-59.421	0.507	0	0	NaN	0	255	2.108
4	0.103	24.133	19.484	1.197	0	0	56.31	0.906	0	0	NaN	0	255	1.197		4	0.124	23.801	14.142	1.419	0	0	-110.556	0.775	0	0	NaN	0	255	1.419
5	0.138	22.085	18.46	1.609	0	0	-141.34	0.669	0	0	NaN	0	255	1.609		5	0.179	22.057	14.391	2.048	0	0	71.565	0.537	0	0	NaN	0	255	2.048
6	0.138	21.947	20.314	1.586	0	0	150.642	0.689	0	0	NaN	0	255	1.586		6	0.186	20.092	16.55	2.193	0	0	171.254	0.486	0	0	NaN	0	255	2.193
7	0.152	20.037	20.895	1.769	0	0	-19.29	0.609	0	0	NaN	0	255	1.769		7	0.124	18.155	15.609	1.428	0	0	125.538	0.764	0	0	NaN	0	255	1.428
8	0.124	18.072	20.729	1.411	0	0	154.983	0.783	0	0	NaN	0	255	1.411		8	0.131	19.843	14.474	1.485	0	0	-26.565	0.746	0	0	NaN	0	255	1.485
9	0.124	16.716	18.764	1.4	0	0	-17.354	0.795	0	0	NaN	0	255	1.4		9	0.11	17.131	13.893	1.263	0	0	-150.255	0.868	0	0	NaN	0	255	1.263
10	0.11	19.677	19.151	1.214	0	0	65.225	0.941	0	0	NaN	0	255	1.214		10	0.103	18.819	12.703	1.183	0	0	-12.095	0.928	0	0	NaN	0	255	1.183
11	0.152	18.294	17.768	1.705	0	0	78.69	0.655	0	0	NaN	0	255	1.705		11	0.124	20.95	12.454	1.436	0	0	-118.072	0.756	0	0	NaN	0	255	1.436
12	0.11	16.356	16.854	1.225	0	0	19.654	0.923	0	0	NaN	0	255	1.225		12	0.186	19.982	10.987	2.121	0	0	-166.504	0.52	0	0	NaN	0	255	2.121
13	0.083	17.602	15.222	0.946	0	0	-19.983	1	0	0	NaN	0	255	0.946		13	0.172	17.436	11.347	2.031	0	0	-16.928	0.525	0	0	NaN	0	255	2.031
14	0.124	19.29	15.609	1.384	0	0	0	0.814	0	0	NaN	0	255	1.384		14	0.117	18.404	9.963	1.292	0	0	-78.69	0.882	0	0	NaN	0	255	1.292
15	0.145	21.919	15.858	1.683	0	0	171.469	0.642	0	0	NaN	0	255	1.683		15	0.069	15.388	12.786	0.787	0	0	36.87	1	0	0	NaN	0	255	0.787
16	0.159	20.12	17.187	1.867	0	0	-12.804	0.571	0	0	NaN	0	255	1.867
																1	0.172	34.069	15.775	1.978	0	0	70.821	0.554	0	0	NaN	0	255	1.978
1	0.152	32.325	11.319	1.779	0	0	174.806	0.602	0	0	NaN	0	255	1.779		2	0.145	34.594	18.072	1.669	0	0	174.289	0.653	0	0	NaN	0	255	1.669
2	0.145	30.914	13.174	1.643	0	0	34.509	0.674	0	0	NaN	0	255	1.643		3	0.11	32.851	19.484	1.214	0	0	-114.775	0.941	0	0	NaN	0	255	1.214
3	0.138	28.783	13.533	1.559	0	0	173.991	0.713	0	0	NaN	0	255	1.559		4	0.131	30.111	19.788	1.461	0	0	-26.565	0.771	0	0	NaN	0	255	1.461
4	0.11	29.89	11.928	1.273	0	0	90	0.855	0	0	NaN	0	255	1.273		5	0.165	27.952	18.681	1.918	0	0	-46.736	0.565	0	0	NaN	0	255	1.918
5	0.145	30.803	9.742	1.694	0	0	-129.094	0.634	0	0	NaN	0	255	1.694		6	0.193	29.391	17.325	2.214	0	0	0	0.495	0	0	NaN	0	255	2.214
6	0.124	28.81	8.524	1.423	0	0	-13.241	0.77	0	0	NaN	0	255	1.423		7	0.152	31.439	18.294	1.734	0	0	-163.301	0.634	0	0	NaN	0	255	1.734
7	0.138	25.987	7.998	1.56	0	0	25.201	0.712	0	0	NaN	0	255	1.56		8	0.131	32.353	16.993	1.465	0	0	-79.992	0.766	0	0	NaN	0	255	1.465
8	0.124	23.912	9.493	1.414	0	0	-28.072	0.779	0	0	NaN	0	255	1.414		9	0.124	32.436	14.889	1.387	0	0	-151.928	0.81	0	0	NaN	0	255	1.387
9	0.124	23.746	11.651	1.388	0	0	86.424	0.809	0	0	NaN	0	255	1.388		10	0.131	30.443	15.637	1.511	0	0	-26.565	0.721	0	0	NaN	0	255	1.511
10	0.097	21.725	11.624	1.04	0	0	-24.444	1	0	0	NaN	0	255	1.04
11	0.117	22.888	13.506	1.339	0	0	29.745	0.822	0	0	NaN	0	255	1.339		1	0.097	23.33	4.926	1.05	0	0	-161.565	1	0	0	NaN	0	255	1.05
12	0.103	26.485	13.921	1.195	0	0	167.905	0.91	0	0	NaN	0	255	1.195		2	0.138	20.342	4.262	1.542	0	0	-160.56	0.729	0	0	NaN	0	255	1.542
13	0.138	25.323	12.537	1.614	0	0	173.991	0.665	0	0	NaN	0	255	1.614		3	0.117	22.113	5.867	1.333	0	0	137.49	0.829	0	0	NaN	0	255	1.333
14	0.138	25.351	10.821	1.551	0	0	0	0.72	0	0	NaN	0	255	1.551		4	0.11	23.469	7.113	1.274	0	0	-145.305	0.854	0	0	NaN	0	255	1.274
15	0.131	27.62	11.956	1.485	0	0	-153.435	0.746	0	0	NaN	0	255	1.485		5	0.117	24.299	9.133	1.32	0	0	124.695	0.845	0	0	NaN	0	255	1.32
16	0.131	28.423	10.406	1.474	0	0	-125.538	0.758	0	0	NaN	0	255	1.474		6	0.117	22.971	11.153	1.367	0	0	158.199	0.788	0	0	NaN	0	255	1.367
17	0.138	26.513	9.41	1.55	0	0	180	0.721	0	0	NaN	0	255	1.55		7	0.138	21.006	11.07	1.554	0	0	93.18	0.718	0	0	NaN	0	255	1.554
																8	0.131	19.124	11.707	1.511	0	0	-29.358	0.721	0	0	NaN	0	255	1.511
1	0.131	22.113	5.258	1.531	0	0	139.399	0.702	0	0	NaN	0	255	1.531		9	0.117	18.875	10.019	1.339	0	0	29.745	0.822	0	0	NaN	0	255	1.339
2	0.145	20.258	5.923	1.664	0	0	92.862	0.657	0	0	NaN	0	255	1.664		10	0.103	20.342	8.607	1.141	0	0	39.289	0.998	0	0	NaN	0	255	1.141
3	0.131	18.543	6.947	1.494	0	0	90	0.737	0	0	NaN	0	255	1.494		11	0.124	21.974	9.161	1.411	0	0	42.709	0.783	0	0	NaN	0	255	1.411
4	0.145	18.764	8.939	1.639	0	0	-78.111	0.677	0	0	NaN	0	255	1.639		12	0.124	21.449	7.168	1.414	0	0	-29.745	0.779	0	0	NaN	0	255	1.414
5	0.09	22.39	10.019	0.998	0	0	160.017	1	0	0	NaN	0	255	0.998		13	0.117	19.733	6.282	1.306	0	0	-124.695	0.863	0	0	NaN	0	255	1.306
6	0.117	20.397	8.441	1.367	0	0	-68.199	0.788	0	0	NaN	0	255	1.367		14	0.138	18.321	7.971	1.609	0	0	49.086	0.669	0	0	NaN	0	255	1.609
7	0.124	23.746	8.275	1.449	0	0	173.29	0.743	0	0	NaN	0	255	1.449
8	0.138	21.919	7.362	1.542	0	0	112.38	0.729	0	0	NaN	0	255	1.542		1	0.124	26.292	7.057	1.411	0	0	-100.008	0.783	0	0	NaN	0	255	1.411
9	0.124	24.078	6.697	1.418	0	0	-49.764	0.776	0	0	NaN	0	255	1.418		2	0.083	27.233	8.635	0.941	0	0	0	1	0	0	NaN	0	255	0.941
10	0.09	23.635	4.926	0.996	0	0	-90	1	0	0	NaN	0	255	0.996		3	0.124	25.877	10.129	1.439	0	0	90	0.753	0	0	NaN	0	255	1.439
																4	0.103	24.797	11.402	1.141	0	0	131.987	0.998	0	0	NaN	0	255	1.141
1	0.09	19.456	5.673	0.956	0	0	-170.538	1	0	0	NaN	0	255	0.956		5	0.11	23.386	13.035	1.229	0	0	36.87	0.918	0	0	NaN	0	255	1.229
2	0.103	17.602	6.753	1.14	0	0	26.565	1	0	0	NaN	0	255	1.14		6	0.11	22.03	12.011	1.229	0	0	-123.69	0.918	0	0	NaN	0	255	1.229
3	0.09	20.84	7.002	0.968	0	0	-30.964	1	0	0	NaN	0	255	0.968		7	0.131	19.982	10.821	1.52	0	0	99.462	0.712	0	0	NaN	0	255	1.52
4	0.124	20.84	9.354	1.449	0	0	-96.71	0.743	0	0	NaN	0	255	1.449		8	0.097	21.366	9.88	1.121	0	0	-22.62	0.965	0	0	NaN	0	255	1.121
5	0.131	19.539	11.762	1.474	0	0	35.538	0.758	0	0	NaN	0	255	1.474		9	0.103	23.137	10.627	1.136	0	0	138.013	1	0	0	NaN	0	255	1.136
6	0.11	16.578	12.205	1.274	0	0	124.695	0.854	0	0	NaN	0	255	1.274		10	0.11	19.954	8.413	1.262	0	0	-105.945	0.87	0	0	NaN	0	255	1.262
7	0.117	17.851	11.126	1.32	0	0	124.695	0.845	0	0	NaN	0	255	1.32		11	0.124	21.532	7.998	1.428	0	0	-125.538	0.764	0	0	NaN	0	255	1.428
8	0.117	19.345	9.963	1.32	0	0	124.695	0.845	0	0	NaN	0	255	1.32		12	0.124	23.164	8.441	1.419	0	0	-159.444	0.775	0	0	NaN	0	255	1.419
9	0.117	19.345	7.694	1.339	0	0	-97.125	0.822	0	0	NaN	0	255	1.339		13	0.131	24.382	9.437	1.474	0	0	33.69	0.758	0	0	NaN	0	255	1.474
10	0.09	17.602	8.662	0.998	0	0	108.435	1	0	0	NaN	0	255	0.998		14	0.117	24.742	7.417	1.339	0	0	-82.875	0.822	0	0	NaN	0	255	1.339
11	0.097	15.83	7.555	1.108	0	0	4.399	0.987	0	0	NaN	0	255	1.108		15	0.145	22.777	6.448	1.661	0	0	-2.862	0.659	0	0	NaN	0	255	1.661
12	0.145	14.198	7.804	1.683	0	0	-81.469	0.642	0	0	NaN	0	255	1.683		16	0.083	27.482	11.209	0.941	0	0	63.435	1	0	0	NaN	0	255	0.941
13	0.11	12.482	9.244	1.229	0	0	56.31	0.918	0	0	NaN	0	255	1.229		17	0.069	26.292	12.399	0.745	0	0	135	1	0	0	NaN	0	255	0.745
14	0.076	13.118	10.849	0.865	0	0	-41.186	1	0	0	NaN	0	255	0.865
15	0.097	14.779	11.458	1.107	0	0	-53.973	0.99	0	0	NaN	0	255	1.107		1	0.11	18.515	12.316	1.238	0	0	24.775	0.905	0	0	NaN	0	255	1.238
16	0.097	14.447	9.576	1.113	0	0	-171.254	0.98	0	0	NaN	0	255	1.113		2	0.11	19.871	13.865	1.214	0	0	-132.274	0.941	0	0	NaN	0	255	1.214
17	0.097	16.246	9.742	1.063	0	0	38.66	1	0	0	NaN	0	255	1.063		3	0.124	19.373	16.273	1.411	0	0	76.759	0.783	0	0	NaN	0	255	1.411
																4	0.124	17.629	16.799	1.418	0	0	-144.462	0.776	0	0	NaN	0	255	1.418
1	0.11	31.052	11.181	1.274	0	0	-55.305	0.854	0	0	NaN	0	255	1.274		5	0.097	15.332	16.854	1.075	0	0	57.529	1	0	0	NaN	0	255	1.075
2	0.152	30.277	15.249	1.709	0	0	64.654	0.653	0	0	NaN	0	255	1.709		6	0.103	16.854	15.139	1.156	0	0	162.897	0.973	0	0	NaN	0	255	1.156
3	0.124	29.308	13.229	1.449	0	0	-173.29	0.743	0	0	NaN	0	255	1.449		7	0.103	15.055	14.945	1.164	0	0	153.435	0.96	0	0	NaN	0	255	1.164
4	0.145	29.807	11.845	1.687	0	0	130.914	0.639	0	0	NaN	0	255	1.687		8	0.069	13.229	14.308	0.769	0	0	63.435	1	0	0	NaN	0	255	0.769
5	0.103	27.925	10.766	1.156	0	0	107.103	0.973	0	0	NaN	0	255	1.156		9	0.11	16.273	11.845	1.274	0	0	176.186	0.854	0	0	NaN	0	255	1.274
6	0.124	25.849	10.738	1.411	0	0	-26.565	0.783	0	0	NaN	0	255	1.411		10	0.152	16.605	13.506	1.724	0	0	-174.56	0.641	0	0	NaN	0	255	1.724
7	0.117	23.856	11.43	1.32	0	0	-58.392	0.845	0	0	NaN	0	255	1.32		11	0.152	18.238	14.613	1.716	0	0	-90	0.647	0	0	NaN	0	255	1.716
8	0.152	22.473	12.565	1.724	0	0	131.186	0.641	0	0	NaN	0	255	1.724
9	0.11	22.334	14.585	1.223	0	0	86.186	0.927	0	0	NaN	0	255	1.223		1	0.124	20.009	9.908	1.443	0	0	6.71	0.748	0	0	NaN	0	255	1.443
10	0.131	23.829	15.526	1.506	0	0	16.39	0.726	0	0	NaN	0	255	1.506		2	0.103	21.393	11.707	1.162	0	0	-90	0.962	0	0	NaN	0	255	1.162
11	0.097	23.856	13.838	1.087	0	0	-107.103	1	0	0	NaN	0	255	1.087		3	0.124	20.397	13.589	1.449	0	0	-173.29	0.743	0	0	NaN	0	255	1.449
12	0.124	25.102	12.786	1.449	0	0	6.34	0.743	0	0	NaN	0	255	1.449		4	0.124	18.321	13.727	1.37	0	0	47.49	0.83	0	0	NaN	0	255	1.37
13	0.131	27.288	12.26	1.494	0	0	180	0.737	0	0	NaN	0	255	1.494		5	0.138	17.491	15.471	1.614	0	0	-173.991	0.665	0	0	NaN	0	255	1.614
14	0.165	27.205	13.838	1.883	0	0	2.49	0.587	0	0	NaN	0	255	1.883		6	0.124	15.858	14.031	1.384	0	0	162.646	0.814	0	0	NaN	0	255	1.384
15	0.11	28.893	15.083	1.219	0	0	86.186	0.933	0	0	NaN	0	255	1.219		7	0.138	15.139	12.094	1.609	0	0	42.879	0.669	0	0	NaN	0	255	1.609
16	0.11	27.426	15.443	1.249	0	0	-167.905	0.889	0	0	NaN	0	255	1.249		8	0.09	15.72	9.908	0.985	0	0	128.66	1	0	0	NaN	0	255	0.985
17	0.117	25.877	14.862	1.351	0	0	-55.305	0.806	0	0	NaN	0	255	1.351		9	0.145	17.712	10.102	1.681	0	0	16.699	0.644	0	0	NaN	0	255	1.681
18	0.131	25.683	16.55	1.471	0	0	-159.444	0.761	0	0	NaN	0	255	1.471		10	0.138	17.38	12.15	1.568	0	0	49.399	0.705	0	0	NaN	0	255	1.568
19	0.124	27.703	16.993	1.384	0	0	-17.354	0.814	0	0	NaN	0	255	1.384		11	0.117	19.456	11.762	1.33	0	0	-176.424	0.833	0	0	NaN	0	255	1.33
1	0.152	28.838	22.556	1.719	0	0	-31.43	0.645	0	0	NaN	0	255	1.719		1	0.103	23.247	12.177	1.195	0	0	77.905	0.91	0	0	NaN	0	255	1.195
2	0.097	30.194	24.271	1.087	0	0	75.964	1	0	0	NaN	0	255	1.087		2	0.103	21.615	10.461	1.173	0	0	19.654	0.945	0	0	NaN	0	255	1.173
3	0.11	28.866	25.351	1.229	0	0	-81.87	0.918	0	0	NaN	0	255	1.229		3	0.11	19.622	11.292	1.263	0	0	26.565	0.868	0	0	NaN	0	255	1.263
4	0.138	28.81	27.122	1.586	0	0	27.897	0.689	0	0	NaN	0	255	1.586		4	0.083	16.827	13.174	0.943	0	0	95.194	1	0	0	NaN	0	255	0.943
5	0.138	29.087	28.7	1.568	0	0	-130.601	0.705	0	0	NaN	0	255	1.568		5	0.097	18.1	10.96	1.121	0	0	57.529	0.965	0	0	NaN	0	255	1.121
6	0.083	27.067	29.557	0.946	0	0	-19.983	1	0	0	NaN	0	255	0.946		6	0.152	18.1	15.554	1.759	0	0	-22.834	0.616	0	0	NaN	0	255	1.759
7	0.083	24.687	30.305	0.887	0	0	5.711	1	0	0	NaN	0	255	0.887		7	0.103	22.002	13.948	1.136	0	0	131.987	1	0	0	NaN	0	255	1.136
8	0.083	22.915	30.083	0.941	0	0	-63.435	1	0	0	NaN	0	255	0.941		8	0.083	21.393	12.288	0.941	0	0	90	1	0	0	NaN	0	255	0.941
9	0.083	22.196	28.506	0.952	0	0	149.036	1	0	0	NaN	0	255	0.952		9	0.124	18.404	13.506	1.436	0	0	-61.928	0.756	0	0	NaN	0	255	1.436
10	0.097	22.971	26.845	1.107	0	0	0	0.99	0	0	NaN	0	255	1.107		10	0.103	21.033	15.443	1.174	0	0	-8.13	0.942	0	0	NaN	0	255	1.174
11	0.083	23.303	25.406	0.913	0	0	164.745	1	0	0	NaN	0	255	0.913		11	0.097	19.705	14.585	1.114	0	0	63.435	0.977	0	0	NaN	0	255	1.114
12	0.117	25.351	23.358	1.333	0	0	-140.194	0.829	0	0	NaN	0	255	1.333		12	0.076	19.954	12.814	0.843	0	0	111.801	1	0	0	NaN	0	255	0.843
13	0.103	27.26	23.939	1.195	0	0	-164.055	0.91	0	0	NaN	0	255	1.195
14	0.103	26.928	25.572	1.141	0	0	-53.973	0.998	0	0	NaN	0	255	1.141		1	0.138	18.266	13.139	1.604	0	0	168.111	0.673	0	0	NaN	0	255	1.604
15	0.117	24.936	25.295	1.339	0	0	29.745	0.822	0	0	NaN	0	255	1.339		2	0.131	20.321	13.741	1.497	0	0	-45	0.734	0	0	NaN	0	255	1.497
16	0.097	25.351	26.735	1.096	0	0	-138.013	1	0	0	NaN	0	255	1.096		3	0.172	22.438	13.201	1.969	0	0	155.556	0.559	0	0	NaN	0	255	1.969
17	0.117	23.912	28.423	1.339	0	0	-60.255	0.822	0	0	NaN	0	255	1.339		4	0.11	24.078	14.82	1.265	0	0	-113.199	0.867	0	0	NaN	0	255	1.265
18	0.117	25.794	28.644	1.357	0	0	-169.38	0.8	0	0	NaN	0	255	1.357		5	0.131	22.085	15.256	1.474	0	0	-79.992	0.757	0	0	NaN	0	255	1.474
19	0.103	26.762	27.15	1.174	0	0	45	0.942	0	0	NaN	0	255	1.174		6	0.131	18.183	14.883	1.474	0	0	-33.69	0.757	0	0	NaN	0	255	1.474
																7	0.117	20.258	15.671	1.329	0	0	-3.576	0.834	0	0	NaN	0	255	1.329
1	0.152	22.279	13.423	1.766	0	0	148.57	0.611	0	0	NaN	0	255	1.766		8	0.117	21.587	16.979	1.313	0	0	-55.305	0.855	0	0	NaN	0	255	1.313
2	0.159	23.939	14.751	1.834	0	0	-95.194	0.592	0	0	NaN	0	255	1.834		9	0.11	23.393	16.896	1.207	0	0	-118.301	0.952	0	0	NaN	0	255	1.207
3	0.117	21.836	15.166	1.361	0	0	-64.983	0.794	0	0	NaN	0	255	1.361		10	0.11	22.293	20.155	1.246	0	0	28.301	0.893	0	0	NaN	0	255	1.246
4	0.131	23.137	17.103	1.506	0	0	-106.39	0.726	0	0	NaN	0	255	1.506		11	0.165	19.802	20.528	1.888	0	0	-32.276	0.583	0	0	NaN	0	255	1.888
5	0.138	21.504	17.02	1.568	0	0	-47.121	0.705	0	0	NaN	0	255	1.568		12	0.138	19.843	18.639	1.597	0	0	62.103	0.679	0	0	NaN	0	255	1.597
6	0.165	22.362	20.148	1.885	0	0	-2.603	0.585	0	0	NaN	0	255	1.885		13	0.124	21.898	18.619	1.376	0	0	-173.29	0.824	0	0	NaN	0	255	1.376
7	0.152	22.03	18.653	1.719	0	0	165.964	0.645	0	0	NaN	0	255	1.719		14	0.117	18.868	16.771	1.29	0	0	-176.424	0.886	0	0	NaN	0	255	1.29
8	0.117	19.76	18.875	1.347	0	0	79.38	0.812	0	0	NaN	0	255	1.347		15	0.11	16.854	16.315	1.234	0	0	-132.274	0.91	0	0	NaN	0	255	1.234
9	0.117	18.985	16.744	1.357	0	0	-169.38	0.8	0	0	NaN	0	255	1.357		16	0.117	16.003	14.592	1.319	0	0	64.983	0.846	0	0	NaN	0	255	1.319
10	0.138	20.286	13.755	1.56	0	0	-29.358	0.712	0	0	NaN	0	255	1.56		17	0.117	17.56	18.245	1.337	0	0	34.695	0.824	0	0	NaN	0	255	1.337
11	0.131	18.349	13.284	1.511	0	0	170.538	0.721	0	0	NaN	0	255	1.511
12	0.145	16.135	14.502	1.694	0	0	53.13	0.634	0	0	NaN	0	255	1.694		1	0.152	26.485	9.686	1.769	0	0	-160.71	0.609	0	0	NaN	0	255	1.769
13	0.152	18.487	14.917	1.758	0	0	-27.759	0.616	0	0	NaN	0	255	1.758		2	0.076	24.299	10.323	0.823	0	0	-106.699	1	0	0	NaN	0	255	0.823
14	0.165	19.871	15.581	1.889	0	0	-5.194	0.582	0	0	NaN	0	255	1.889		3	0.11	23.469	12.205	1.244	0	0	-31.608	0.896	0	0	NaN	0	255	1.244
15	0.152	16.854	16.301	1.724	0	0	-174.56	0.641	0	0	NaN	0	255	1.724		4	0.159	25.295	13.174	1.847	0	0	7.765	0.584	0	0	NaN	0	255	1.847
16	0.138	17.574	18.238	1.575	0	0	18.435	0.698	0	0	NaN	0	255	1.575		5	0.097	27.426	13.174	1.119	0	0	-171.87	0.968	0	0	NaN	0	255	1.119
17	0.138	19.871	20.369	1.597	0	0	-32.005	0.68	0	0	NaN	0	255	1.597		6	0.138	27.731	11.43	1.539	0	0	-126.254	0.732	0	0	NaN	0	255	1.539
																7	0.138	25.96	11.541	1.586	0	0	-152.103	0.689	0	0	NaN	0	255	1.586
1	0.117	22.722	13.035	1.367	0	0	-57.265	0.788	0	0	NaN	0	255	1.367		8	0.09	25.904	14.557	0.968	0	0	-30.964	1	0	0	NaN	0	255	0.968
2	0.145	21.255	13.533	1.698	0	0	-69.775	0.631	0	0	NaN	0	255	1.698		9	0.138	24.631	15.969	1.609	0	0	-6.009	0.669	0	0	NaN	0	255	1.609
3	0.117	17.657	11.956	1.347	0	0	-79.38	0.812	0	0	NaN	0	255	1.347		10	0.097	22.417	15.609	1.053	0	0	94.399	1	0	0	NaN	0	255	1.053
4	0.131	16.246	13.616	1.523	0	0	-70.56	0.71	0	0	NaN	0	255	1.523		11	0.097	24.105	14.613	1.075	0	0	81.254	1	0	0	NaN	0	255	1.075
5	0.11	17.851	13.81	1.284	0	0	-82.875	0.841	0	0	NaN	0	255	1.284		12	0.124	22.583	13.644	1.384	0	0	0	0.814	0	0	NaN	0	255	1.384
6	0.11	19.539	14.391	1.223	0	0	-98.13	0.927	0	0	NaN	0	255	1.223
7	0.131	21.476	15.443	1.485	0	0	153.435	0.746	0	0	NaN	0	255	1.485		1	0.09	21.172	7.389	1.002	0	0	94.764	1	0	0	NaN	0	255	1.002
8	0.103	23.663	15.249	1.164	0	0	175.914	0.96	0	0	NaN	0	255	1.164		2	0.152	18.736	7.223	1.75	0	0	19.29	0.622	0	0	NaN	0	255	1.75
9	0.131	19.207	18.127	1.523	0	0	18.435	0.71	0	0	NaN	0	255	1.523		3	0.138	22.583	8.192	1.614	0	0	173.991	0.665	0	0	NaN	0	255	1.614
10	0.124	18.21	19.428	1.439	0	0	180	0.753	0	0	NaN	0	255	1.439		4	0.124	22.915	9.852	1.411	0	0	154.983	0.783	0	0	NaN	0	255	1.411
11	0.117	16.661	18.266	1.328	0	0	180	0.834	0	0	NaN	0	255	1.328		5	0.117	23.109	11.651	1.333	0	0	172.875	0.829	0	0	NaN	0	255	1.333
12	0.124	17.159	16.882	1.418	0	0	-37.569	0.776	0	0	NaN	0	255	1.418		6	0.097	20.895	10.96	1.063	0	0	51.34	1	0	0	NaN	0	255	1.063
13	0.124	19.401	16.356	1.394	0	0	83.29	0.803	0	0	NaN	0	255	1.394		7	0.117	18.183	10.378	1.328	0	0	0	0.834	0	0	NaN	0	255	1.328
14	0.131	21.227	16.937	1.499	0	0	-3.18	0.733	0	0	NaN	0	255	1.499		8	0.124	17.159	9.216	1.375	0	0	-40.236	0.825	0	0	NaN	0	255	1.375
15	0.117	16.965	15.111	1.292	0	0	-10.62	0.882	0	0	NaN	0	255	1.292		9	0.09	15.664	9.797	1.018	0	0	45	1	0	0	NaN	0	255	1.018
16	0.145	19.982	12.233	1.646	0	0	-162.474	0.672	0	0	NaN	0	255	1.646		10	0.138	17.436	11.845	1.606	0	0	176.987	0.672	0	0	NaN	0	255	1.606
																11	0.083	19.013	11.845	0.947	0	0	84.806	1	0	0	NaN	0	255	0.947
1	0.159	13.782	11.236	1.807	0	0	-63.435	0.61	0	0	NaN	0	255	1.807		12	0.145	20.646	13.589	1.62	0	0	-171.027	0.693	0	0	NaN	0	255	1.62
2	0.145	12.509	12.758	1.628	0	0	-55.491	0.686	0	0	NaN	0	255	1.628		13	0.131	17.712	13.201	1.494	0	0	0	0.737	0	0	NaN	0	255	1.494
3	0.138	14.364	14.447	1.609	0	0	152.103	0.669	0	0	NaN	0	255	1.609		14	0.165	18.958	8.33	1.882	0	0	180	0.587	0	0	NaN	0	255	1.882
4	0.131	15.388	12.952	1.512	0	0	-64.799	0.72	0	0	NaN	0	255	1.512		15	0.117	20.369	9.216	1.306	0	0	-143.13	0.863	0	0	NaN	0	255	1.306
5	0.09	16.384	11.624	0.968	0	0	-120.964	1	0	0	NaN	0	255	0.968
6	0.131	18.902	10.821	1.506	0	0	-33.69	0.726	0	0	NaN	0	255	1.506		1	0.131	30.388	8.614	1.483	0	0	163.61	0.748	0	0	NaN	0	255	1.483
7	0.09	20.729	12.869	1.021	0	0	14.036	1	0	0	NaN	0	255	1.021		2	0.124	29.495	6.725	1.37	0	0	180	0.831	0	0	NaN	0	255	1.37
8	0.145	21.725	14.889	1.643	0	0	-55.491	0.674	0	0	NaN	0	255	1.643		3	0.117	27.274	6.518	1.339	0	0	-172.875	0.822	0	0	NaN	0	255	1.339
9	0.145	20.452	16.827	1.683	0	0	119.055	0.642	0	0	NaN	0	255	1.683		4	0.103	28.021	5.044	1.189	0	0	61.699	0.918	0	0	NaN	0	255	1.189
10	0.103	18.487	17.242	1.188	0	0	-28.301	0.92	0	0	NaN	0	255	1.188		5	0.145	25.801	5.023	1.628	0	0	173.991	0.687	0	0	NaN	0	255	1.628
11	0.152	16.605	14.834	1.724	0	0	-43.025	0.641	0	0	NaN	0	255	1.724		6	0.117	25.261	6.85	1.329	0	0	-90	0.834	0	0	NaN	0	255	1.329
12	0.131	17.519	13.533	1.506	0	0	-163.61	0.726	0	0	NaN	0	255	1.506		7	0.117	24.493	8.822	1.298	0	0	82.875	0.875	0	0	NaN	0	255	1.298
13	0.138	18.709	12.509	1.575	0	0	161.565	0.698	0	0	NaN	0	255	1.575		8	0.103	26.319	8.656	1.133	0	0	26.565	1	0	0	NaN	0	255	1.133
14	0.179	19.871	14.391	2.037	0	0	138.366	0.543	0	0	NaN	0	255	2.037		9	0.097	28.271	8.282	1.077	0	0	-118.61	1	0	0	NaN	0	255	1.077
15	0.138	18.598	15.332	1.614	0	0	-173.991	0.665	0	0	NaN	0	255	1.614		10	0.152	28.395	10.108	1.746	0	0	19.29	0.625	0	0	NaN	0	255	1.746
																11	0.131	30.533	10.399	1.472	0	0	-128.157	0.759	0	0	NaN	0	255	1.472
1	0.145	17.02	8.192	1.628	0	0	162.474	0.686	0	0	NaN	0	255	1.628		12	0.138	28.769	12.06	1.569	0	0	-141.34	0.704	0	0	NaN	0	255	1.569
2	0.152	14.917	8.939	1.729	0	0	-39.094	0.637	0	0	NaN	0	255	1.729		13	0.152	26.921	11.852	1.739	0	0	-148.57	0.63	0	0	NaN	0	255	1.739
3	0.124	17.131	9.991	1.4	0	0	159.444	0.795	0	0	NaN	0	255	1.4		14	0.131	26.05	10.378	1.453	0	0	-128.157	0.78	0	0	NaN	0	255	1.453
4	0.172	16.799	11.402	1.966	0	0	-30.964	0.561	0	0	NaN	0	255	1.966
5	0.11	18.875	14.142	1.209	0	0	164.055	0.948	0	0	NaN	0	255	1.209		1	0.131	24.825	13.928	1.453	0	0	-90	0.78	0	0	NaN	0	255	1.453
6	0.124	16.993	15.083	1.384	0	0	-72.646	0.814	0	0	NaN	0	255	1.384		2	0.159	25.24	16.522	1.827	0	0	-90	0.597	0	0	NaN	0	255	1.827
7	0.145	14.64	15.415	1.693	0	0	-168.69	0.634	0	0	NaN	0	255	1.693		3	0.097	24.057	18.37	1.078	0	0	75.964	1	0	0	NaN	0	255	1.078
8	0.138	12.952	14.308	1.594	0	0	161.565	0.682	0	0	NaN	0	255	1.594		4	0.131	22.978	16.668	1.458	0	0	86.634	0.774	0	0	NaN	0	255	1.458
9	0.145	11.153	12.316	1.646	0	0	135	0.672	0	0	NaN	0	255	1.646		5	0.165	21.691	18.266	1.868	0	0	0	0.596	0	0	NaN	0	255	1.868
10	0.11	11.984	10.517	1.263	0	0	-26.565	0.868	0	0	NaN	0	255	1.263		6	0.138	22.604	20.092	1.582	0	0	83.991	0.692	0	0	NaN	0	255	1.582
11	0.117	13.423	12.205	1.333	0	0	-93.576	0.829	0	0	NaN	0	255	1.333		7	0.117	19.885	20.134	1.313	0	0	34.695	0.855	0	0	NaN	0	255	1.313
12	0.117	16.495	13.367	1.32	0	0	55.305	0.845	0	0	NaN	0	255	1.32		8	0.124	19.241	18.121	1.376	0	0	93.576	0.824	0	0	NaN	0	255	1.376
13	0.131	14.004	10.378	1.499	0	0	-176.82	0.733	0	0	NaN	0	255	1.499		9	0.145	18.619	16.19	1.628	0	0	36.87	0.687	0	0	NaN	0	255	1.628
14	0.131	14.889	13.506	1.496	0	0	176.82	0.736	0	0	NaN	0	255	1.496		10	0.117	19.221	14.031	1.328	0	0	180	0.834	0	0	NaN	0	255	1.328
																11	0.131	22.895	14.094	1.523	0	0	-106.39	0.71	0	0	NaN	0	255	1.523
1	0.083	29.64	8.828	0.913	0	0	169.695	1	0	0	NaN	0	255	0.913		12	0.131	21.276	14.467	1.454	0	0	-90	0.779	0	0	NaN	0	255	1.454
2	0.145	26.43	7.417	1.669	0	0	174.289	0.653	0	0	NaN	0	255	1.669		13	0.11	20.923	16.626	1.249	0	0	-74.055	0.889	0	0	NaN	0	255	1.249
3	0.131	23.69	6.587	1.512	0	0	26.565	0.72	0	0	NaN	0	255	1.512
4	0.124	22.528	7.555	1.384	0	0	180	0.814	0	0	NaN	0	255	1.384		1	0.103	27.17	7.265	1.133	0	0	-63.435	1	0	0	NaN	0	255	1.133
5	0.117	24.714	8.386	1.333	0	0	86.424	0.829	0	0	NaN	0	255	1.333		2	0.124	25.095	7.721	1.395	0	0	-35.538	0.801	0	0	NaN	0	255	1.395
6	0.117	26.07	9.52	1.34	0	0	37.569	0.82	0	0	NaN	0	255	1.34		3	0.179	26.236	9.257	2.054	0	0	14.036	0.534	0	0	NaN	0	255	2.054
7	0.097	27.897	8.745	1.065	0	0	-171.254	1	0	0	NaN	0	255	1.065		4	0.097	28.104	10.046	1.083	0	0	94.399	1	0	0	NaN	0	255	1.083
8	0.11	29.724	10.627	1.284	0	0	82.405	0.841	0	0	NaN	0	255	1.284		5	0.11	29.62	8.967	1.265	0	0	-137.726	0.866	0	0	NaN	0	255	1.265
9	0.103	28.284	10.434	1.168	0	0	175.914	0.953	0	0	NaN	0	255	1.168		6	0.124	28.706	7.991	1.376	0	0	-173.29	0.824	0	0	NaN	0	255	1.376
10	0.117	27.869	12.482	1.291	0	0	148.392	0.884	0	0	NaN	0	255	1.291
11	0.138	26.458	13.782	1.575	0	0	161.565	0.698	0	0	NaN	0	255	1.575		1	0.11	31.197	15.298	1.238	0	0	-126.87	0.904	0	0	NaN	0	255	1.238
12	0.083	24.022	13.257	0.894	0	0	-158.199	1	0	0	NaN	0	255	0.894		2	0.11	29.537	15.941	1.204	0	0	-42.274	0.956	0	0	NaN	0	255	1.204
13	0.117	25.074	11.9	1.367	0	0	-122.735	0.788	0	0	NaN	0	255	1.367		3	0.083	27.731	16.086	0.933	0	0	123.69	1	0	0	NaN	0	255	0.933
14	0.11	26.458	11.181	1.225	0	0	160.346	0.923	0	0	NaN	0	255	1.225		4	0.062	26.299	16.668	0.656	0	0	-156.801	1	0	0	NaN	0	255	0.656
15	0.131	24.244	10.323	1.461	0	0	113.629	0.771	0	0	NaN	0	255	1.461		5	0.124	28.457	19.262	1.41	0	0	-166.759	0.785	0	0	NaN	0	255	1.41
16	0.124	22.473	9.271	1.388	0	0	-25.017	0.809	0	0	NaN	0	255	1.388		6	0.131	26.652	19.532	1.455	0	0	-86.82	0.777	0	0	NaN	0	255	1.455
17	0.124	22.805	11.513	1.411	0	0	169.992	0.783	0	0	NaN	0	255	1.411		7	0.159	28.125	17.415	1.809	0	0	30.069	0.609	0	0	NaN	0	255	1.809
18	0.117	20.867	10.378	1.292	0	0	-10.62	0.882	0	0	NaN	0	255	1.292		8	0.11	30.097	19.906	1.207	0	0	-140.711	0.952	0	0	NaN	0	255	1.207
																9	0.117	28.125	20.943	1.304	0	0	-79.38	0.867	0	0	NaN	0	255	1.304
1	0.117	30.332	6.836	1.339	0	0	-172.875	0.822	0	0	NaN	0	255	1.339		10	0.117	29.661	21.628	1.337	0	0	-153.435	0.824	0	0	NaN	0	255	1.337
2	0.124	28.118	6.864	1.439	0	0	180	0.753	0	0	NaN	0	255	1.439		11	0.097	28.167	22.998	1.064	0	0	-71.565	1	0	0	NaN	0	255	1.064
3	0.124	32.187	8.386	1.411	0	0	-154.983	0.783	0	0	NaN	0	255	1.411		12	0.117	26.548	21.442	1.325	0	0	-57.265	0.839	0	0	NaN	0	255	1.325
4	0.172	33.045	10.6	1.987	0	0	-102.265	0.548	0	0	NaN	0	255	1.987		13	0.117	30.72	23.206	1.289	0	0	14.931	0.886	0	0	NaN	0	255	1.289
5	0.138	31.965	12.786	1.609	0	0	62.103	0.669	0	0	NaN	0	255	1.609		14	0.138	32.484	21.649	1.537	0	0	-141.843	0.734	0	0	NaN	0	255	1.537
6	0.103	30.277	12.177	1.192	0	0	68.962	0.914	0	0	NaN	0	255	1.192		15	0.103	31.571	20.86	1.17	0	0	-153.435	0.95	0	0	NaN	0	255	1.17
7	0.117	29.502	10.572	1.333	0	0	7.125	0.829	0	0	NaN	0	255	1.333		16	0.11	31.861	18.785	1.21	0	0	-172.405	0.946	0	0	NaN	0	255	1.21
8	0.117	31.384	10.212	1.297	0	0	-39.806	0.876	0	0	NaN	0	255	1.297		17	0.117	33.003	16.771	1.297	0	0	-50.194	0.876	0	0	NaN	0	255	1.297
9	0.124	29.807	8.773	1.394	0	0	-96.71	0.803	0	0	NaN	0	255	1.394		18	0.11	31.695	17.187	1.212	0	0	140.711	0.943	0	0	NaN	0	255	1.212
10	0.145	27.454	8.745	1.664	0	0	-5.711	0.657	0	0	NaN	0	255	1.664		19	0.11	29.91	17.913	1.238	0	0	36.87	0.904	0	0	NaN	0	255	1.238
11	0.124	25.461	8.745	1.443	0	0	-86.82	0.748	0	0	NaN	0	255	1.443
12	0.124	24.271	9.936	1.411	0	0	-10.62	0.783	0	0	NaN	0	255	1.411		1	0.11	17.491	8.164	1.263	0	0	-116.565	0.868	0	0	NaN	0	255	1.263
13	0.11	27.869	10.434	1.225	0	0	19.654	0.923	0	0	NaN	0	255	1.225		2	0.131	18.736	9.908	1.474	0	0	146.31	0.758	0	0	NaN	0	255	1.474
14	0.11	26.043	10.766	1.265	0	0	66.801	0.867	0	0	NaN	0	255	1.265		3	0.117	17.048	11.209	1.361	0	0	118.072	0.794	0	0	NaN	0	255	1.361
15	0.145	25.904	12.399	1.634	0	0	-30.466	0.681	0	0	NaN	0	255	1.634		4	0.152	15.747	9.327	1.75	0	0	-56.31	0.622	0	0	NaN	0	255	1.75
16	0.131	27.925	11.873	1.496	0	0	-3.18	0.736	0	0	NaN	0	255	1.496		5	0.11	13.755	8.054	1.238	0	0	11.31	0.905	0	0	NaN	0	255	1.238
17	0.138	29.253	13.34	1.594	0	0	158.749	0.682	0	0	NaN	0	255	1.594		6	0.097	15.388	12.565	1.121	0	0	108.435	0.965	0	0	NaN	0	255	1.121
18	0.131	29.253	14.972	1.504	0	0	-173.66	0.728	0	0	NaN	0	255	1.504		7	0.124	14.779	10.987	1.388	0	0	-6.71	0.809	0	0	NaN	0	255	1.388
19	0.097	27.233	14.253	1.075	0	0	-147.529	1	0	0	NaN	0	255	1.075		8	0.138	13.561	9.769	1.563	0	0	-115.201	0.71	0	0	NaN	0	255	1.563
																9	0.117	13.229	11.541	1.316	0	0	-165.964	0.851	0	0	NaN	0	255	1.316
1	0.152	20.342	9.631	1.705	0	0	165.964	0.655	0	0	NaN	0	255	1.705		10	0.103	11.375	11.984	1.129	0	0	171.254	1	0	0	NaN	0	255	1.129
2	0.159	22.832	9.603	1.826	0	0	166.608	0.598	0	0	NaN	0	255	1.826		11	0.11	11.485	10.129	1.278	0	0	-97.595	0.849	0	0	NaN	0	255	1.278
3	0.117	25.102	10.572	1.348	0	0	110.556	0.811	0	0	NaN	0	255	1.348
4	0.124	26.513	12.233	1.385	0	0	180	0.813	0	0	NaN	0	255	1.385		1	0.11	23.6	9.714	1.207	0	0	4.086	0.952	0	0	NaN	0	255	1.207
5	0.131	23.801	12.122	1.52	0	0	-9.462	0.712	0	0	NaN	0	255	1.52		2	0.131	23.974	12.226	1.458	0	0	86.82	0.774	0	0	NaN	0	255	1.458
6	0.097	22.528	11.126	1.099	0	0	-138.013	1	0	0	NaN	0	255	1.099		3	0.11	22.251	11.022	1.207	0	0	93.814	0.952	0	0	NaN	0	255	1.207
7	0.159	20.397	11.07	1.793	0	0	-10.784	0.62	0	0	NaN	0	255	1.793		4	0.103	21.649	9.05	1.175	0	0	59.744	0.941	0	0	NaN	0	255	1.175
8	0.131	20.508	12.62	1.49	0	0	16.39	0.741	0	0	NaN	0	255	1.49		5	0.124	19.926	8.718	1.421	0	0	-83.29	0.772	0	0	NaN	0	255	1.421
9	0.138	19.068	13.589	1.597	0	0	145.491	0.68	0	0	NaN	0	255	1.597		6	0.124	20.258	10.773	1.392	0	0	100.008	0.804	0	0	NaN	0	255	1.392
10	0.11	18.598	15.222	1.274	0	0	-53.13	0.854	0	0	NaN	0	255	1.274		7	0.117	18.121	9.652	1.34	0	0	-75.964	0.82	0	0	NaN	0	255	1.34
11	0.131	20.646	16.19	1.531	0	0	-167.471	0.702	0	0	NaN	0	255	1.531		8	0.117	16.543	10.129	1.29	0	0	121.608	0.886	0	0	NaN	0	255	1.29
12	0.117	21.282	14.53	1.291	0	0	29.745	0.884	0	0	NaN	0	255	1.291		9	0.117	16.024	11.707	1.331	0	0	3.576	0.831	0	0	NaN	0	255	1.331
13	0.117	22.362	13.091	1.292	0	0	-42.51	0.882	0	0	NaN	0	255	1.292		10	0.138	18.266	11.644	1.536	0	0	108.435	0.734	0	0	NaN	0	255	1.536
14	0.124	23.939	14.862	1.409	0	0	-45	0.785	0	0	NaN	0	255	1.409		11	0.138	17.436	13.16	1.595	0	0	-51.34	0.681	0	0	NaN	0	255	1.595
15	0.117	22.749	16.135	1.292	0	0	42.274	0.882	0	0	NaN	0	255	1.292		12	0.124	19.345	13.845	1.392	0	0	-25.017	0.804	0	0	NaN	0	255	1.392
16	0.131	25.185	13.727	1.52	0	0	-167.471	0.712	0	0	NaN	0	255	1.52		13	0.131	20.466	12.558	1.5	0	0	173.66	0.732	0	0	NaN	0	255	1.5
																14	0.124	22.438	12.911	1.441	0	0	132.709	0.751	0	0	NaN	0	255	1.441
1	0.103	21.172	9.797	1.162	0	0	-90	0.962	0	0	NaN	0	255	1.162
2	0.131	24.763	10.524	1.482	0	0	9.462	0.75	0	0	NaN	0	255	1.482		1	0.165	25.074	13.312	1.873	0	0	-147.724	0.593	0	0	NaN	0	255	1.873
3	0.103	25.531	11.997	1.197	0	0	-123.69	0.906	0	0	NaN	0	255	1.197		2	0.124	22.749	12.537	1.397	0	0	57.265	0.799	0	0	NaN	0	255	1.397
4	0.117	24.493	13.513	1.36	0	0	169.38	0.796	0	0	NaN	0	255	1.36		3	0.138	20.314	12.011	1.597	0	0	-34.509	0.68	0	0	NaN	0	255	1.597
5	0.145	21.898	13.554	1.645	0	0	11.889	0.672	0	0	NaN	0	255	1.645		4	0.11	18.238	12.758	1.225	0	0	-160.346	0.923	0	0	NaN	0	255	1.225
6	0.131	24.97	15.422	1.482	0	0	10.008	0.75	0	0	NaN	0	255	1.482		5	0.159	18.294	14.751	1.787	0	0	16.699	0.624	0	0	NaN	0	255	1.787
7	0.124	22.895	14.82	1.375	0	0	28.072	0.825	0	0	NaN	0	255	1.375		6	0.131	19.871	16.079	1.523	0	0	-161.565	0.71	0	0	NaN	0	255	1.523
8	0.117	22.625	16.46	1.319	0	0	-29.745	0.847	0	0	NaN	0	255	1.319		7	0.083	22.279	16.412	0.916	0	0	111.801	1	0	0	NaN	0	255	0.916
9	0.138	20.694	15.381	1.55	0	0	6.34	0.721	0	0	NaN	0	255	1.55		8	0.193	21.698	14.308	2.223	0	0	-17.103	0.491	0	0	NaN	0	255	2.223
10	0.138	19.885	14.115	1.578	0	0	180	0.696	0	0	NaN	0	255	1.578		9	0.124	24.687	15.637	1.423	0	0	104.036	0.77	0	0	NaN	0	255	1.423
11	0.152	18.266	12.952	1.712	0	0	39.094	0.65	0	0	NaN	0	255	1.712		10	0.124	26.873	14.613	1.449	0	0	42.709	0.743	0	0	NaN	0	255	1.449
12	0.124	20.757	12.101	1.392	0	0	-79.992	0.804	0	0	NaN	0	255	1.392
13	0.138	19.345	11.022	1.589	0	0	-158.749	0.686	0	0	NaN	0	255	1.589		1	0.117	32.712	17.989	1.331	0	0	-45	0.832	0	0	NaN	0	255	1.331
14	0.11	22.396	11.063	1.205	0	0	-85.914	0.955	0	0	NaN	0	255	1.205		2	0.11	31.024	18.792	1.262	0	0	39.806	0.87	0	0	NaN	0	255	1.262
15	0.159	23.31	12.143	1.789	0	0	5.44	0.622	0	0	NaN	0	255	1.789		3	0.152	31.965	16.135	1.775	0	0	92.603	0.605	0	0	NaN	0	255	1.775
																4	0.186	29.945	16.384	2.171	0	0	110.556	0.496	0	0	NaN	0	255	2.171
1	0.11	26.236	8.448	1.282	0	0	-26.565	0.844	0	0	NaN	0	255	1.282		5	0.172	27.62	16.827	1.976	0	0	12.265	0.555	0	0	NaN	0	255	1.976
2	0.117	27.274	10.212	1.339	0	0	-150.255	0.822	0	0	NaN	0	255	1.339		6	0.124	25.655	16.079	1.439	0	0	156.371	0.753	0	0	NaN	0	255	1.439
3	0.152	25.095	9.652	1.762	0	0	-16.699	0.614	0	0	NaN	0	255	1.762		7	0.145	23.386	15.72	1.628	0	0	162.474	0.686	0	0	NaN	0	255	1.628
4	0.145	25.489	11.624	1.681	0	0	20.225	0.644	0	0	NaN	0	255	1.681		8	0.159	22.86	13.616	1.847	0	0	-7.765	0.584	0	0	NaN	0	255	1.847
5	0.159	23.393	11.209	1.853	0	0	164.055	0.58	0	0	NaN	0	255	1.853		9	0.131	25.268	13.035	1.456	0	0	-9.462	0.776	0	0	NaN	0	255	1.456
6	0.138	22.853	9.507	1.578	0	0	-64.799	0.696	0	0	NaN	0	255	1.578		10	0.193	27.509	14.474	2.259	0	0	-36.027	0.475	0	0	NaN	0	255	2.259
7	0.145	23.725	7.95	1.67	0	0	147.095	0.652	0	0	NaN	0	255	1.67		11	0.145	28.506	12.703	1.643	0	0	-34.509	0.674	0	0	NaN	0	255	1.643
8	0.145	20.757	6.87	1.665	0	0	177.138	0.656	0	0	NaN	0	255	1.665		12	0.145	30.692	14.059	1.665	0	0	157.166	0.656	0	0	NaN	0	255	1.665
9	0.131	18.453	8.116	1.472	0	0	-132.709	0.759	0	0	NaN	0	255	1.472		13	0.145	26.126	11.568	1.651	0	0	-104.036	0.667	0	0	NaN	0	255	1.651
10	0.131	20.923	8.282	1.46	0	0	-16.39	0.772	0	0	NaN	0	255	1.46		14	0.152	24.382	10.738	1.716	0	0	-90	0.647	0	0	NaN	0	255	1.716
11	0.138	22.002	12.392	1.589	0	0	161.565	0.686	0	0	NaN	0	255	1.589		15	0.097	22.86	11.928	1.075	0	0	-126.027	1	0	0	NaN	0	255	1.075
12	0.11	19.76	11.271	1.204	0	0	90	0.956	0	0	NaN	0	255	1.204		16	0.124	26.541	17.989	1.449	0	0	-47.291	0.743	0	0	NaN	0	255	1.449
13	0.117	21.421	10.316	1.29	0	0	93.576	0.886	0	0	NaN	0	255	1.29		17	0.145	24.493	17.934	1.683	0	0	8.531	0.642	0	0	NaN	0	255	1.683
14	0.124	19.49	9.507	1.38	0	0	72.646	0.819	0	0	NaN	0	255	1.38
15	0.138	17.788	9.839	1.615	0	0	-45	0.664	0	0	NaN	0	255	1.615		1	0.145	27.925	11.79	1.683	0	0	-45	0.642	0	0	NaN	0	255	1.683
16	0.179	17.519	11.686	2.036	0	0	-21.371	0.543	0	0	NaN	0	255	2.036		2	0.138	26.015	11.845	1.614	0	0	-83.991	0.665	0	0	NaN	0	255	1.614
17	0.117	19.2	12.89	1.293	0	0	-129.806	0.881	0	0	NaN	0	255	1.293		3	0.131	27.731	14.087	1.465	0	0	-100.008	0.766	0	0	NaN	0	255	1.465
18	0.145	20.819	13.637	1.624	0	0	-173.991	0.69	0	0	NaN	0	255	1.624		4	0.138	25.766	14.198	1.573	0	0	-40.601	0.7	0	0	NaN	0	255	1.573
																5	0.138	23.884	12.509	1.539	0	0	36.254	0.732	0	0	NaN	0	255	1.539
1	0.152	24.271	13.865	1.729	0	0	-48.814	0.637	0	0	NaN	0	255	1.729		6	0.117	24.493	10.157	1.369	0	0	-75.964	0.785	0	0	NaN	0	255	1.369
2	0.165	23.856	11.651	1.883	0	0	-90	0.587	0	0	NaN	0	255	1.883		7	0.083	22.639	10.987	0.901	0	0	-101.31	1	0	0	NaN	0	255	0.901
3	0.172	22.362	12.343	1.963	0	0	-70.017	0.562	0	0	NaN	0	255	1.963		8	0.11	21.864	9.465	1.255	0	0	47.726	0.88	0	0	NaN	0	255	1.255
4	0.138	20.563	13.063	1.539	0	0	-38.66	0.732	0	0	NaN	0	255	1.539		9	0.152	21.781	12.399	1.737	0	0	-60.945	0.632	0	0	NaN	0	255	1.737
5	0.152	22.168	15	1.769	0	0	160.71	0.609	0	0	NaN	0	255	1.769		10	0.138	23.552	14.668	1.609	0	0	139.086	0.669	0	0	NaN	0	255	1.609
6	0.131	19.926	15.969	1.531	0	0	40.601	0.702	0	0	NaN	0	255	1.531
7	0.145	19.124	14.031	1.661	0	0	143.13	0.66	0	0	NaN	0	255	1.661		1	0.138	29.696	16.107	1.609	0	0	93.013	0.669	0	0	NaN	0	255	1.609
8	0.124	17.048	14.474	1.384	0	0	104.036	0.814	0	0	NaN	0	255	1.384		2	0.172	28.395	14.336	1.957	0	0	135	0.565	0	0	NaN	0	255	1.957
9	0.124	18.183	12.371	1.443	0	0	-93.366	0.748	0	0	NaN	0	255	1.443		3	0.145	25.877	13.865	1.686	0	0	112.834	0.64	0	0	NaN	0	255	1.686
10	0.131	16.135	11.43	1.506	0	0	-141.843	0.726	0	0	NaN	0	255	1.506		4	0.124	27.288	16.495	1.411	0	0	139.764	0.783	0	0	NaN	0	255	1.411
11	0.138	18.1	9.991	1.594	0	0	-161.565	0.682	0	0	NaN	0	255	1.594		5	0.117	28.976	18.1	1.292	0	0	135	0.882	0	0	NaN	0	255	1.292
12	0.186	20.175	10.876	2.127	0	0	-38.66	0.517	0	0	NaN	0	255	2.127		6	0.124	27.842	19.401	1.449	0	0	45	0.743	0	0	NaN	0	255	1.449
																7	0.145	26.181	18.21	1.629	0	0	-78.69	0.686	0	0	NaN	0	255	1.629
1	0.11	23.801	15.858	1.229	0	0	-82.405	0.918	0	0	NaN	0	255	1.229		8	0.179	24.742	16.329	2.073	0	0	-33.69	0.524	0	0	NaN	0	255	2.073
2	0.145	20.563	16.301	1.675	0	0	-5.711	0.648	0	0	NaN	0	255	1.675		9	0.131	22.196	16.246	1.523	0	0	109.44	0.71	0	0	NaN	0	255	1.523
3	0.11	21.199	14.447	1.215	0	0	30.256	0.939	0	0	NaN	0	255	1.215		10	0.159	23.109	13.921	1.832	0	0	63.435	0.593	0	0	NaN	0	255	1.832
4	0.11	23.192	13.81	1.209	0	0	15.945	0.948	0	0	NaN	0	255	1.209		11	0.159	20.812	13.367	1.813	0	0	59.931	0.606	0	0	NaN	0	255	1.813
5	0.145	25.323	14.502	1.661	0	0	-149.534	0.659	0	0	NaN	0	255	1.661
6	0.145	24.354	12.343	1.681	0	0	-163.301	0.644	0	0	NaN	0	255	1.681		1	0.179	31.024	9.105	2.1	0	0	18.435	0.511	0	0	NaN	0	255	2.1
7	0.103	24.548	10.572	1.188	0	0	-120.256	0.92	0	0	NaN	0	255	1.188		2	0.124	31.495	11.098	1.453	0	0	17.354	0.739	0	0	NaN	0	255	1.453
8	0.11	22.583	10.683	1.265	0	0	-113.199	0.867	0	0	NaN	0	255	1.265		3	0.152	29.17	11.209	1.782	0	0	54.782	0.6	0	0	NaN	0	255	1.782
9	0.124	21.532	12.205	1.375	0	0	-137.49	0.825	0	0	NaN	0	255	1.375		4	0.097	28.81	8.856	1.063	0	0	51.34	1	0	0	NaN	0	255	1.063
10	0.131	19.318	13.035	1.523	0	0	-70.56	0.71	0	0	NaN	0	255	1.523		5	0.145	26.347	8.773	1.665	0	0	-14.036	0.656	0	0	NaN	0	255	1.665
11	0.124	19.899	10.489	1.387	0	0	-28.072	0.81	0	0	NaN	0	255	1.387		6	0.138	25.24	10.517	1.583	0	0	-126.254	0.691	0	0	NaN	0	255	1.583
12	0.11	22.722	9.188	1.219	0	0	176.186	0.933	0	0	NaN	0	255	1.219		7	0.124	26.762	12.233	1.384	0	0	144.462	0.814	0	0	NaN	0	255	1.384
																8	0.11	24.188	12.094	1.209	0	0	15.945	0.948	0	0	NaN	0	255	1.209
1	0.172	25.185	21.864	2.031	0	0	18.435	0.525	0	0	NaN	0	255	2.031		9	0.172	30.332	12.675	1.957	0	0	-7.125	0.565	0	0	NaN	0	255	1.957
2	0.097	27.233	20.452	1.119	0	0	98.13	0.968	0	0	NaN	0	255	1.119		10	0.097	27.371	10.406	1.052	0	0	90	1	0	0	NaN	0	255	1.052
3	0.11	28.893	19.733	1.219	0	0	140.711	0.933	0	0	NaN	0	255	1.219
4	0.138	30.249	22.445	1.585	0	0	-23.962	0.69	0	0	NaN	0	255	1.585		1	0.117	26.513	14.557	1.297	0	0	-129.806	0.876	0	0	NaN	0	255	1.297
5	0.145	27.676	22.5	1.683	0	0	-26.565	0.642	0	0	NaN	0	255	1.683		2	0.097	24.327	14.972	1.075	0	0	36.027	1	0	0	NaN	0	255	1.075
6	0.145	26.153	24.05	1.661	0	0	90	0.66	0	0	NaN	0	255	1.661		3	0.103	23.386	12.98	1.141	0	0	67.38	0.998	0	0	NaN	0	255	1.141
7	0.117	24.161	23.801	1.306	0	0	55.305	0.863	0	0	NaN	0	255	1.306		4	0.117	22.14	14.53	1.367	0	0	21.801	0.788	0	0	NaN	0	255	1.367
8	0.11	30.305	24.327	1.238	0	0	78.69	0.905	0	0	NaN	0	255	1.238		5	0.145	20.729	16.301	1.661	0	0	0	0.659	0	0	NaN	0	255	1.661
9	0.117	28.506	24.604	1.292	0	0	-172.875	0.882	0	0	NaN	0	255	1.292		6	0.131	23.164	16.467	1.49	0	0	13.241	0.741	0	0	NaN	0	255	1.49
10	0.103	31.965	23.58	1.168	0	0	94.086	0.953	0	0	NaN	0	255	1.168		7	0.124	23.912	17.878	1.453	0	0	19.44	0.739	0	0	NaN	0	255	1.453
11	0.11	31.688	21.282	1.252	0	0	-137.726	0.884	0	0	NaN	0	255	1.252		8	0.124	26.015	16.688	1.437	0	0	-17.354	0.755	0	0	NaN	0	255	1.437
12	0.117	33.543	22.306	1.367	0	0	-122.735	0.788	0	0	NaN	0	255	1.367		9	0.124	25.904	18.653	1.449	0	0	-96.71	0.743	0	0	NaN	0	255	1.449
																10	0.097	19.428	12.565	1.103	0	0	17.103	0.997	0	0	NaN	0	255	1.103
1	0.172	23.497	16.301	2.005	0	0	97.125	0.539	0	0	NaN	0	255	2.005		11	0.117	19.511	14.64	1.339	0	0	-172.875	0.822	0	0	NaN	0	255	1.339
2	0.152	23.026	13.755	1.737	0	0	-21.801	0.632	0	0	NaN	0	255	1.737		12	0.145	21.532	11.624	1.628	0	0	-53.13	0.686	0	0	NaN	0	255	1.628
3	0.117	25.24	14.889	1.367	0	0	29.745	0.788	0	0	NaN	0	255	1.367
4	0.179	28.395	14.253	2.06	0	0	173.157	0.531	0	0	NaN	0	255	2.06		2	0.152	29.059	11.748	1.759	0	0	-19.29	0.616	0	0	NaN	0	255	1.759
5	0.117	26.098	13.091	1.291	0	0	-29.745	0.884	0	0	NaN	0	255	1.291		3	0.11	26.485	12.288	1.209	0	0	74.055	0.948	0	0	NaN	0	255	1.209
6	0.097	27.426	12.039	1.05	0	0	108.435	1	0	0	NaN	0	255	1.05		4	0.131	27.399	10.503	1.524	0	0	-150.642	0.708	0	0	NaN	0	255	1.524
7	0.145	24.493	12.094	1.686	0	0	-22.834	0.64	0	0	NaN	0	255	1.686		5	0.09	28.81	8.925	1.013	0	0	145.008	1	0	0	NaN	0	255	1.013
8	0.117	25.489	16.827	1.316	0	0	-21.801	0.851	0	0	NaN	0	255	1.316		6	0.117	30.637	8.759	1.352	0	0	42.51	0.806	0	0	NaN	0	255	1.352
9	0.138	27.288	15.747	1.586	0	0	152.103	0.689	0	0	NaN	0	255	1.586		7	0.117	30.014	10.42	1.313	0	0	-71.565	0.855	0	0	NaN	0	255	1.313
																8	0.117	31.799	10.212	1.328	0	0	0	0.834	0	0	NaN	0	255	1.328
1	0.138	26.375	13.284	1.609	0	0	152.103	0.669	0	0	NaN	0	255	1.609		9	0.097	33.294	11.167	1.079	0	0	157.38	1	0	0	NaN	0	255	1.079
2	0.179	23.607	12.482	2.059	0	0	34.992	0.531	0	0	NaN	0	255	2.059		10	0.097	33.418	12.828	1.083	0	0	4.399	1	0	0	NaN	0	255	1.083
3	0.165	21.282	12.399	1.889	0	0	-174.806	0.582	0	0	NaN	0	255	1.889		11	0.11	30.222	13.782	1.209	0	0	-105.945	0.948	0	0	NaN	0	255	1.209
4	0.138	18.709	13.035	1.586	0	0	-29.358	0.689	0	0	NaN	0	255	1.586		12	0.159	27.938	13.533	1.866	0	0	32.276	0.572	0	0	NaN	0	255	1.866
5	0.138	16.882	14.419	1.609	0	0	-64.799	0.669	0	0	NaN	0	255	1.609
6	0.131	16.771	16.578	1.535	0	0	25.201	0.699	0	0	NaN	0	255	1.535		1	0.124	21.227	20.092	1.453	0	0	73.61	0.739	0	0	NaN	0	255	1.453
7	0.145	19.179	15.443	1.683	0	0	8.531	0.642	0	0	NaN	0	255	1.683		2	0.124	23.33	19.345	1.387	0	0	118.072	0.81	0	0	NaN	0	255	1.387
8	0.131	21.449	14.502	1.474	0	0	-35.538	0.758	0	0	NaN	0	255	1.474		3	0.152	25.877	19.484	1.758	0	0	152.241	0.616	0	0	NaN	0	255	1.758
9	0.117	17.989	19.622	1.292	0	0	137.726	0.882	0	0	NaN	0	255	1.292		4	0.138	28.035	19.539	1.563	0	0	-25.201	0.71	0	0	NaN	0	255	1.563
10	0.117	15.83	18.57	1.287	0	0	-26.565	0.888	0	0	NaN	0	255	1.287		5	0.138	30.166	20.535	1.568	0	0	-49.399	0.705	0	0	NaN	0	255	1.568
11	0.117	18.902	17.546	1.316	0	0	21.801	0.851	0	0	NaN	0	255	1.316		6	0.138	28.312	21.725	1.597	0	0	124.509	0.68	0	0	NaN	0	255	1.597
12	0.131	20.978	17.242	1.461	0	0	38.157	0.771	0	0	NaN	0	255	1.461		7	0.124	25.932	21.144	1.453	0	0	141.843	0.739	0	0	NaN	0	255	1.453
13	0.117	22.832	15.83	1.316	0	0	21.801	0.851	0	0	NaN	0	255	1.316		8	0.145	23.552	21.089	1.687	0	0	-130.914	0.639	0	0	NaN	0	255	1.687
14	0.103	24.604	14.474	1.156	0	0	15.945	0.973	0	0	NaN	0	255	1.156		9	0.152	21.338	21.974	1.772	0	0	-52.595	0.607	0	0	NaN	0	255	1.772
																10	0.172	23.856	22.998	1.984	0	0	-30.964	0.55	0	0	NaN	0	255	1.984
1	0.159	33.404	14.474	1.856	0	0	74.745	0.579	0	0	NaN	0	255	1.856		11	0.152	25.628	25.323	1.705	0	0	-35.218	0.655	0	0	NaN	0	255	1.705
2	0.145	31.993	12.841	1.651	0	0	-39.094	0.667	0	0	NaN	0	255	1.651		12	0.11	27.62	24.244	1.215	0	0	-28.301	0.939	0	0	NaN	0	255	1.215
3	0.186	29.89	14.031	2.184	0	0	-8.746	0.49	0	0	NaN	0	255	2.184		13	0.152	30.083	22.722	1.775	0	0	177.397	0.605	0	0	NaN	0	255	1.775
4	0.124	32.934	16.522	1.436	0	0	-28.072	0.756	0	0	NaN	0	255	1.436		14	0.117	26.043	22.971	1.297	0	0	140.194	0.876	0	0	NaN	0	255	1.297
5	0.11	30.914	15.941	1.214	0	0	23.199	0.941	0	0	NaN	0	255	1.214
6	0.138	27.565	14.613	1.544	0	0	-15.524	0.727	0	0	NaN	0	255	1.544		1	0.152	22.625	13.243	1.746	0	0	25.346	0.625	0	0	NaN	0	255	1.746
7	0.145	25.019	14.115	1.673	0	0	34.509	0.65	0	0	NaN	0	255	1.673		2	0.131	25.116	13.201	1.497	0	0	19.44	0.735	0	0	NaN	0	255	1.497
8	0.165	23.109	12.98	1.882	0	0	0	0.587	0	0	NaN	0	255	1.882		3	0.097	27.233	14.613	1.114	0	0	-153.435	0.977	0	0	NaN	0	255	1.114
9	0.131	25.711	11.513	1.527	0	0	45	0.706	0	0	NaN	0	255	1.527		4	0.11	25.365	15.401	1.248	0	0	-93.814	0.89	0	0	NaN	0	255	1.248
10	0.117	28.838	10.655	1.348	0	0	159.444	0.811	0	0	NaN	0	255	1.348		5	0.117	23.413	15.069	1.341	0	0	111.801	0.818	0	0	NaN	0	255	1.341
11	0.11	30.692	10.738	1.273	0	0	90	0.855	0	0	NaN	0	255	1.273		6	0.152	21.462	16.149	1.746	0	0	-64.654	0.625	0	0	NaN	0	255	1.746
12	0.117	28.672	12.343	1.312	0	0	60.255	0.855	0	0	NaN	0	255	1.312		7	0.11	23.87	17.27	1.267	0	0	148.392	0.863	0	0	NaN	0	255	1.267
																8	0.131	26.444	16.937	1.469	0	0	-137.291	0.763	0	0	NaN	0	255	1.469
1	0.145	32.629	14.281	1.661	0	0	143.13	0.66	0	0	NaN	0	255	1.661
2	0.131	30.305	13.201	1.494	0	0	90	0.737	0	0	NaN	0	255	1.494		1	0.124	28.118	7.721	1.375	0	0	40.236	0.825	0	0	NaN	0	255	1.375
3	0.138	33.003	11.956	1.595	0	0	38.66	0.681	0	0	NaN	0	255	1.595		2	0.124	30.471	9.133	1.397	0	0	57.265	0.799	0	0	NaN	0	255	1.397
4	0.179	30.305	11.333	2.035	0	0	-168.232	0.544	0	0	NaN	0	255	2.035		3	0.159	28.257	9.797	1.813	0	0	12.804	0.606	0	0	NaN	0	255	1.813
5	0.159	27.648	11.665	1.821	0	0	-24.228	0.601	0	0	NaN	0	255	1.821		4	0.138	25.572	9.852	1.575	0	0	18.435	0.698	0	0	NaN	0	255	1.575
6	0.124	28.188	14.571	1.414	0	0	130.236	0.78	0	0	NaN	0	255	1.414		5	0.186	23.303	11.845	2.154	0	0	25.56	0.504	0	0	NaN	0	255	2.154
7	0.138	25.448	13.533	1.578	0	0	0	0.696	0	0	NaN	0	255	1.578		6	0.124	25.378	12.814	1.439	0	0	-90	0.753	0	0	NaN	0	255	1.439
8	0.145	24.742	11.209	1.661	0	0	-36.87	0.66	0	0	NaN	0	255	1.661		7	0.11	23.746	14.059	1.284	0	0	-172.405	0.841	0	0	NaN	0	255	1.284
9	0.145	23.123	12.579	1.648	0	0	-40.914	0.67	0	0	NaN	0	255	1.648		8	0.083	27.288	12.952	0.916	0	0	-153.435	1	0	0	NaN	0	255	0.916
10	0.131	22.334	14.737	1.497	0	0	56.31	0.735	0	0	NaN	0	255	1.497		9	0.131	27.869	11.873	1.477	0	0	13.241	0.755	0	0	NaN	0	255	1.477
																10	0.131	29.945	11.375	1.535	0	0	-154.799	0.699	0	0	NaN	0	255	1.535
1	0.131	28.976	9.34	1.497	0	0	3.18	0.735	0	0	NaN	0	255	1.497
2	0.131	31.509	11.126	1.478	0	0	51.843	0.753	0	0	NaN	0	255	1.478		1	0.145	17.408	11.375	1.686	0	0	157.166	0.64	0	0	NaN	0	255	1.686
3	0.124	28.727	10.96	1.419	0	0	159.444	0.775	0	0	NaN	0	255	1.419		2	0.145	19.76	12.15	1.62	0	0	-6.009	0.693	0	0	NaN	0	255	1.62
4	0.124	27.108	12.412	1.452	0	0	149.036	0.739	0	0	NaN	0	255	1.452		3	0.117	22.39	12.371	1.338	0	0	115.017	0.823	0	0	NaN	0	255	1.338
5	0.124	24.866	12.454	1.45	0	0	-166.759	0.742	0	0	NaN	0	255	1.45		4	0.138	24.078	14.308	1.551	0	0	146.31	0.72	0	0	NaN	0	255	1.551
6	0.131	24.327	14.53	1.531	0	0	-77.471	0.702	0	0	NaN	0	255	1.531		5	0.138	21.199	13.893	1.56	0	0	-26.565	0.712	0	0	NaN	0	255	1.56
7	0.117	27.274	14.073	1.313	0	0	-34.695	0.855	0	0	NaN	0	255	1.313		6	0.138	18.072	13.81	1.538	0	0	-60.642	0.732	0	0	NaN	0	255	1.538
8	0.117	26.195	15.443	1.352	0	0	-132.51	0.806	0	0	NaN	0	255	1.352		7	0.117	20.175	15.277	1.292	0	0	135	0.882	0	0	NaN	0	255	1.292
9	0.103	29.308	14.737	1.153	0	0	-149.744	0.977	0	0	NaN	0	255	1.153		8	0.145	18.681	16.467	1.646	0	0	162.474	0.672	0	0	NaN	0	255	1.646
10	0.138	29.142	12.952	1.567	0	0	-122.005	0.706	0	0	NaN	0	255	1.567		9	0.138	22.583	15.803	1.594	0	0	161.565	0.682	0	0	NaN	0	255	1.594
11	0.117	31.384	13.616	1.339	0	0	7.125	0.822	0	0	NaN	0	255	1.339		10	0.11	18.598	9.936	1.229	0	0	126.87	0.918	0	0	NaN	0	255	1.229
1	0.097	24.216	8.773	1.057	0	0	45	1	0	0	NaN	0	255	1.057		1	0.145	23.58	11.098	1.683	0	0	26.565	0.642	0	0	NaN	0	255	1.683
2	0.131	25.655	10.268	1.465	0	0	-10.008	0.766	0	0	NaN	0	255	1.465		2	0.145	23.247	13.561	1.681	0	0	-17.526	0.644	0	0	NaN	0	255	1.681
3	0.131	26.873	11.707	1.465	0	0	-169.992	0.766	0	0	NaN	0	255	1.465		3	0.172	21.227	12.122	2.03	0	0	-168.232	0.526	0	0	NaN	0	255	2.03
4	0.165	24.271	12.177	1.885	0	0	-140.194	0.585	0	0	NaN	0	255	1.885		4	0.117	20.397	14.004	1.361	0	0	25.017	0.794	0	0	NaN	0	255	1.361
5	0.179	21.006	13.506	2.035	0	0	21.371	0.544	0	0	NaN	0	255	2.035		5	0.117	20.065	10.96	1.287	0	0	63.435	0.888	0	0	NaN	0	255	1.287
6	0.145	21.421	11.568	1.643	0	0	149.534	0.674	0	0	NaN	0	255	1.643		6	0.097	22.002	9.797	1.069	0	0	-157.38	1	0	0	NaN	0	255	1.069
7	0.179	22.583	10.129	2.087	0	0	-21.371	0.517	0	0	NaN	0	255	2.087
8	0.083	21.504	8.275	0.894	0	0	111.801	1	0	0	NaN	0	255	0.894		1	0.138	23.939	8.607	1.554	0	0	176.82	0.718	0	0	NaN	0	255	1.554
9	0.145	19.428	9.936	1.681	0	0	-162.474	0.644	0	0	NaN	0	255	1.681		2	0.11	26.181	8.247	1.215	0	0	56.31	0.939	0	0	NaN	0	255	1.215
10	0.145	18.792	11.9	1.664	0	0	-5.711	0.657	0	0	NaN	0	255	1.664		3	0.103	27.15	12.62	1.168	0	0	-149.744	0.953	0	0	NaN	0	255	1.168
																4	0.11	29.253	12.897	1.214	0	0	23.199	0.941	0	0	NaN	0	255	1.214
1	0.152	22.445	13.921	1.719	0	0	-14.036	0.645	0	0	NaN	0	255	1.719		5	0.152	28.672	11.153	1.719	0	0	-5.711	0.645	0	0	NaN	0	255	1.719
2	0.138	22.915	16.107	1.614	0	0	-173.991	0.665	0	0	NaN	0	255	1.614		6	0.124	25.821	11.264	1.387	0	0	28.072	0.81	0	0	NaN	0	255	1.387
3	0.124	25.378	17.408	1.418	0	0	130.236	0.776	0	0	NaN	0	255	1.418		7	0.145	29.89	9.382	1.639	0	0	168.111	0.677	0	0	NaN	0	255	1.639
4	0.09	24.604	15.111	0.985	0	0	-145.008	1	0	0	NaN	0	255	0.985		8	0.11	26.818	9.576	1.273	0	0	90	0.855	0	0	NaN	0	255	1.273
5	0.097	25.849	13.755	1.057	0	0	48.366	1	0	0	NaN	0	255	1.057		9	0.117	28.561	7.86	1.34	0	0	127.569	0.82	0	0	NaN	0	255	1.34
6	0.124	27.648	13.727	1.423	0	0	-75.964	0.77	0	0	NaN	0	255	1.423		10	0.131	23.856	10.212	1.494	0	0	180	0.737	0	0	NaN	0	255	1.494
7	0.145	27.62	17.878	1.673	0	0	55.491	0.65	0	0	NaN	0	255	1.673
8	0.083	27.011	15.637	0.908	0	0	-143.13	1	0	0	NaN	0	255	0.908		1	0.117	28.81	8.635	1.291	0	0	31.608	0.884	0	0	NaN	0	255	1.291
																2	0.131	31.052	8.662	1.52	0	0	-122.005	0.712	0	0	NaN	0	255	1.52
1	0.117	19.096	8.275	1.306	0	0	-55.305	0.863	0	0	NaN	0	255	1.306		3	0.11	32.104	10.268	1.225	0	0	160.346	0.923	0	0	NaN	0	255	1.225
2	0.083	20.148	9.769	0.921	0	0	-146.31	1	0	0	NaN	0	255	0.921		4	0.124	32.463	11.956	1.418	0	0	139.764	0.776	0	0	NaN	0	255	1.418
3	0.152	18.487	10.987	1.765	0	0	41.186	0.612	0	0	NaN	0	255	1.765		5	0.097	30.969	12.952	1.107	0	0	-90	0.99	0	0	NaN	0	255	1.107
4	0.138	16.882	9.327	1.563	0	0	23.962	0.71	0	0	NaN	0	255	1.563		6	0.11	29.225	13.34	1.278	0	0	3.814	0.849	0	0	NaN	0	255	1.278
5	0.138	14.613	9.631	1.566	0	0	-81.027	0.707	0	0	NaN	0	255	1.566		7	0.076	28.146	12.26	0.823	0	0	-135	1	0	0	NaN	0	255	0.823
6	0.159	15.72	11.734	1.816	0	0	37.875	0.604	0	0	NaN	0	255	1.816		8	0.145	30.166	11.236	1.628	0	0	-71.565	0.686	0	0	NaN	0	255	1.628
7	0.131	17.768	13.091	1.461	0	0	-51.843	0.771	0	0	NaN	0	255	1.461		9	0.145	28.201	10.517	1.664	0	0	-2.862	0.657	0	0	NaN	0	255	1.664
8	0.165	19.788	13.284	1.921	0	0	80.134	0.563	0	0	NaN	0	255	1.921
9	0.097	14.806	13.589	1.121	0	0	-22.62	0.965	0	0	NaN	0	255	1.121
10	0.159	12.758	13.284	1.813	0	0	59.931	0.606	0	0	NaN	0	255	1.813
11	0.117	12.814	11.043	1.34	0	0	-127.569	0.82	0	0	NaN	0	255	1.34
12	0.124	10.849	12.039	1.419	0	0	159.444	0.775	0	0	NaN	0	255	1.419
13	0.11	9.991	10.157	1.274	0	0	33.69	0.854	0	0	NaN	0	255	1.274
14	0.145	11.9	9.05	1.698	0	0	-107.526	0.631	0	0	NaN	0	255	1.698
1	0.103	29.807	14.751	1.168	0	0	59.744	0.953	0	0	NaN	0	255	1.168
2	0.159	32.048	18.21	1.813	0	0	-169.216	0.606	0	0	NaN	0	255	1.813
3	0.145	29.336	18.958	1.686	0	0	-23.962	0.64	0	0	NaN	0	255	1.686
4	0.11	27.897	20.591	1.273	0	0	-90	0.855	0	0	NaN	0	255	1.273
5	0.131	25.461	20.508	1.477	0	0	-13.241	0.755	0	0	NaN	0	255	1.477
6	0.172	23.164	19.871	2.006	0	0	-155.556	0.538	0	0	NaN	0	255	2.006
7	0.159	21.67	18.377	1.847	0	0	10.305	0.584	0	0	NaN	0	255	1.847
8	0.145	24.797	17.685	1.646	0	0	-130.914	0.672	0	0	NaN	0	255	1.646
9	0.145	27.454	16.467	1.686	0	0	66.038	0.64	0	0	NaN	0	255	1.686
10	0.117	26.762	18.487	1.367	0	0	-32.735	0.788	0	0	NaN	0	255	1.367
11	0.159	30	16.882	1.793	0	0	169.695	0.62	0	0	NaN	0	255	1.793
1	0.152	31.827	16.854	1.709	0	0	-112.834	0.653	0	0	NaN	0	255	1.709
2	0.11	30.194	16.218	1.278	0	0	-165.069	0.849	0	0	NaN	0	255	1.278
3	0.131	27.952	16.578	1.494	0	0	0	0.737	0	0	NaN	0	255	1.494
4	0.138	26.264	15.36	1.597	0	0	-145.491	0.68	0	0	NaN	0	255	1.597
5	0.152	25.351	17.159	1.738	0	0	8.531	0.631	0	0	NaN	0	255	1.738
6	0.103	27.648	18.266	1.188	0	0	-118.301	0.92	0	0	NaN	0	255	1.188
7	0.138	26.181	19.594	1.583	0	0	-34.509	0.691	0	0	NaN	0	255	1.583
8	0.138	28.921	19.871	1.551	0	0	180	0.72	0	0	NaN	0	255	1.551
9	0.124	30.332	18.653	1.411	0	0	118.072	0.783	0	0	NaN	0	255	1.411
