# Supplementary material for: PCP and Wnt pathway components act in parallel during zebrafish mechanosensory hair cell orientation
Source: Nat Commun. 2019 Sep 5;10:3993. doi: 10.1038/s41467-019-12005-y (PMC6728366; doi:10.1038/s41467-019-12005-y)
Supplement: Supplementary file 10 — Source Data [file 41467_2019_12005_MOESM10_ESM.zip › SourceFile_Figure 3 GFP-XVangl2 contruct profiles MZwnt11.xlsx]

## Sheet: data
		PRIM I POLARITY						PRIM II POLARITY
	Cell	X	Phalloidin	GFP-XVangl2			cell	X	Phalloidin	GFP-XVangl2
	1	0	8.9072	0.73929			1	0	19.9617	2.44293
	1	0.0830266	9.94107	1.12952			1	0.0830266	20.642	1.74747
	1	0.166053	10.4796	0.803247			1	0.166053	20.0358	1.73501
	1	0.24908	11.1106	1.81079			1	0.24908	18.6666	1.37307
	1	0.332106	11.9321	3.28612			1	0.332106	17.6777	1.76157
	1	0.415133	13.6484	3.47461			1	0.415133	16.8346	1.69181
	1	0.498159	14.1628	3.62949			1	0.498159	17.9977	1.82314
	1	0.581186	14.3231	4.37924			1	0.581186	18.9091	1.4344
	1	0.664213	14.6102	2.96219			1	0.664213	20.8506	1.56043
	1	0.747239	13.8818	3.24137			1	0.747239	21.0929	2.24816
	1	0.830266	13.4381	4.7156			1	0.830266	23.6469	1.75503
	1	0.913292	12.7831	5.16141			1	0.913292	25.7925	1.43258
	1	0.996319	11.8722	5.77366			1	0.996319	26.4154	1.78757
	1	1.07935	11.2734	5.26137			1	1.07935	25.4354	1.95757
	1	1.16237	9.70701	2.90201			1	1.16237	25.2454	1.88757
	1	1.2454	9.54672	2.01872			1	1.2454	19.8366	0.688192
	1	1.32843	8.90192	1.53322			1	1.32843	25.2846	0.837899
	1	1.41145	7.3581	0.926296			1	1.41145	24.9289	0.734349
	1	1.49448	6.94036	1.65516			1	1.49448	23.8667	0.536137
	1	1.5775	4.18558	1.90769			1	1.5775	21.0754	0.557569
	1	1.66053	3.43558	1.65769			1	1.66053	18.3254	0.557569
	1	1.74356	3.18558	1.65769			1	1.74356	18.8254	0.807569
	1	1.82658	2.64762	1.47666			1	1.82658	18.0754	0.307569
	1	1.90961	2.44611	2.01026			1	1.90961	18.0754	0.807569
	1	1.99264	3.89759	2.0782			1	1.99264	19.5754	0.807569
	1	2.07566	5.36116	1.78079			1	2.07566	20.3684	0.384507
	1	2.15869	5.57247	1.75816			1	2.15869	20.6372	0.550357
	1	2.24172	7.91831	0.91632			1	2.24172	21.2389	1.00992
	1	2.32474	10.0789	0.737234			1	2.32474	22.7188	0.835101
	1	2.40777	11.7115	0.905657			1	2.40777	24.672	0.58272
	1	2.4908	12.5224	0.904202			1	2.4908	27.9384	0.674935
	1	2.57382	12.6729	0.529527			1	2.57382	29.9721	0.418
	1	2.65685	10.4356	0.157692			1	2.65685	31.7454	0.557569
	1	2.73988	10.9356	0.657692			1	2.73988	28.4254	0.507566
	1	2.8229	11.6856	0.407692			1	2.8229	27.4954	0.687554
	1	2.90593	14.0604	0.998325			1	2.90593	25.9554	0.777547
	1	2.98896	15.1824	0.831988			1	2.98896	22.8454	1.11757
	1	3.07198	15.8064	0.882323			1	3.07198	21.6154	0.657577
	1	3.15501	14.9019	0.59124			1	3.15501	18.9254	1.78757
	1	3.23804	13.9817	0.703965			1	3.23804	16.7653	3.3076
	1	3.32106	13.1144	0.32992			1	3.32106	14.1844	6.50622
	1	3.40409	11.3734	0.285882			1	3.40409	12.7537	6.72412
	1	3.48712	10.7386	0.493946			1	3.48712	12.5317	5.45184
	1	3.57014	9.04598	0.795572			1	3.57014	12.1217	4.24998
	1	3.65317	8.71746	0.723529			1	3.65317	13.0094	5.51908
	1	3.7362	8.77433	0.843359			1	3.7362	12.8814	6.75387
	1	3.81922	8.59043	0.495619			1	3.81922	13.1952	10.3401
	1	3.90225	9.65766	0.597191			1	3.90225	13.1324	11.5524
	1	3.98528	9.99575	0.610878			1	3.98528	12.3216	10.6079
	1	4.0683	9.37082	0.774733			1	4.0683	13.6604	9.30304
	1	4.15133	9.43558	0.907692			1	4.15133	13.6444	10.4008
	1	4.23436	9.93558	0.907692			1	4.23436	14.1843	12.4574
	1	4.31738	9.18558	0.907692			1	4.31738	15.9241	15.2303
	1	4.40041	9.68558	0.407692			1	4.40041	17.1114	18.2217
	1	4.48344	9.68558	0.657692			1	4.48344	18.8199	14.2553
	2	0	22.7179	1.09876			1	4.56646	24.5754	9.05757
	2	0.0830266	22.416	1.68524			1	4.64949	28.0754	6.05757
	2	0.166053	22.2313	1.83477			1	4.73252	32.5754	3.80757
	2	0.24908	21.3287	0.953221			1	4.81554	31.3254	3.05757
	2	0.332106	18.018	0.878559			1	4.89857	33.3254	2.30757
	2	0.415133	16.5254	1.5679			1	4.9816	31.8254	1.55757
	2	0.498159	15.1845	1.26092			1	5.06462	29.5754	1.30757
	2	0.581186	14.4218	1.99615			1	5.14765	24.969	1.82627
	2	0.664213	15.2503	2.26612			1	5.23067	22.9984	2.06569
	2	0.747239	13.5003	2.01612			1	5.3137	19.6379	2.62494
	2	0.830266	11.7503	2.01612			1	5.39673	20.5483	2.46937
	2	0.913292	10.7503	2.01612			2	0	8.70975	9.51281
	2	0.996319	10.2503	2.01612			2	0.0830266	10.0701	6.07335
	2	1.07935	10.0003	1.76612			2	0.166053	11.5285	3.60084
	2	1.16237	13.2503	2.51612			2	0.24908	13.4437	2.22455
	2	1.2454	12.4137	3.5058			2	0.332106	15.2192	2.09457
	2	1.32843	12.2901	3.30313			2	0.415133	17.2122	1.7237
	2	1.41145	10.4014	3.63107			2	0.498159	19.8245	1.79708
	2	1.49448	9.59727	3.53494			2	0.581186	23.2931	1.89154
	2	1.5775	8.86802	3.55022			2	0.664213	24.2441	2.39668
	2	1.66053	7.57456	1.94503			2	0.747239	29.4768	3.70866
	2	1.74356	8.47963	2.01229			2	0.830266	28.1926	3.49553
	2	1.82658	9.14879	1.0373			2	0.913292	26.4036	3.75746
	2	1.90961	9.16703	1.60049			2	0.996319	24.3158	3.04882
	2	1.99264	9.59258	1.4289			2	1.07935	25.7431	3.31304
	2	2.07566	9.40112	2.14879			2	1.16237	25.9458	3.90649
	2	2.15869	11.4197	1.59137			2	1.2454	25.5758	4.01492
	2	2.24172	10.9289	1.69468			2	1.32843	26.4449	3.95776
	2	2.32474	12.5294	2.61991			2	1.41145	27.6709	3.62509
	2	2.40777	12.996	2.17053			2	1.49448	29.8964	3.51221
	2	2.4908	14.5243	2.09125			2	1.5775	29.691	4.25342
	2	2.57382	16.0608	1.94987			2	1.66053	29.3062	5.65339
	2	2.65685	18.3233	2.31983			2	1.74356	24.1845	4.34318
	2	2.73988	20.3061	3.4102			2	1.82658	21.4936	3.98817
	2	2.8229	20.4614	5.33838			2	1.90961	20.1491	4.76175
	2	2.90593	17.2203	4.84612			2	1.99264	17.6072	5.62576
	2	2.98896	13.9303	4.77611			2	2.07566	14.0754	5.05757
	2	3.07198	14.3502	4.5761			2	2.15869	13.8254	5.30757
	2	3.15501	14.1502	5.7361			2	2.24172	10.5754	4.30757
	2	3.23804	12.5003	6.51612			2	2.32474	10.8254	4.55757
	2	3.32106	14.2503	9.26612			2	2.40777	9.0754	4.05757
	2	3.40409	15.5003	10.0161			2	2.4908	8.5754	3.55757
	2	3.48712	17.5003	12.2661			2	2.57382	9.47814	3.22972
	2	3.57014	20.0003	11.7661			2	2.65685	9.94946	1.87085
	2	3.65317	22.5003	12.2661			2	2.73988	10.0431	1.41759
	2	3.7362	22.0003	11.5161			2	2.8229	8.76318	1.44553
	2	3.81922	25.7243	10.3876			2	2.90593	7.75619	1.58551
	2	3.90225	27.143	9.85395			2	2.98896	6.41554	1.44205
	2	3.98528	28.9131	9.78405			2	3.07198	5.27322	2.34694
	2	4.0683	29.9424	9.27455			2	3.15501	3.73463	3.83542
	2	4.15133	25.6988	9.12988			2	3.23804	4.74965	3.30508
	2	4.23436	25.5105	7.30543			2	3.32106	5.14536	4.23287
	2	4.31738	26.7929	5.32607			2	3.40409	5.11751	2.18075
	2	4.40041	29.8277	3.97029			2	3.48712	4.54803	2.28092
	2	4.48344	31.4208	2.63248			2	3.57014	4.32277	2.357
	2	4.56646	33.0082	2.23752			2	3.65317	3.89994	1.51835
	2	4.64949	33.7292	1.63154			2	3.7362	4.15539	2.23757
	2	4.73252	33.765	1.39232			2	3.81922	5.00541	1.73758
	2	4.81554	28.7974	1.2007			2	3.90225	6.78538	2.14756
	2	4.89857	27.0642	0.846405			2	3.98528	8.11536	2.60756
	2	4.9816	25.7691	1.57079			2	4.0683	10.7559	1.63079
	2	5.06462	22.6887	1.1307			2	4.15133	12.17	1.66111
	3	0	28.7558	3.66333			2	4.23436	10.994	1.67
	3	0.0830266	29.5238	3.5217			2	4.31738	9.96148	1.9377
	3	0.166053	30.8739	3.77942			2	4.40041	6.93288	3.48855
	3	0.24908	33.5687	7.47243			2	4.48344	6.81182	3.10927
	3	0.332106	34.2455	8.617			2	4.56646	7.07539	11.5576
	3	0.415133	34.9069	10.6174			2	4.64949	7.82539	10.0576
	3	0.498159	33.2099	11.6621			2	4.73252	9.0754	7.55757
	3	0.581186	29.8415	12.5674			3	0	16.8484	0.3249
	3	0.664213	30.3314	12.093			3	0.0830266	17.8669	-0.192218
	3	0.747239	32.3329	12.8273			3	0.166053	19.9727	0.268307
	3	0.830266	33.953	10.6794			3	0.24908	20.7725	0.528017
	3	0.913292	33.701	9.86268			3	0.332106	20.8816	1.03037
	3	0.996319	31.2236	7.65368			3	0.415133	21.3755	-0.134769
	3	1.07935	28.7451	6.67511			3	0.498159	21.3663	-0.391498
	3	1.16237	27.7451	6.59305			3	0.581186	21.3581	-0.146203
	3	1.2454	22.6182	6.24898			3	0.664213	19.9447	-0.407265
	3	1.32843	22.1483	5.21193			3	0.747239	18.8877	0.411891
	3	1.41145	21.267	5.62647			3	0.830266	17.6687	2.18429
	3	1.49448	19.5173	5.13324			3	0.913292	18.547	2.92214
	3	1.5775	14.0003	4.76612			3	0.996319	17.7206	2.08681
	3	1.66053	14.0003	3.51612			3	1.07935	13.4633	2.39186
	3	1.74356	13.2503	2.26612			3	1.16237	12.6018	3.00555
	3	1.82658	15.2503	2.51612			3	1.2454	13.3874	4.34008
	3	1.90961	14.7548	2.08623			3	1.32843	13.268	5.3088
	3	1.99264	14.1084	1.92794			3	1.41145	11.2451	7.24173
	3	2.07566	12.3511	2.37786			3	1.49448	10.996	13.6614
	3	2.15869	11.9912	3.06545			3	1.5775	12.996	10.1614
	3	2.24172	10.6071	3.49387			3	1.66053	12.246	8.41137
	3	2.32474	10.6934	3.54347			3	1.74356	13.996	8.16137
	3	2.40777	11.524	2.53038			3	1.82658	13.996	10.6614
	3	2.4908	13.3433	2.71502			3	1.90961	15.246	9.91137
	3	2.57382	15.549	2.95962			3	1.99264	18.246	10.6614
	3	2.65685	18.2503	2.01612			3	2.07566	21.2634	9.70102
	3	2.73988	20.5003	1.01612			3	2.15869	24.1656	10.0269
	3	2.8229	19.7503	1.01612			3	2.24172	25.9439	9.43111
	3	2.90593	18.2503	1.01612			3	2.32474	27.8358	8.00019
	3	2.98896	16.6686	0.856694			3	2.40777	28.2446	6.68764
	3	3.07198	17.7273	1.15461			3	2.4908	28.4636	6.32392
	3	3.15501	17.9575	0.845188			3	2.57382	31.0708	3.03639
	3	3.23804	17.8905	0.932686			3	2.65685	31.9621	2.76494
	3	3.32106	21.5003	1.01612			3	2.73988	32.3474	3.27381
	3	3.40409	21.5003	1.26612			3	2.8229	32.2661	2.87436
	3	3.48712	23.7503	1.51612			3	2.90593	31.295	2.4402
	3	3.57014	25.7503	1.01612			3	2.98896	30.2763	2.14146
	3	3.65317	27.7503	1.51612			3	3.07198	27.8161	2.89482
	3	3.7362	27.2503	1.01612			3	3.15501	23.0398	3.94311
	3	3.81922	27.7503	1.01612			3	3.23804	23.689	2.92094
	3	3.90225	31.7503	2.01612			3	3.32106	23.6215	3.36897
	3	3.98528	32.2503	2.51612			3	3.40409	22.8595	2.95926
	3	4.0683	33.0003	3.51612			3	3.48712	19.4058	0.457347
	3	4.15133	33.2503	3.26612			3	3.57014	20.937	0.884238
	3	4.23436	31.5003	5.01612			3	3.65317	19.3755	0.96718
	3	4.31738	27.7503	4.51612			3	3.7362	18.4626	0.478911
	4	0	15.5299	0.838359			3	3.81922	17.544	1.68079
	4	0.0830266	15.2737	0.615438			3	3.90225	15.9953	1.83395
	4	0.166053	16.0525	-0.0660847			3	3.98528	15.187	2.57198
	4	0.24908	16.8761	-0.0557523			3	4.0683	12.7278	3.12071
	4	0.332106	18.0996	0.346837			3	4.15133	11.8378	3.42257
	4	0.415133	18.4916	0.610283			3	4.23436	8.74603	3.16138
	4	0.498159	20.3107	0.771499			3	4.31738	10.996	1.91138
	4	0.581186	21.6203	1.07239			3	4.40041	10.496	1.16138
	4	0.664213	22.0437	0.571753			3	4.48344	12.246	0.411376
	4	0.747239	23.757	0.464519			3	4.56646	10.6015	0.672029
	4	0.830266	27.5761	0.940063			3	4.64949	11.1767	1.65509
	4	0.913292	31.1681	1.07244			3	4.73252	11.8548	1.37558
	4	0.996319	32.3864	1.2446			3	4.81554	12.9396	1.00088
	4	1.07935	35.6916	0.81808			3	4.89857	13.5757	0.400462
	4	1.16237	36.4334	0.690542			3	4.9816	14.9682	-0.023325
	4	1.2454	38.5046	0.461772			3	5.06462	16.4898	0.365471
	4	1.32843	39.4053	0.416872			4	0	6.87376	-0.887298
	4	1.41145	38.6495	0.211009			4	0.0830266	6.84471	-1.2224
	4	1.49448	35.0217	0.385965			4	0.166053	6.01014	-0.948716
	4	1.5775	30.8593	-0.330904			4	0.24908	4.61113	-1.19148
	4	1.66053	28.0434	-0.365581			4	0.332106	5.15488	-1.04891
	4	1.74356	27.9382	0.00682783			4	0.415133	4.07604	-1.12863
	4	1.82658	25.6671	-0.0780959			4	0.498159	3.95605	-0.788621
	4	1.90961	25.2577	-0.0758251			4	0.581186	3.55609	-0.318593
	4	1.99264	25.9173	-0.142082			4	0.664213	3.0161	-1.28859
	4	2.07566	25.2321	1.13442			4	0.747239	3.31603	-0.268619
	4	2.15869	25.4821	2.38442			4	0.830266	3.85602	0.811363
	4	2.24172	24.9821	2.63442			4	0.913292	4.15602	0.83139
	4	2.32474	24.7321	2.88442			4	0.996319	4.08604	2.06134
	4	2.40777	24.2321	2.38442			4	1.07935	5.81528	5.9359
	4	2.4908	25.7321	2.63442			4	1.16237	8.06641	6.25423
	4	2.57382	23.5483	2.25886			4	1.2454	8.80164	6.29776
	4	2.65685	24.5393	2.81271			4	1.32843	9.16467	5.05579
	4	2.73988	24.8791	2.39984			4	1.41145	9.42676	2.84843
	4	2.8229	24.0744	2.10524			4	1.49448	8.87622	1.87618
	4	2.90593	23.4943	1.18303			4	1.5775	7.6329	0.498703
	4	2.98896	23.1293	2.32744			4	1.66053	7.62817	0.842162
	4	3.07198	21.3087	3.09019			4	1.74356	7.57512	1.03171
	4	3.15501	20.9166	3.7347			4	1.82658	8.82579	0.888308
	4	3.23804	15.9627	2.96743			4	1.90961	7.76283	0.212485
	4	3.32106	17.1047	2.10856			4	1.99264	9.26469	0.157055
	4	3.40409	17.7825	2.36729			4	2.07566	9.88159	-0.409134
	4	3.48712	19.3731	2.52744			4	2.15869	14.9391	-0.262139
	4	3.57014	20.8362	2.62213			4	2.24172	16.7607	-0.793355
	4	3.65317	22.8205	3.42555			4	2.32474	20.3212	-0.839909
	4	3.7362	24.2117	3.4519			4	2.40777	21.1427	-1.33153
	4	3.81922	26.85	3.07688			4	2.4908	25.0754	-1.588
	4	3.90225	31.0904	2.92304			4	2.57382	27.8464	-1.50086
	4	3.98528	32.8742	2.79374			4	2.65685	34.0308	-1.54765
	4	4.0683	31.1321	2.97251			4	2.73988	37.8939	-1.31502
	4	4.15133	28.0092	2.71125			4	2.8229	39.331	-1.31569
	4	4.23436	23.03	4.5395			4	2.90593	39.7529	-1.30733
	4	4.31738	17.7344	6.34965			4	2.98896	39.0865	-0.761081
	4	4.40041	12.241	6.89698			4	3.07198	32.986	0.481381
	4	4.48344	11.1693	6.88442			4	3.15501	29.8961	2.16139
	4	4.56646	12.8439	6.68987			4	3.23804	27.586	1.11142
	4	4.64949	13.5213	4.87311			4	3.32106	24.556	0.531409
	4	4.73252	13.6808	5.6449			4	3.40409	18.3811	2.07994
	4	4.81554	13.7964	6.43344			4	3.48712	14.4741	2.99305
	4	4.89857	15.3144	5.51856			4	3.57014	11.9825	3.07294
	4	4.9816	17.7331	3.49503			4	3.65317	9.625	3.75075
	4	5.06462	19.079	2.08252			4	3.7362	8.90752	3.69038
	4	5.14765	19.5965	1.21685			4	3.81922	6.69501	2.37651
	4	5.23067	19.9686	0.52597			4	3.90225	4.66603	0.561377
	4	5.3137	18.8844	0.243124			4	3.98528	4.67607	0.151358
	4	5.39673	18.5261	0.304679			4	4.0683	4.75605	0.491373
	4	5.47975	17.4258	0.200115			4	4.15133	5.14611	1.71132
	5	0	16.9428	0.950487			4	4.23436	5.1295	3.09654
	5	0.0830266	19.2346	1.59484			4	4.31738	7.55145	1.79388
	5	0.166053	20.186	1.48893			4	4.40041	10.0049	0.387606
	5	0.24908	21.4632	1.52424			4	4.48344	11.8663	-0.236234
	5	0.332106	22.091	1.34212			4	4.56646	12.8145	-0.272603
	5	0.415133	23.8437	1.15833			4	4.64949	13.1018	-0.5397
	5	0.498159	28.1338	0.714044			4	4.73252	12.2278	-0.659812
	5	0.581186	32.8354	2.20755			4	4.81554	11.3851	-0.71218
	5	0.664213	35.3057	3.11302			4	4.89857	9.88587	-0.0406829
	5	0.747239	40.3696	4.17293			4	4.9816	9.31357	-0.452148
	5	0.830266	43.7292	4.43185			4	5.06462	7.91062	-1.07162
	5	0.913292	44.5687	6.21076			5	0	32.2002	1.9005
	5	0.996319	42.021	6.77477			5	0.0830266	27.7002	1.1505
	5	1.07935	36.6779	6.91106			5	0.166053	24.7002	2.4005
	5	1.16237	22.6128	5.37254			5	0.24908	21.7002	1.6505
	5	1.2454	19.6487	6.2341			5	0.332106	21.2002	1.9005
	5	1.32843	16.7515	7.44822			5	0.415133	20.2002	2.6505
	5	1.41145	12.6892	7.28137			5	0.498159	21.3714	1.83986
	5	1.49448	7.05186	8.25667			5	0.581186	22.6314	1.43172
	5	1.5775	6.99307	9.4979			5	0.664213	23.5142	1.7297
	5	1.66053	8.09766	9.92027			5	0.747239	26.5308	1.87016
	5	1.74356	10.8553	8.38298			5	0.830266	26.9753	1.92194
	5	1.82658	12.4461	7.24013			5	0.913292	27.0307	1.27031
	5	1.90961	14.1821	2.95656			5	0.996319	27.5567	1.3043
	5	1.99264	15.2349	2.37965			5	1.07935	26.9411	1.25163
	5	2.07566	16.8751	1.76081			5	1.16237	28.0109	2.11457
	5	2.15869	17.4687	1.62261			5	1.2454	29.4356	2.20524
	5	2.24172	19.3466	1.538			5	1.32843	28.849	3.04843
	5	2.32474	20.3092	2.56265			5	1.41145	29.2999	4.25721
	5	2.40777	22.1078	2.38607			5	1.49448	28.5031	4.08334
	5	2.4908	21.7443	2.38886			5	1.5775	33.6137	4.6756
	5	2.57382	18.6928	2.5779			5	1.66053	33.8411	4.90977
	5	2.65685	14.5152	2.46177			5	1.74356	36.8314	4.95921
	5	2.73988	7.23212	2.63442			5	1.82658	40.478	5.34182
	5	2.8229	6.48212	3.38442			5	1.90961	44.5032	5.23442
	5	2.90593	6.23212	3.38442			5	1.99264	44.8164	5.69439
	5	2.98896	5.48212	4.13442			5	2.07566	49.3637	7.26651
	5	3.07198	5.73212	3.38442			5	2.15869	52.9374	9.85808
	5	3.15501	6.48212	3.38442			5	2.24172	55.8651	9.30565
	5	3.23804	5.98212	4.13442			5	2.32474	57.2002	9.9005
	5	3.32106	5.73212	3.13442			5	2.40777	55.7002	9.1505
	5	3.40409	5.74418	2.61546			5	2.4908	51.2002	10.6505
	5	3.48712	5.15221	2.20878			5	2.57382	47.9502	10.6505
	5	3.57014	4.94175	1.67771			5	2.65685	46.4502	10.9005
	5	3.65317	4.16711	0.783405			5	2.73988	44.9502	12.1505
	5	3.7362	3.14717	0.304661			5	2.8229	41.263	12.5499
	5	3.81922	2.22221	0.0292691			5	2.90593	42.5662	14.4255
	5	3.90225	1.81562	0.786218			5	2.98896	44.107	12.7866
	5	3.98528	2.23212	1.13442			5	3.07198	44.1931	11.1922
	5	4.0683	3.98212	0.884419			5	3.15501	46.5876	8.61121
	5	4.15133	5.98212	1.13442			5	3.23804	47.1529	6.67048
	5	4.23436	11.7321	0.884419			5	3.32106	50.444	4.50049
	5	4.31738	14.4821	1.13442			5	3.40409	51.7167	5.69225
	5	4.40041	17.2321	1.13442			5	3.48712	52.7166	5.67576
	5	4.48344	18.4821	0.884419			5	3.57014	50.7081	4.93503
	5	4.56646	22.415	0.404446			5	3.65317	51.5778	4.42646
	5	4.64949	16.8348	0.590354			5	3.7362	52.6265	4.45171
	5	4.73252	11.9652	0.443394			5	3.81922	50.9702	3.27788
	5	4.81554	8.76542	-0.130807			5	3.90225	52.1591	2.4069
	5	4.89857	5.79332	0.137891			5	3.98528	51.049	2.49773
	5	4.9816	6.50969	0.360561			5	4.0683	46.0902	2.84049
	5	5.06462	8.80248	0.614943			5	4.15133	45.9301	2.02051
	5	5.14765	8.80345	0.350898			5	4.23436	45.5901	2.44051
	5	5.23067	9.30037	-0.0518738			5	4.31738	45.9801	2.01054
	5	5.3137	11.6613	0.356932			5	4.40041	46.0401	1.94052
	5	5.39673	12.7673	0.917621			6	0	33.9718	2.67809
	5	5.47975	15.2208	0.997744			6	0.0830266	33.5627	1.53937
	6	0	86.6947	0.885154			6	0.166053	34.3913	1.64569
	6	0.0830266	83.163	0.78686			6	0.24908	34.1448	1.71827
	6	0.166053	76.2722	0.325568			6	0.332106	34.4295	1.92531
	6	0.24908	69.5594	0.0693837			6	0.415133	33.2696	3.00913
	6	0.332106	66.2703	0.303935			6	0.498159	32.1787	3.62859
	6	0.415133	62.4792	1.03781			6	0.581186	31.8841	4.61735
	6	0.498159	54.3135	0.740818			6	0.664213	27.6703	5.7704
	6	0.581186	51.2928	1.16622			6	0.747239	21.9502	6.6505
	6	0.664213	50.082	1.30734			6	0.830266	19.9502	8.6505
	6	0.747239	50.1282	1.48932			6	0.913292	17.4502	6.4005
	6	0.830266	49.6168	1.49502			6	0.996319	17.7002	7.1505
	6	0.913292	44.4193	2.13176			6	1.07935	13.4402	8.7905
	6	0.996319	37.2335	2.90338			6	1.16237	13.8102	9.19051
	6	1.07935	39.1927	3.26687			6	1.2454	13.3902	9.90052
	6	1.16237	40.2872	3.49769			6	1.32843	22.0453	18.9084
	6	1.2454	43.8663	4.18462			6	1.41145	13.2002	10.4005
	6	1.32843	47.4524	3.76228			6	1.49448	13.7002	8.9005
	6	1.41145	49.822	4.18069			6	1.5775	13.2002	7.4005
	6	1.49448	50.7291	3.31005			6	1.66053	15.7002	6.4005
	6	1.5775	49.1791	2.9903			6	1.74356	14.7002	4.6505
	6	1.66053	45.8806	2.71805			6	1.82658	13.9502	4.6505
	6	1.74356	44.0447	3.3602			6	1.90961	11.48	3.5046
	6	1.82658	38.7521	2.75442			6	1.99264	11.407	4.52066
	6	1.90961	38.3321	3.14441			6	2.07566	11.9341	2.88473
	6	1.99264	37.0221	2.36442			6	2.15869	13.2336	2.81229
	6	2.07566	36.7521	2.38439			6	2.24172	13.6297	2.23225
	6	2.15869	36.8421	1.20441			6	2.32474	11.8251	2.26321
	6	2.24172	36.0821	0.644394			6	2.40777	12.4124	2.10402
	6	2.32474	35.402	0.284435			6	2.4908	12.7444	2.41378
	6	2.40777	35.8521	0.384411			6	2.57382	13.1739	2.26847
	6	2.4908	40.5523	-0.205594			6	2.65685	17.8449	2.09209
	6	2.57382	47.3283	-0.150874			6	2.73988	18.7274	1.69876
	6	2.65685	49.6522	0.20406			6	2.8229	20.1698	1.82295
	6	2.73988	52.8129	0.171201			6	2.90593	20.2069	1.88477
	6	2.8229	53.0071	0.578753			6	2.98896	20.9502	1.4005
	6	2.90593	54.264	0.594742			6	3.07198	24.9502	0.9005
	6	2.98896	54.7383	0.070168			6	3.15501	26.2002	1.6505
	6	3.07198	55.9023	0.129784			6	3.23804	23.9502	1.4005
	6	3.15501	52.911	-0.0258036			6	3.32106	22.2002	2.6505
	6	3.23804	50.544	0.0281367			6	3.40409	20.7002	1.4005
	6	3.32106	49.7303	-0.316487			6	3.48712	21.4502	1.9005
	6	3.40409	48.954	-0.0915631			6	3.57014	23.2459	2.21684
	6	3.48712	47.2691	0.381239			6	3.65317	25.0809	1.96311
	6	3.57014	46.9743	0.453171			6	3.7362	25.4502	0.6505
	6	3.65317	46.7141	0.945721			6	3.81922	22.9502	1.9005
	6	3.7362	44.8136	1.41971			6	3.90225	22.2002	1.6505
	6	3.81922	43.0387	1.3787			6	3.98528	20.9502	0.6505
	6	3.90225	34.6021	2.40344			6	4.0683	20.9502	1.4005
	6	3.98528	32.0417	2.22224			6	4.15133	19.4502	0.6505
	6	4.0683	29.726	1.47077			6	4.23436	21.4502	1.4005
	6	4.15133	29.2554	1.18602			6	4.31738	22.9907	1.92997
	6	4.23436	28.5318	1.47344			6	4.40041	25.8726	2.29116
	6	4.31738	28.6233	1.59329			6	4.48344	28.9515	2.03222
	6	4.40041	27.7948	1.37584			6	4.56646	30.8263	3.10772
	6	4.48344	27.5084	1.18285			6	4.64949	33.8616	3.38081
	6	4.56646	27.3804	1.64109			6	4.73252	34.8171	3.14524
	6	4.64949	25.6792	1.84614			6	4.81554	35.2637	2.76959
	6	4.73252	25.4273	1.18549			6	4.89857	34.155	2.67139
	6	4.81554	27.4108	0.365719			6	4.9816	0	0
	6	4.89857	33.7075	0.706588			7	0	55.0047	5.45914
	6	4.9816	39.6686	0.414751			7	0.0830266	51.4584	4.37277
	6	5.06462	49.6497	0.400491			7	0.166053	49.7131	4.57509
	6	5.14765	59.9795	0.84144			7	0.24908	47.7106	3.7477
	6	5.23067	67.391	0.530837			7	0.332106	41.9502	3.1505
	6	5.3137	75.332	0.884193			7	0.415133	38.7002	3.6505
	6	5.39673	80.2084	0.583364			7	0.498159	33.4502	4.9005
	6	5.47975	83.7075	0.90154			7	0.581186	27.3703	8.22345
	7	0	22.3078	-0.0606952			7	0.664213	25.3766	7.88049
	7	0.0830266	23.4851	-0.155578			7	0.747239	24.5572	5.85067
	7	0.166053	24.2625	-0.150169			7	0.830266	28.4711	3.53701
	7	0.24908	25.6787	0.111845			7	0.913292	31.1571	3.35917
	7	0.332106	26.2754	0.124096			7	0.996319	37.7002	1.6505
	7	0.415133	28.0137	0.244417			7	1.07935	34.9502	3.1505
	7	0.498159	27.9713	0.272129			7	1.16237	35.4502	4.6505
	7	0.581186	26.4925	0.620194			7	1.2454	36.9502	6.6505
	7	0.664213	25.9033	1.96474			7	1.32843	36.6143	7.59806
	7	0.747239	22.7604	5.7282			7	1.41145	36.5234	5.52469
	7	0.830266	22.5259	6.11084			7	1.49448	37.5002	2.6005
	7	0.913292	24.1223	6.33169			7	1.5775	39.7202	3.5305
	7	0.996319	25.7094	6.8375			7	1.66053	43.3602	3.5305
	7	1.07935	22.4316	6.29654			7	1.74356	46.7703	4.23052
	7	1.16237	22.2851	4.66266			7	1.82658	50.6772	4.44107
	7	1.2454	22.2621	3.51102			7	1.90961	52.892	4.67691
	7	1.32843	21.9316	3.9393			7	1.99264	59.4502	4.1505
	7	1.41145	25.1816	4.43931			7	2.07566	62.9502	3.9005
	7	1.49448	27.6816	4.68931			7	2.15869	65.4502	3.9005
	7	1.5775	30.6816	2.6893			7	2.24172	69.2002	3.1505
	7	1.66053	32.1816	1.6893			7	2.32474	71.7002	2.6505
	7	1.74356	35.9316	1.1893			7	2.40777	74.7002	3.4005
	7	1.82658	37.4316	1.6893			7	2.4908	77.4502	3.6505
	7	1.90961	34.4316	1.1893			7	2.57382	73.4051	5.1024
	7	1.99264	36.1816	2.1893			7	2.65685	76.3482	5.23261
	7	2.07566	37.805	1.90009			7	2.73988	79.0339	6.54996
	7	2.15869	40.3562	1.88754			7	2.8229	75.1678	10.4355
	7	2.24172	47.55	1.26254			7	2.90593	76.0809	9.30654
	7	2.32474	52.0329	0.860898			7	2.98896	75.0757	8.89623
	7	2.40777	63.4039	0.902643			7	3.07198	72.682	7.97604
	7	2.4908	66.0906	0.702873			7	3.15501	67.9419	7.75149
	7	2.57382	67.9058	1.34027			7	3.23804	60.1596	7.36021
	7	2.65685	69.6376	1.81388			7	3.32106	56.3761	7.84737
	7	2.73988	59.2216	1.08575			7	3.40409	53.6299	8.33141
	7	2.8229	50.384	1.50328			7	3.48712	48.6327	9.84515
	7	2.90593	43.7332	0.475882			7	3.57014	42.0204	9.52231
	7	2.98896	41.1443	0.552991			7	3.65317	43.5053	11.3992
	7	3.07198	42.0634	0.452145			7	3.7362	44.8377	12.0658
	7	3.15501	45.5289	0.450625			7	3.81922	48.0336	12.4292
	7	3.23804	46.7963	0.412407			7	3.90225	50.8084	9.41187
	7	3.32106	44.7175	0.0960301			7	3.98528	52.7472	7.17114
	7	3.40409	40.5908	0.404451			7	4.0683	54.2161	5.87749
	7	3.48712	37.0432	0.473386			7	4.15133	55.1098	5.7359
	7	3.57014	31.9938	0.305622			7	4.23436	57.1105	6.55052
	7	3.65317	28.1098	0.665288			8	0	19.5431	3.5808
	7	3.7362	22.6816	0.439305			8	0.0830266	17.5236	3.01848
	7	3.81922	22.4316	0.439305			8	0.166053	17.858	3.4425
	7	3.90225	24.4316	0.939305			8	0.24908	17.8833	3.78342
	7	3.98528	23.6816	0.439305			8	0.332106	18.0286	3.81994
	7	4.0683	22.9316	0.439305			8	0.415133	17.0409	5.2853
	7	4.15133	24.832	-0.19147			8	0.498159	16.7401	5.00066
	7	4.23436	24.5899	0.0802739			8	0.581186	14.3138	4.18834
	7	4.31738	22.8278	0.473712			8	0.664213	14.3514	4.99173
	7	4.40041	23.7003	-0.0459937			8	0.747239	13.7992	5.03418
	8	0	17.1216	0.349303			8	0.830266	12.733	4.00305
	8	0.0830266	16.9715	0.579298			8	0.913292	12.7466	3.89964
	8	0.166053	17.0215	0.779315			8	0.996319	15.2002	4.6505
	8	0.24908	16.7315	0.539333			8	1.07935	15.7002	5.4005
	8	0.332106	17.4683	0.960123			8	1.16237	15.9502	8.1505
	8	0.415133	18.5288	2.01572			8	1.2454	16.9502	10.1505
	8	0.498159	20.1773	2.48588			8	1.32843	15.2002	13.1505
	8	0.581186	20.4316	10.9393			8	1.41145	14.3757	20.0067
	8	0.664213	18.9316	11.9393			8	1.49448	12.6674	21.6573
	8	0.747239	15.9316	15.9393			8	1.5775	9.70017	21.9005
	8	0.830266	12.8758	19.3943			8	1.66053	10.4502	18.9005
	8	0.913292	14.5395	15.0726			8	1.74356	10.9502	14.4005
	8	0.996319	15.2224	11.7965			8	1.82658	11.7002	10.1505
	8	1.07935	16.9456	7.98305			8	1.90961	12.2002	6.4005
	8	1.16237	16.3046	4.24468			8	1.99264	10.3925	3.77996
	8	1.2454	16.7044	4.20817			8	2.07566	9.61564	2.79123
	8	1.32843	16.6816	2.9393			8	2.15869	7.7847	2.37464
	8	1.41145	17.6816	3.4393			8	2.24172	6.96502	2.64496
	8	1.49448	17.6816	1.4393			8	2.32474	7.99789	3.1156
	8	1.5775	17.4316	1.6893			8	2.40777	8.58051	3.44355
	8	1.66053	19.5048	1.1893			8	2.4908	8.80159	5.50773
	8	1.74356	17.9097	0.885239			8	2.57382	11.8607	6.02917
	8	1.82658	17.4539	0.928474			8	2.65685	12.6196	6.82726
	8	1.90961	16.7876	1.30548			8	2.73988	16.2268	5.0736
	8	1.99264	17.1872	1.69483			8	2.8229	18.1306	4.6934
	8	2.07566	16.3178	1.05181			8	2.90593	19.5219	4.81105
	8	2.15869	22.6822	1.38095			8	2.98896	18.9502	4.6505
	8	2.24172	26.5259	1.57962			8	3.07198	22.9502	4.4005
	8	2.32474	31.1494	1.17964			8	3.15501	21.7002	2.9005
	8	2.40777	41.1816	0.939305			8	3.23804	19.9502	4.1505
	8	2.4908	43.9316	1.4393			8	3.32106	22.4502	4.9005
	8	2.57382	42.1816	1.6893			8	3.40409	22.7002	4.4005
	8	2.65685	39.2931	1.19017			8	3.48712	21.5555	5.63811
	8	2.73988	34.8828	1.09725			8	3.57014	21.5911	6.79867
	8	2.8229	29.4443	0.285926			8	3.65317	18.5768	6.40307
	8	2.90593	25.9762	0.386665			8	3.7362	19.8566	6.50936
	8	2.98896	21.9424	0.602786			8	3.81922	19.8336	6.35149
	8	3.07198	21.8123	0.586661			8	3.90225	21.7335	6.25599
	8	3.15501	22.8052	0.449324			8	3.98528	23.2351	6.3885
	8	3.23804	22.3633	-0.0714639			8	4.0683	22.4839	6.01434
	8	3.32106	22.5696	0.123733			8	4.15133	22.5904	5.01535
	8	3.40409	21.3884	-0.218151			9	0	35.5847	1.66181
	8	3.48712	20.1599	-0.290405			9	0.0830266	32.2474	1.44721
	8	3.57014	19.8589	0.0222157			9	0.166053	26.8517	1.3618
	8	3.65317	18.4869	-0.295522			9	0.24908	20.2071	0.707105
	8	3.7362	18.1221	-0.422229			9	0.332106	16.75	1
	9	0	19.5404	2.31639			9	0.415133	16.5	1.25
	9	0.0830266	19.9738	2.57561			9	0.498159	14.75	1.25
	9	0.166053	19.0385	1.99128			9	0.581186	14.25	1.75
	9	0.24908	20.0093	2.03655			9	0.664213	13.25	2.75
	9	0.332106	21.1015	2.62287			9	0.747239	14.25	2
	9	0.415133	18.2878	3.65947			9	0.830266	13.8442	2
	9	0.498159	21.3065	3.81013			9	0.913292	15.0173	1.84102
	9	0.581186	24.6128	4.47815			9	0.996319	18.9695	3.70766
	9	0.664213	26.1963	4.4664			9	1.07935	19.9981	3.52345
	9	0.747239	26.6348	5.21508			9	1.16237	21.6372	3.72034
	9	0.830266	28.5715	11.4993			9	1.2454	23.2447	4.54836
	9	0.913292	28.4415	13.7593			9	1.32843	24.4166	8.42355
	9	0.996319	27.7316	17.0494			9	1.41145	24.4732	8.86978
	9	1.07935	27.8416	20.3993			9	1.49448	24.7165	10.5481
	9	1.16237	25.5443	18.9563			9	1.5775	25.9779	11.0853
	9	1.2454	27.8821	20.6789			9	1.66053	25.3735	10.0696
	9	1.32843	30.0616	19.181			9	1.74356	24.9143	11.2966
	9	1.41145	32.4503	17.8688			9	1.82658	25.7049	12.6309
	9	1.49448	32.6416	13.8993			9	1.90961	26.6124	12.8335
	9	1.5775	35.1016	11.6693			9	1.99264	25.1159	9.63753
	9	1.66053	35.0315	9.23929			9	2.07566	26.9237	10.1916
	9	1.74356	33.7916	7.4893			9	2.15869	27.0528	11.6903
	9	1.82658	35.4348	4.39778			9	2.24172	27.0297	16.5681
	9	1.90961	32.9152	3.21655			9	2.32474	28.6158	14.5171
	9	1.99264	28.8534	2.81421			9	2.40777	29.3633	14.0081
	9	2.07566	26.3203	1.87211			9	2.4908	31.3904	12.627
	9	2.15869	19.5704	1.67471			9	2.57382	31.5899	10.2231
	9	2.24172	20.567	1.73029			9	2.65685	34.6155	8.62385
	9	2.32474	18.3816	1.65046			9	2.73988	35.1102	7.74764
	9	2.40777	16.9435	1.44486			9	2.8229	37.7835	7.29618
	9	2.4908	16.4629	1.02144			9	2.90593	39.4103	7.77256
	9	2.57382	19.0409	2.1296			9	2.98896	35.5	10
	9	2.65685	21.3774	2.24429			9	3.07198	38	9.5
	9	2.73988	23.4262	2.46457			9	3.15501	42.75	8
	9	2.8229	23.6137	3.29539			9	3.23804	43	5
	9	2.90593	24.9316	3.9393			10	0	24.7479	1.7284
	9	2.98896	24.1816	5.68931			10	0.0830266	25.446	2.40405
	9	3.07198	23.9316	5.93931			10	0.166053	25.8321	2.01953
	9	3.15501	21.9316	5.43931			10	0.24908	26.2414	2
	9	3.23804	21.6816	4.68931			10	0.332106	26.0539	2.0784
	9	3.32106	19.6816	4.43931			10	0.415133	25.5501	1.89386
	9	3.40409	14.9582	2.89489			10	0.498159	25.676	1.74058
	9	3.48712	16.8975	2.24476			10	0.581186	26.5314	1.84186
	9	3.57014	17.953	2.13386			10	0.664213	26.3536	1.32122
	9	3.65317	17.421	1.75211			10	0.747239	25.75	2.25
	10	0	25.1822	2.78652			10	0.830266	26.75	3.25
	10	0.0830266	25.4178	3.02818			10	0.913292	29	4
	10	0.166053	26.3544	2.95732			10	0.996319	28.75	4.5
	10	0.24908	26.8439	2.74752			10	1.07935	32.5	6.65999
	10	0.332106	27.166	2.46787			10	1.16237	31.56	6.54001
	10	0.415133	23.7705	2.99815			10	1.2454	31.5	8.39995
	10	0.498159	23.1619	3.02459			10	1.32843	32.0399	9.23997
	10	0.581186	21.0778	3.28679			10	1.41145	30.75	11
	10	0.664213	20.2647	2.33328			10	1.49448	30.5	11.75
	10	0.747239	18.2494	2.44494			10	1.5775	31.5	9.75
	10	0.830266	17.1334	3.68052			10	1.66053	31	8.25
	10	0.913292	13.6816	3.9393			10	1.74356	32.5	6.5
	10	0.996319	15.6816	6.18931			10	1.82658	33.75	5.75
	10	1.07935	15.4316	5.93931			10	1.90961	35.7835	6.67016
	10	1.16237	16.6816	6.43931			10	1.99264	38.9685	6.03294
	10	1.2454	16.6816	6.43931			10	2.07566	40.8984	5.36721
	10	1.32843	15.1816	5.43931			10	2.15869	41.0853	4.82945
	10	1.41145	14.9316	6.93931			10	2.24172	44.2078	3.69458
	10	1.49448	13.4316	4.93931			10	2.32474	47.4256	3.8504
	10	1.5775	12.142	3.56383			10	2.40777	47.3716	2.4125
	10	1.66053	12.4744	3.34033			10	2.4908	44.6736	2.21806
	10	1.74356	11.5821	3.05712			10	2.57382	43.2712	1.66389
	10	1.82658	11.3141	2.91652			10	2.65685	40.4639	1.88165
	10	1.90961	10.294	2.56583			10	2.73988	38.4078	2.5599
	10	1.99264	11.1757	2.90898			10	2.8229	35.0244	2.42024
	10	2.07566	12.4596	2.28765			10	2.90593	30.75	1.5
	10	2.15869	13.072	2.26627			10	2.98896	29.5	1.75
	10	2.24172	12.6851	1.55171			10	3.07198	28.75	1.75
	10	2.32474	13.197	1.71873			10	3.15501	26.5	1.5
	10	2.40777	12.4316	4.18931			10	3.23804	29	1.5
	10	2.4908	14.9316	4.43931			10	3.32106	27.75	1.5
	10	2.57382	14.4316	6.1893			10	3.40409	26.57	1.68
	10	2.65685	15.1816	6.43931			10	3.48712	26.2	1.32
	10	2.73988	15.9316	8.4393			10	3.57014	24.31	1.95998
	10	2.8229	15.9316	9.9393			10	3.65317	24.39	2.59996
	10	2.90593	11.5529	9.53246			10	3.7362	23.6723	3.11938
	10	2.98896	11.5304	10.9217			10	3.81922	22.6304	3.4463
	10	3.07198	16.4592	11.6805			10	3.90225	21.1817	3.98781
	10	3.15501	16.1904	12.8938			10	3.98528	19.7352	4.33831
	10	3.23804	15.7383	13.1204			10	4.0683	15.75	3.5
	10	3.32106	17.0065	10.2258			10	4.15133	15.5	3
	10	3.40409	16.5425	7.2561			11	0	31.128	3.29679
	10	3.48712	17.4316	5.18931			11	0.0830266	31.8513	3.40661
	10	3.57014	17.1816	4.18931			11	0.166053	32.6969	3.07801
	10	3.65317	17.1816	4.18931			11	0.24908	31.5126	3.33443
	10	3.7362	17.2559	2.31722			11	0.332106	32.3594	4.24798
	10	3.81922	15.2661	2.83664			11	0.415133	30.4914	6.77968
	10	3.90225	14.6688	3.49961			11	0.498159	28.8286	5.7763
	10	3.98528	15.8644	2.02263			11	0.581186	27.6279	4.52803
	10	4.0683	18.0623	2.04385			11	0.664213	25.1485	3.8194
	10	4.15133	19.7834	2.65069			11	0.747239	24.006	3.15943
	11	0	46.4298	3.83927			11	0.830266	23.2331	2.97302
	11	0.0830266	45.1699	3.74924			11	0.913292	22.0713	3.49613
	11	0.166053	42.65	4.55922			11	0.996319	21.888	4.31414
	11	0.24908	41.4401	5.83918			11	1.07935	21.8157	5.03782
	11	0.332106	43.4194	5.08499			11	1.16237	20.8927	4.00522
	11	0.415133	51.4751	4.471			11	1.2454	20.8018	4.71967
	11	0.498159	61.8314	4.59833			11	1.32843	19.5304	3.71819
	11	0.581186	71.9846	4.57643			11	1.41145	19.5718	2.85205
	11	0.664213	78.9741	5.9205			11	1.49448	19.4776	3.15834
	11	0.747239	81.3098	10.9093			11	1.5775	19.7638	2.92844
	11	0.830266	77.8098	9.90927			11	1.66053	19.25	2.75
	11	0.913292	64.3098	10.9093			11	1.74356	19	3
	11	0.996319	59.0598	10.9093			11	1.82658	20.5	3.25
	11	1.07935	39.0598	12.6593			11	1.90961	23.5	3
	11	1.16237	35.8098	13.1593			11	1.99264	24.25	4.5
	11	1.2454	33.3098	12.1593			11	2.07566	24.5	6.75
	11	1.32843	32.5598	11.4093			11	2.15869	25.5271	6.79661
	11	1.41145	31.5049	10.7468			11	2.24172	25.5919	6.81944
	11	1.49448	31.9938	9.14336			11	2.32474	24.8688	5.61264
	11	1.5775	32.4957	9.65384			11	2.40777	25.2609	5.66061
	11	1.66053	32.8098	9.90927			11	2.4908	26.4152	6.34439
	11	1.74356	32.0598	6.90927			11	2.57382	27.0487	10.3827
	11	1.82658	30.5598	4.90927			11	2.65685	28.283	12.3395
	11	1.90961	29.3098	2.90927			11	2.73988	26.25	16
	11	1.99264	29.8098	4.15927			11	2.8229	29	17
	11	2.07566	30.4831	3.07283			11	2.90593	30.75	17
	11	2.15869	32.9627	1.6801			11	2.98896	32.75	17
	11	2.24172	35.4281	1.27636			11	3.07198	33	17.5
	11	2.32474	36.2404	0.774249			11	3.15501	35.6027	21.2391
	11	2.40777	36.5119	0.371788			11	3.23804	36.9614	22.097
	11	2.4908	36.7433	0.695721			11	3.32106	38.5652	14.0221
	11	2.57382	38.689	0.77036			11	3.40409	38.7045	11.4232
	11	2.65685	36.3024	1.05825			11	3.48712	36.9729	12.9688
	11	2.73988	36.5073	0.913371			11	3.57014	36.1659	10.4342
	11	2.8229	38.789	1.07791			11	3.65317	36.5153	9.61125
	11	2.90593	47.6098	0.409267			11	3.7362	35	5.25
	11	2.98896	50.9099	0.209259			11	3.81922	34	4
	11	3.07198	50.6198	0.199266			11	3.90225	32.25	3.25
	11	3.15501	49.6899	0.179261			12	0	31.7261	7.75913
	11	3.23804	45.8098	-0.0907336			12	0.0830266	32.2115	6.67704
	11	3.32106	46.3098	0.159266			12	0.166053	31.18	4.52921
	11	3.40409	47.0598	-0.0907336			12	0.24908	30.2151	3.96527
	11	3.48712	51.0598	0.159266			12	0.332106	27.524	6.80361
	11	3.57014	54.8098	0.409266			12	0.415133	28.0249	7.56556
	11	3.65317	58.3098	0.409266			12	0.498159	29.4567	6.5985
	11	3.7362	58.439	0.203692			12	0.581186	31.25	3.5
	11	3.81922	56.8433	0.123858			12	0.664213	32.5	2.75
	11	3.90225	55.7399	0.037777			12	0.747239	34.75	2.5
	11	3.98528	52.7979	0.249101			12	0.830266	34.9677	2.93651
	11	4.0683	49.1011	0.597668			12	0.913292	34.8284	3.35132
	11	4.15133	43.4654	0.67107			12	0.996319	35.4428	2.74793
	11	4.23436	44.6973	1.19402			12	1.07935	35.2615	2.27087
	11	4.31738	47.2787	1.29123			12	1.16237	36.5323	2.11271
	11	4.40041	50.4891	1.73666			12	1.2454	40.5721	2.46889
	11	4.48344	51.0436	2.81028			12	1.32843	43.848	2.39381
	11	4.56646	49.2766	2.75924			12	1.41145	46.878	2.59578
	11	4.64949	48.4396	3.32845			12	1.49448	50.6511	2.46854
	11	4.73252	46.4409	2.90347			12	1.5775	53.2191	3.17857
	12	0	39.591	0.282874			12	1.66053	54.1077	3.49549
	12	0.0830266	41.0953	0.438459			12	1.74356	53.1632	3.72684
	12	0.166053	40.9753	0.968303			12	1.82658	48.8271	4.02466
	12	0.24908	39.9526	4.33972			12	1.90961	46.9202	4.62399
	12	0.332106	40.8172	4.62003			12	1.99264	36	9
	12	0.415133	39.5909	6.06827			12	2.07566	32.75	8.5
	12	0.498159	34.2041	6.37551			12	2.15869	29	6.75
	12	0.581186	31.3853	5.63641			12	2.24172	25.2333	5.7977
	12	0.664213	28.3098	7.40927			12	2.32474	26.2536	5.19383
	12	0.747239	27.8098	5.40927			12	2.40777	26.9675	4.68499
	12	0.830266	28.5598	6.65927			12	2.4908	28.7682	5.01997
	12	0.913292	30.2527	3.61002			12	2.57382	31.0182	5.02711
	12	0.996319	28.8508	2.12466			12	2.65685	32.9499	4.54217
	12	1.07935	28.7798	0.879265			12	2.73988	36.933	5.25066
	12	1.16237	28.4298	1.25925			12	2.8229	37.3227	5.25582
	12	1.2454	27.8598	1.30929			12	2.90593	39.7985	5.58388
	12	1.32843	26.9197	1.43926			12	2.98896	39.2735	5.7418
	12	1.41145	22.9549	0.658813			12	3.07198	39.9686	6.30215
	12	1.49448	22.6667	1.12691			12	3.15501	37.7783	7.31706
	12	1.5775	22.7586	0.891162			12	3.23804	36.4723	6.59601
	12	1.66053	18.8098	0.159266			12	3.32106	36.9681	7.17158
	12	1.74356	17.0598	0.659266			12	3.40409	36.6124	6.85727
	12	1.82658	17.3098	0.159266			12	3.48712	37.2071	6.53768
	12	1.90961	16.1425	0.944671			12	3.57014	36.8024	7.28026
	12	1.99264	15.9133	0.471069			12	3.65317	38.2386	5.86072
	12	2.07566	16.2148	0.426619			12	3.7362	40.5773	5.26296
	12	2.15869	16.5101	-0.13925			12	3.81922	39.9772	5.12607
	12	2.24172	15.0899	-0.23453			12	3.90225	41.1042	5.83838
	12	2.32474	15.8025	-0.267101			12	3.98528	42.25	8
	12	2.40777	14.6139	-0.304845			12	4.0683	41.5	6.75
	12	2.4908	14.5598	-0.0907336			12	4.15133	40.25	6.5
	12	2.57382	15.722	-0.255086			13	0	31.2821	2.31277
	12	2.65685	18.6878	-0.302013			13	0.0830266	29.3998	2.51006
	12	2.73988	20.8124	-0.0103469			13	0.166053	28.0139	2.89057
	12	2.8229	23.6074	-0.300286			13	0.24908	27.713	2.45727
	12	2.90593	28.3676	-0.31422			13	0.332106	27.4565	2.49718
	12	2.98896	37.1975	-0.00853942			13	0.415133	27.3491	2.0391
	12	3.07198	37.7929	-0.0263828			13	0.498159	26.7282	2.01202
	12	3.15501	38.1068	0.138582			13	0.581186	25.4768	2.59492
	12	3.23804	38.9483	0.527856			13	0.664213	22.9669	3.32246
	12	3.32106	38.8726	0.705209			13	0.747239	23.0414	3.96401
	12	3.40409	36.957	-0.0574392			13	0.830266	22.7232	4.53164
	12	3.48712	34.6941	-0.301185			13	0.913292	21.7375	4.99238
	12	3.57014	30.6439	-0.114306			13	0.996319	20.7172	5.00756
	12	3.65317	28.2932	0.268717			13	1.07935	20	5.25
	12	3.7362	29.2299	0.566071			13	1.16237	20.25	4.25
	12	3.81922	29.5187	0.626481			13	1.2454	22	3.75
	12	3.90225	30.7403	0.701652			13	1.32843	20	3
	12	3.98528	32.3907	0.811012			13	1.41145	20.3614	4.71799
	12	4.0683	34.3919	1.17451			13	1.49448	19.9489	5.10718
	13	0	29.266	0.0193536			13	1.5775	21.0704	6.69376
	13	0.0830266	29.7877	0.38831			13	1.66053	19.2634	5.83153
	13	0.166053	28.4295	0.812667			13	1.74356	18.3254	5.19469
	13	0.24908	29.1701	0.411189			13	1.82658	16.76	5.05
	13	0.332106	28.8581	-0.155659			13	1.90961	18.23	3.78001
	13	0.415133	28.9581	-0.299641			13	1.99264	19.4499	3.03003
	13	0.498159	28.372	-0.352078			13	2.07566	20.6298	2.29003
	13	0.581186	27.3301	-0.328497			13	2.15869	22	2
	13	0.664213	26.4926	-0.518524			13	2.24172	24.25	2.75
	13	0.747239	23.849	0.67406			13	2.32474	23	1.75
	13	0.830266	19.9434	0.884676			13	2.40777	23	3.25
	13	0.913292	15.2225	1.08604			13	2.4908	23.5	3.25
	13	0.996319	14.4223	1.52538			13	2.57382	24.75	3.25
	13	1.07935	13.6761	2.40191			13	2.65685	27.75	3
	13	1.16237	10.3098	3.15927			13	2.73988	32.5	3.5
	13	1.2454	12.3098	4.65927			13	2.8229	36.25	4.25
	13	1.32843	15.0598	6.65927			13	2.90593	41.0243	8.63966
	13	1.41145	14.5598	6.15927			13	2.98896	43.8721	9.31952
	13	1.49448	16.7266	5.33148			13	3.07198	47.9727	11.3078
	13	1.5775	17.492	5.10273			13	3.15501	46.2162	12.9807
	13	1.66053	19.6856	4.56143			13	3.23804	43.6521	13.5345
	13	1.74356	18.7202	3.68261			13	3.32106	44.8962	12.795
	13	1.82658	15.7828	2.42665			13	3.40409	43.4512	10.1133
	13	1.90961	17.8445	1.78697			13	3.48712	40.5339	5.45813
	13	1.99264	20.2633	2.43779			13	3.57014	39.4262	4.26614
	13	2.07566	20.872	0.744355			13	3.65317	38.329	3.69125
	13	2.15869	21.624	-0.0616698			13	3.7362	37.3539	3.60527
	13	2.24172	21.814	0.0654897			13	3.81922	36.6144	3.83988
	13	2.32474	21.6594	0.634274			13	3.90225	40.2288	3.70759
	13	2.40777	23.5601	0.406772			13	3.98528	39.2219	3.32758
	13	2.4908	21.3098	-0.0907336			13	4.0683	35.8929	3.47859
	13	2.57382	21.0598	-0.590734			13	4.15133	36.0016	4.20832
	13	2.65685	21.5598	-0.340734			13	4.23436	35.8798	4.2
	13	2.73988	20.5598	-0.590734			13	4.31738	38.1777	3.44378
	13	2.8229	20.0598	-0.0907336			13	4.40041	40.2416	2.50707
	13	2.90593	19.5598	-0.0907336			13	4.48344	37.9859	3.18443
	13	2.98896	17.3226	-0.0774518			13	4.56646	37.1995	2.95406
	13	3.07198	15.8769	0.0971309			13	4.64949	38.0497	3.09925
	13	3.15501	15.1384	0.126448			14	0	25.7767	2.3294
	13	3.23804	15.4494	-0.0746257			14	0.0830266	25.7443	1.83752
	13	3.32106	17.8564	0.410035			14	0.166053	26.3815	2.0937
	13	3.40409	19.6064	0.638987			14	0.24908	25.2738	2.38927
	13	3.48712	20.3593	0.867396			14	0.332106	26.827	2.51819
	13	3.57014	22.3005	1.06074			14	0.415133	28.2456	3.55196
	13	3.65317	23.2478	1.24218			14	0.498159	28.4258	4.39197
	13	3.7362	23.7933	0.687691			14	0.581186	29.75	7.25
	13	3.81922	26.3972	0.865581			14	0.664213	31.5	5.5
	14	0	56.5364	4.65991			14	0.747239	34.75	4.25
	14	0.0830266	53.369	4.8332			14	0.830266	36.25	3
	14	0.166053	52.4611	6.14035			14	0.913292	34.7979	4.79376
	14	0.24908	50.8356	6.38365			14	0.996319	35.7631	5.14446
	14	0.332106	46.5598	4.15927			14	1.07935	37.1914	6.47501
	14	0.415133	47.5598	4.90927			14	1.16237	38.136	6.7009
	14	0.498159	48.0598	4.15927			14	1.2454	41.7205	6.8629
	14	0.581186	51.2699	3.01926			14	1.32843	48.25	8.5
	14	0.664213	51.6598	2.30926			14	1.41145	52.5	7.25
	14	0.747239	49.7898	2.59923			14	1.49448	56.75	5
	14	0.830266	45.8498	1.47927			14	1.5775	57.25	3.5
	14	0.913292	40.3941	0.809393			14	1.66053	61.75	2.5
	14	0.996319	37.744	0.707339			14	1.74356	61.3647	1.79387
	14	1.07935	37.0266	2.73398			14	1.82658	60.1439	0.883781
	14	1.16237	32.8098	6.40927			14	1.90961	59.8743	1.19057
	14	1.2454	36.3098	8.40927			14	1.99264	57.8535	0.961406
	14	1.32843	35.5598	9.15927			14	2.07566	55.4009	0.457241
	14	1.41145	35.3098	9.15927			14	2.15869	49.9231	1
	14	1.49448	34.4666	4.69796			14	2.24172	46.3092	0.832113
	14	1.5775	33.881	2.85868			14	2.32474	42.8077	0.806981
	14	1.66053	32.5458	2.17491			14	2.40777	39.6012	0.312807
	14	1.74356	31.9476	1.88404			14	2.4908	33.805	0.784891
	14	1.82658	30.6683	1.73914			14	2.57382	34.1681	0.48921
	14	1.90961	29.0679	1.78443			14	2.65685	36.5538	0.893646
	14	1.99264	23.6306	1.66525			14	2.73988	36.9492	1.011
	14	2.07566	24.0747	1.21076			14	2.8229	34.75	1
	14	2.15869	26.732	1.44602			14	2.90593	34.75	1.5
	14	2.24172	29.0873	2.08964			14	2.98896	36.25	1.75
	14	2.32474	29.9461	3.23233			14	3.07198	36.1302	2.25
	14	2.40777	30.6717	2.7025			14	3.15501	37.6177	2.0821
	14	2.4908	32.5598	2.90927			14	3.23804	38.1465	1.784
	14	2.57382	34.8098	2.90927			14	3.32106	34.75	2.25
	14	2.65685	39.3098	2.15927			14	3.40409	36.5	1.75
	14	2.73988	41.5598	2.90927			14	3.48712	37	1.5
	14	2.8229	43.0598	3.15927			14	3.57014	40	1
	14	2.90593	38.3499	3.25927			14	3.65317	41.25	1
	14	2.98896	40.4998	3.72927			14	3.7362	39	1.5
	14	3.07198	40.0198	4.03927			14	3.81922	36.25	1.75
	14	3.15501	38.3098	4.44926			14	3.90225	35.5	1.5
	14	3.23804	35.9423	4.20024			15	0	56	2.25
	14	3.32106	35.791	4.04681			15	0.0830266	59.5	1.5
	14	3.40409	37.5972	4.77302			15	0.166053	58	2
	14	3.48712	41.8098	6.40927			15	0.24908	57	1.75
	14	3.57014	39.3098	7.15927			15	0.332106	52.75	2.75
	14	3.65317	36.8098	6.90927			15	0.415133	47.5	3.25
	14	3.7362	35.5598	6.90927			15	0.498159	38.0443	2.15218
	14	3.81922	44.1381	7.38685			15	0.581186	32.6348	2.62103
	14	3.90225	51.2876	5.41288			15	0.664213	30.1729	2.74291
	14	3.98528	55.2334	4.86766			15	0.747239	27.3866	2.96208
	14	4.0683	64.1246	5.00971			15	0.830266	26.2258	3.17451
	15	0	21.1585	-1.66887			15	0.913292	26.4689	3.7219
	15	0.0830266	26.2106	-1.35133			15	0.996319	25.898	2.84828
	15	0.166053	28.0922	-0.632945			15	1.07935	25.5545	3.51303
	15	0.24908	29.1641	-0.305334			15	1.16237	27.8581	5.65132
	15	0.332106	31.058	-0.847959			15	1.2454	29.4831	6.03783
	15	0.415133	32.5932	-0.593088			15	1.32843	29.378	4.15033
	15	0.498159	31.8064	-0.572255			15	1.41145	26.9473	3.57394
	15	0.581186	28.4941	-0.00210454			15	1.49448	26.8382	3.11335
	15	0.664213	26.8989	0.448632			15	1.5775	27.7489	2.33504
	15	0.747239	25.3248	2.12451			15	1.66053	28.542	1.8498
	15	0.830266	23.9787	6.68723			15	1.74356	30.7947	2.12525
	15	0.913292	23.5073	7.5949			15	1.82658	33.2298	2.33474
	15	0.996319	22.7021	7.80975			15	1.90961	39.688	2.77916
	15	1.07935	20.7028	12.6452			15	1.99264	44.6559	3.15982
	15	1.16237	21.9196	11.4611			15	2.07566	50.4786	3.10556
	15	1.2454	21.7623	10.5361			15	2.15869	57.6047	2.7459
	15	1.32843	20.3809	10.2099			15	2.24172	72.077	1.07674
	15	1.41145	18.8463	8.79139			15	2.32474	72.753	1.2739
	15	1.49448	18.3908	6.7477			15	2.40777	72.017	1.94232
	15	1.5775	18.6143	4.21919			15	2.4908	71.7699	2.2389
	15	1.66053	19.0684	2.76776			15	2.57382	69.3393	2.6476
	15	1.74356	20.4015	1.01195			15	2.65685	68.4165	1.56578
	15	1.82658	22.2123	1.37274			15	2.73988	65.8007	1.91744
	15	1.90961	26.6704	0.301446			15	2.8229	63.4909	2.40258
	15	1.99264	27.9984	0.596418			15	2.90593	60.282	2.56221
	15	2.07566	29.7525	0.642133			15	2.98896	51.8926	2.15406
	15	2.15869	29.967	0.173572			15	3.07198	48.9173	2.84189
	15	2.24172	28.1127	-0.557978			15	3.15501	45.8274	2.54848
	15	2.32474	25.9818	-0.644616			15	3.23804	42.5774	2.39507
	15	2.40777	25.1032	-1.18718			15	3.32106	41.1744	3.34025
	15	2.4908	23.4081	-0.570106			15	3.40409	37.2589	3.2818
	15	2.57382	22.9555	-0.726461			15	3.48712	39.7879	4.15942
	15	2.65685	22.2037	-1.22094			15	3.57014	37.58	3.76
	15	2.73988	20.4875	-1.51871			15	3.65317	37.0901	3.10001
	15	2.8229	20.8499	-0.902612			15	3.7362	35.2801	2.38003
	15	2.90593	21.7626	-0.493593			15	3.81922	33.4502	2.2
	15	2.98896	22.0325	-0.200708			15	3.90225	32.8055	2.33579
	15	3.07198	22.1036	1.0784			15	3.98528	32.9609	2.31433
	15	3.15501	21.3683	0.541521			15	4.0683	32.5163	2.10724
	15	3.23804	20.2706	-0.39558			15	4.15133	34.0466	1.43044
	15	3.32106	19.2078	-0.236859			16	0	24.8585	4.03044
	15	3.40409	18.8696	-0.339651			16	0.0830266	23.8104	3.83699
	15	3.48712	18.7106	0.0374239			16	0.166053	22.5739	4.07841
	15	3.57014	16.6539	-0.475688			16	0.24908	21.2444	3.76388
	15	3.65317	15.0324	-1.4921			16	0.332106	17	3.5
	15	3.7362	11.643	-1.84341			16	0.415133	18.75	3.75
	15	3.81922	11.0588	-2.02377			16	0.498159	20.25	3.5
	15	3.90225	11.4728	-2.29232			16	0.581186	20	3
	15	3.98528	11.2992	-1.735			16	0.664213	20.75	3.25
	15	4.0683	11.9575	-1.2098			16	0.747239	21.25	2.25
	15	4.15133	12.9625	-1.32351			16	0.830266	22.0683	3.25836
	15	4.23436	15.7257	-1.72536			16	0.913292	22.7398	4.0549
	15	4.31738	18.2445	-2.31541			16	0.996319	23.6524	4.3573
	16	0	22.1751	4.04329			16	1.07935	25.0391	4.70338
	16	0.0830266	22.0714	3.33781			16	1.16237	24.1809	5.20335
	16	0.166053	23.384	4.4165			16	1.2454	23.4393	6.73683
	16	0.24908	22.7168	5.9458			16	1.32843	22.701	5.93162
	16	0.332106	23.1842	10.1277			16	1.41145	21.5082	4.59873
	16	0.415133	25.9342	10.6277			16	1.49448	19.7126	4.13017
	16	0.498159	27.4342	9.87773			16	1.5775	20.1466	5.30538
	16	0.581186	30.2667	10.1519			16	1.66053	21.5027	5.87631
	16	0.664213	32.3939	9.06996			16	1.74356	23.9002	6.32786
	16	0.747239	33.3077	10.4095			16	1.82658	25.3415	7.70376
	16	0.830266	31.8642	11.5677			16	1.90961	27.0065	8.50037
	16	0.913292	31.9942	15.1977			16	1.99264	29.8245	13.4941
	16	0.996319	34.9841	17.4477			16	2.07566	31.3814	11.0793
	16	1.07935	36.2541	14.7278			16	2.15869	29.0882	7.6159
	16	1.16237	40.4717	10.3216			16	2.24172	28.1556	5.4949
	16	1.2454	41.0489	10.468			16	2.32474	26.0925	4.39837
	16	1.32843	42.7569	10.9341			16	2.40777	26.6367	3.92232
	16	1.41145	41.8652	10.451			16	2.4908	27.5302	3.78001
	16	1.49448	38.9276	10.3129			16	2.57382	28.86	3.44315
	16	1.5775	35.4293	10.2677			16	2.65685	29.3421	3.67017
	16	1.66053	32.674	9.56438			16	2.73988	28.8173	4.00615
	16	1.74356	32.5015	9.04394			16	2.8229	26.4077	4.27569
	16	1.82658	30.236	11.7896			16	2.90593	26.2473	4.27662
	16	1.90961	26.0752	14.9146			16	2.98896	26.7885	4.67817
	16	1.99264	25.1617	12.7215			16	3.07198	28.2716	5.23294
	16	2.07566	22.4342	9.62773			16	3.15501	28.5709	7.80473
	16	2.15869	24.1842	7.37773			16	3.23804	29.0923	7.45121
	16	2.24172	23.9342	9.12773			16	3.32106	29.0657	7.89418
	16	2.32474	24.4342	8.62773			17	0	33.9697	9.58579
	16	2.40777	23.6842	5.12773			17	0.0830266	36.4822	8.6967
	16	2.4908	24.6842	3.62773			17	0.166053	36.1051	8.33953
	16	2.57382	24.4342	3.37773			17	0.24908	35.0905	6.00339
	16	2.65685	20.8585	1.38435			17	0.332106	33.5109	5.59375
	16	2.73988	20.5229	1.12837			17	0.415133	31.6312	4.50614
	16	2.8229	19.9975	0.473355			17	0.498159	31.8046	2.86053
	16	2.90593	18.3438	0.258373			17	0.581186	31.3909	3.02191
	16	2.98896	18.4441	0.838353			17	0.664213	31	2.75
	16	3.07198	17.1397	1.00419			17	0.747239	31.5	2.25
	16	3.15501	14.8839	1.0634			17	0.830266	30.75	2.25
	16	3.23804	15.3573	1.33482			17	0.913292	30.25	2.25
	16	3.32106	15.6339	2.85408			17	0.996319	32.3414	1.4448
	16	3.40409	13.6025	2.23113			17	1.07935	28.4702	1.86017
	16	3.48712	15.4511	2.97906			17	1.16237	28.3141	2.31404
	16	3.57014	15.8502	2.84913			17	1.2454	28.6194	1.99482
	16	3.65317	17.5112	1.76692			17	1.32843	25.721	2.39529
	16	3.7362	18.339	2.174			17	1.41145	23.9141	2.75766
	16	3.81922	16.1021	3.05818			17	1.49448	22.0236	2.54681
	16	3.90225	15.3056	3.76531			17	1.5775	18.0772	1.87952
	16	3.98528	14.6287	2.81711			17	1.66053	18.0966	1.88578
	16	4.0683	13.7584	3.04789			17	1.74356	18.8051	1.70942
	16	4.15133	13.3883	4.35202			17	1.82658	19.5809	1.47028
	17	0	15.6086	7.957			17	1.90961	20.5655	2.58058
	17	0.0830266	17.8463	6.89018			17	1.99264	21.292	2.79044
	17	0.166053	20.5681	7.19752			17	2.07566	21.1067	2.88079
	17	0.24908	22.9605	8.10663			17	2.15869	23.5881	2.70624
	17	0.332106	26.5684	11.7445			17	2.24172	25.863	2.62346
	17	0.415133	26.5855	12.916			17	2.32474	28.0333	2.89525
	17	0.498159	25.5912	14.4615			17	2.40777	31.4152	3.89849
	17	0.581186	22.4567	11.923			17	2.4908	33.6423	7.69749
	17	0.664213	22.493	11.2359			17	2.57382	35.1605	7.90653
	17	0.747239	19.9736	11.6196			17	2.65685	37.848	8.61381
	17	0.830266	19.1438	11.1084			17	2.73988	36.6496	12.221
	17	0.913292	17.3869	10.2341			17	2.8229	39.9146	10.5353
	17	0.996319	14.5196	10.0082			17	2.90593	42.0592	10.5385
	17	1.07935	14.8717	9.18608			17	2.98896	43.0322	8.06779
	17	1.16237	14.6842	8.87773			17	3.07198	42.7217	7.37972
	17	1.2454	16.6842	8.12773			17	3.15501	41.9738	6.02264
	17	1.32843	17.111	7.9776			17	3.23804	39.7529	5.65244
	17	1.41145	18.0894	8.73647			17	3.32106	32.0392	3.96968
	17	1.49448	21.1145	10.3008			17	3.40409	29.0125	3.95711
	17	1.5775	30.6408	12.7989			17	3.48712	29.7285	4.39794
	17	1.66053	36.1074	14.9286			17	3.57014	30.8572	5.13387
	17	1.74356	36.9342	13.8777			17	3.65317	31.7277	5.82624
	17	1.82658	35.4342	12.8777			17	3.7362	33.3727	6.05793
	17	1.90961	33.4342	13.6277			17	3.81922	31.8525	6.5663
	17	1.99264	31.1842	12.1277			17	3.90225	33.0048	5.73847
	17	2.07566	26.9342	10.1277			17	3.98528	31.5807	6.78148
	17	2.15869	26.1842	8.12773			17	4.0683	31.0462	7.73043
	17	2.24172	25.6215	6.06474			18	0	31.9734	2.40617
	17	2.32474	27.239	6.10761			18	0.0830266	32.7728	2.86572
	17	2.40777	26.7628	6.5879			18	0.166053	31.9408	3.11119
	17	2.4908	26.5141	5.02268			18	0.24908	30.8776	3.62715
	17	2.57382	24.0661	4.76804			18	0.332106	28.7243	3.74873
	17	2.65685	19.7701	5.31208			18	0.415133	27.6662	3.75069
	17	2.73988	20.0603	4.85154			18	0.498159	27.4876	3.53841
	17	2.8229	19.7142	4.12509			18	0.581186	24	5.5
	17	2.90593	19.2618	4.17684			18	0.664213	19.75	6.25
	17	2.98896	21.6545	2.30678			18	0.747239	20	6
	17	3.07198	22.7257	2.48584			18	0.830266	17	6.5
	17	3.15501	24.1351	1.9351			18	0.913292	16.75	5.75
	17	3.23804	21.7116	1.94001			18	0.996319	15.13	5.87
	17	3.32106	20.6102	1.652			18	1.07935	15.29	5.88999
	17	3.40409	16.3297	0.926602			18	1.16237	17.2801	6.32
	17	3.48712	16.8176	1.65851			18	1.2454	18.76	6.50998
	17	3.57014	15.1483	1.33338			18	1.32843	19.004	5.89536
	17	3.65317	13.8107	1.95096			18	1.41145	19.056	4.64967
	17	3.7362	14.8231	1.73675			18	1.49448	20.6885	5.01071
	17	3.81922	14.9876	3.09923			18	1.5775	21.9428	3.77521
	18	0	26.807	-1.04464			18	1.66053	22.9685	2.36374
	18	0.0830266	30.2085	-0.599758			18	1.74356	22.6224	1.68903
	18	0.166053	33.2214	-0.626373			18	1.82658	22.9805	2.19721
	18	0.24908	33.9494	-1.12669			18	1.90961	24.7659	1.68196
	18	0.332106	33.7465	-0.858904			18	1.99264	26.7903	1.05213
	18	0.415133	29.1251	0.593728			18	2.07566	29.5786	1.17082
	18	0.498159	25.8898	0.636635			18	2.15869	31.8633	1.45905
	18	0.581186	22.5851	-0.0134852			18	2.24172	33.5713	2.18198
	18	0.664213	21.4594	-0.688162			18	2.32474	37.0968	2.1167
	18	0.747239	17.3122	0.413472			18	2.40777	39.5486	3.113
	18	0.830266	16.9122	-0.395362			18	2.4908	41.6483	3.53669
	18	0.913292	15.9469	-0.232692			18	2.57382	43.7448	3.78179
	18	0.996319	18.8681	-0.666895			18	2.65685	44.9459	4.74257
	18	1.07935	21.7816	-0.708779			18	2.73988	45.5531	4.42472
	18	1.16237	21.9999	-0.389613			18	2.8229	45.8112	4.33251
	18	1.2454	21.6805	-0.261823			18	2.90593	47.1708	4.43507
	18	1.32843	20.6625	-0.84482			18	2.98896	46.6715	3.24133
	18	1.41145	18.9023	-0.666315			18	3.07198	46.2606	3.48526
	18	1.49448	18.1539	-0.0353901			18	3.15501	46.0637	3.27104
	18	1.5775	14.6842	-0.122268			18	3.23804	44.4496	3.46896
	18	1.66053	12.9342	1.12773			18	3.32106	45.375	3.54716
	18	1.74356	14.1842	1.87773			18	3.40409	46.9331	3.28479
	18	1.82658	13.6842	0.877732			18	3.48712	46.6595	3.17244
	18	1.90961	16.6842	2.62773			18	3.57014	46.8723	3.21558
	18	1.99264	19.1226	1.38155			18	3.65317	49.6077	3.03418
	18	2.07566	21.4778	2.23331			18	3.7362	48.5066	2.4759
	18	2.15869	21.5816	2.45923			18	3.81922	48.175	2.41373
	18	2.24172	20.5473	2.83286			18	3.90225	48.946	2.1546
	18	2.32474	19.042	4.07287			18	3.98528	50.3685	2.49708
	18	2.40777	19.2213	4.8532			18	4.0683	51.6181	3.26492
	18	2.4908	20.0036	7.16289			18	4.15133	48.75	4.5
	18	2.57382	19.8305	9.21675			18	4.23436	44.25	4.75
	18	2.65685	23.4335	10.8242			18	4.31738	41	4
	18	2.73988	25.1795	7.90719			18	4.40041	39	4
	18	2.8229	23.6281	3.94696			18	4.48344	33.3862	3.2548
	18	2.90593	21.8127	2.6301			18	4.56646	31.5341	3.49349
	18	2.98896	23.5463	2.77987			18	4.64949	31.5205	3.50084
	18	3.07198	24.6856	3.81374			18	4.73252	31.1682	2.31613
	18	3.15501	24.0742	5.19773			18	4.81554	31.8071	2.29199
	18	3.23804	26.3341	4.26774			18	4.89857	32.421	2.12521
	18	3.32106	27.2741	3.44774			18	4.9816	31.6131	1.97536
	18	3.40409	27.414	3.08776			19	0	38.6051	2.16789
	18	3.48712	23.9342	2.87773			19	0.0830266	37.8336	1.97488
	18	3.57014	24.9342	0.877732			19	0.166053	36.4032	2.23744
	18	3.65317	25.6842	0.127732			19	0.24908	34.3431	1.66788
	18	3.7362	27.4342	-0.122268			19	0.332106	31.542	1.46751
	19	0	24.6828	-0.249416			19	0.415133	29.6499	1.36827
	19	0.0830266	22.8171	-0.158587			19	0.498159	25.3708	1.47082
	19	0.166053	19.0159	-0.282726			19	0.581186	24.9167	1.81525
	19	0.24908	15.5823	-0.119405			19	0.664213	22.6668	1.90968
	19	0.332106	12.2373	0.186555			19	0.747239	22.2416	2.31378
	19	0.415133	8.12905	1.21044			19	0.830266	21.838	2.98687
	19	0.498159	10.211	0.625012			19	0.913292	21.3708	2.3389
	19	0.581186	10.7097	0.534861			19	0.996319	21.2045	1.50769
	19	0.664213	11.891	2.06534			19	1.07935	21.7764	1.87603
	19	0.747239	15.1011	2.29627			19	1.16237	23.9277	1.86737
	19	0.830266	16.8889	3.91667			19	1.2454	26.0541	1.24099
	19	0.913292	18.1389	5.16667			19	1.32843	26.7369	1.87492
	19	0.996319	19.3889	4.66667			19	1.41145	24.2374	2.56359
	19	1.07935	20.8889	5.66667			19	1.49448	22.8353	2.93878
	19	1.16237	20.3889	5.91667			19	1.5775	22.6038	2.44393
	19	1.2454	18.3889	5.41667			19	1.66053	21.6179	1.4011
	19	1.32843	14.4836	9.12224			19	1.74356	22.75	1
	19	1.41145	13.6263	8.3079			19	1.82658	23.75	1.25
	19	1.49448	12.5568	5.66514			19	1.90961	25	1.25
	19	1.5775	10.4125	3.59254			19	1.99264	23.8129	2.05093
	19	1.66053	6.13889	1.91667			19	2.07566	23.5643	2.02113
	19	1.74356	6.13889	2.16667			19	2.15869	24.161	2.08654
	19	1.82658	5.63889	0.666667			19	2.24172	23.7603	2.29731
	19	1.90961	6.13889	1.16667			19	2.32474	22.32	3.48
	19	1.99264	7.88889	-0.0833333			19	2.40777	22.81	4.04
	19	2.07566	6.88889	0.166667			19	2.4908	23.1201	3.47997
	19	2.15869	7.13889	-0.0833333			19	2.57382	24.64	2.79
	19	2.24172	8.38889	0.666667			19	2.65685	26.846	3.43301
	19	2.32474	8.13889	0.666667			19	2.73988	28.0603	3.63039
	19	2.40777	9.88889	0.166667			19	2.8229	30.7585	4.23156
	19	2.4908	10.1389	-0.333333			19	2.90593	34.1081	4.0122
	19	2.57382	11.8141	0.0794634			19	2.98896	36.7629	3.50761
	19	2.65685	11.6451	-0.699446			19	3.07198	38.6541	3.3326
	19	2.73988	12.5859	-1.24559			19	3.15501	40.75	2.5
	19	2.8229	14.9619	-1.43074			19	3.23804	39.5	2
	19	2.90593	16.5635	-1.20563			19	3.32106	36	3.25
	19	2.98896	18.9589	-0.603086			19	3.40409	34	2.5
	19	3.07198	21.3543	-0.213655			19	3.48712	35.75	3.5
	19	3.15501	21.2638	-0.400073			19	3.57014	33.25	2
	19	3.23804	22.423	-0.877266			19	3.65317	33.0052	3.21967
	19	3.32106	16.9715	-0.456941			19	3.7362	33.3321	3.05546
	19	3.40409	15.5084	-0.963156			19	3.81922	33.1161	2.7396
	19	3.48712	13.5779	-1.27776			19	3.90225	31.9696	2.85876
	19	3.57014	13.8332	-1.50824			19	3.98528	32.1053	2.45709
	19	3.65317	14.9087	-1.58135			19	4.0683	32.4926	2.82201
	19	3.7362	20.2426	-1.13786			19	4.15133	32.5	3.5
	19	3.81922	21.0517	-1.6823			19	4.23436	33.5	1.75
	19	3.90225	21.4201	-1.67038			19	4.31738	33	2.5
	19	3.98528	22.0104	-1.33967			19	4.40041	33.5	1.5
	19	4.0683	24.909	-0.997924			19	4.48344	35.75	1.75
	19	4.15133	25.8986	-1.21318			19	4.56646	37.2674	1.31737
	20	0	5.88889	2.16667			19	4.64949	38.2673	1.45901
	20	0.0830266	6.38889	2.91667			20	0	27.5777	1.00129
	20	0.166053	9.13889	0.916667			20	0.0830266	29.1777	0.827766
	20	0.24908	7.88889	0.666667			20	0.166053	31.3129	0.852503
	20	0.332106	7.88889	0.416667			20	0.24908	30.7888	0.78257
	20	0.415133	5.84098	0.54638			20	0.332106	30.1808	0.873917
	20	0.498159	6.23493	0.430153			20	0.415133	29.2051	0.786315
	20	0.581186	8.16398	0.507236			20	0.498159	27.8404	0.77167
	20	0.664213	8.67273	0.0469356			20	0.581186	26.4958	1.13802
	20	0.747239	7.95363	-0.0759862			20	0.664213	25.9909	0.488758
	20	0.830266	7.31951	0.420117			20	0.747239	24.7251	0.891255
	20	0.913292	10.3432	0.336422			20	0.830266	24.4803	0.800955
	20	0.996319	10.5416	1.9197			20	0.913292	23.6223	0.920561
	20	1.07935	11.9806	1.75692			20	0.996319	22.8728	0.983658
	20	1.16237	13.2235	2.75109			20	1.07935	23.5272	0.593529
	20	1.2454	17.8077	3.58827			20	1.16237	23.3111	1.16392
	20	1.32843	20.2983	3.5181			20	1.2454	21.9718	0.88202
	20	1.41145	19.2589	3.63001			20	1.32843	21.7265	0.691213
	20	1.49448	17.2094	2.4091			20	1.41145	20.6257	0.974796
	20	1.5775	15.5944	2.41719			20	1.49448	20.4908	0.961674
	20	1.66053	15.7463	2.2348			20	1.5775	21.3262	1.06063
	20	1.74356	19.8552	0.952517			20	1.66053	20.9728	1.10519
	20	1.82658	21.9764	1.25571			20	1.74356	21.6095	0.795927
	20	1.90961	23.9746	1.36996			20	1.82658	21.5922	0.829171
	20	1.99264	24.1165	0.895059			20	1.90961	22.0321	1.24531
	20	2.07566	24.8993	0.598255			20	1.99264	22.8249	2.04958
	20	2.15869	21.9256	0.667711			20	2.07566	23.5862	1.80535
	20	2.24172	21.9651	-0.0643831			20	2.15869	21.75	2.25
	20	2.32474	20.1367	0.837645			20	2.24172	23.5	2
	20	2.40777	18.0626	1.70305			20	2.32474	22.5	1.5
	20	2.4908	12.1651	2.02062			20	2.40777	23.25	2
	20	2.57382	7.42908	1.72587			20	2.4908	24	1.75
	20	2.65685	6.27762	1.01443			20	2.57382	23.5	1.5
	20	2.73988	6.29163	1.6081			20	2.65685	24.5	1
	20	2.8229	5.42791	1.19193			20	2.73988	25.5	1.25
	20	2.90593	5.98497	2.30162			20	2.8229	26	1
	20	2.98896	6.55171	4.0098			20	2.90593	26.5	1.75
	20	3.07198	5.50332	5.38437			20	2.98896	29	1
	20	3.15501	6.65201	6.95309			20	3.07198	29.25	1
	20	3.23804	6.13549	6.07592			20	3.15501	29.7278	0.802931
	20	3.32106	5.42399	6.1386			20	3.23804	29.182	0.817307
	20	3.40409	2.88889	6.17555			20	3.32106	27.3334	0.714384
	20	3.48712	1.60889	3.79666			20	3.40409	25.9417	1
	20	3.57014	1.91889	3.55667			20	3.48712	23.9598	1.00056
	20	3.65317	3.59888	3.81669			20	3.57014	24.03	1.02255
	20	3.7362	2.51881	3.94668			20	3.65317	24.3697	1.25153
	20	3.81922	0.987989	2.98229			20	3.7362	26.1867	1.19045
	20	3.90225	0.881869	1.92279			20	3.81922	26.846	1.33131
	20	3.98528	0.857438	3.1393			20	3.90225	30.7423	1.11133
	20	4.0683	-0.0510144	4.16262			20	3.98528	31.5419	1.26812
	20	4.15133	0.319521	4.21252			20	4.0683	32.9217	1.63391
	20	4.23436	1.53596	3.09583			20	4.15133	32.4599	1.67632
	20	4.31738	1.64404	2.11227			20	4.23436	27.25	2.25
	20	4.40041	2.37082	2.41517			20	4.31738	29	2.25
	21	0	31.4931	1.47782			20	4.40041	30.25	2.25
	21	0.0830266	30.3291	1.44798			20	4.48344	29.75	2.25
	21	0.166053	29.9973	2.3021			20	4.56646	31.25	2.5
	21	0.24908	27.5979	2.51127			20	4.64949	28.75	2.75
	21	0.332106	26.2559	1.83848			20	4.73252	27.9288	2.64343
	21	0.415133	23.1389	1.66667			20	4.81554	27.4602	3.17491
	21	0.498159	19.3889	1.66667			20	4.89857	26.5258	2.97869
	21	0.581186	18.2647	2.43181			20	4.9816	24.948	2.3652
	21	0.664213	15.9034	2.9834			20	5.06462	22.6445	2.36828
	21	0.747239	15.7011	4.1608			20	5.14765	23.5832	1.43683
	21	0.830266	12.8154	8.28927			20	5.23067	25.1251	1.50062
	21	0.913292	11.9597	10.501			20	5.3137	25.613	2.03158
	21	0.996319	13.0934	12.7078			20	5.39673	26.2493	1.91459
	21	1.07935	17.1389	14.6667			20	5.47975	27.25	3.25
	21	1.16237	17.6389	12.9167			20	5.56278	27	2.5
	21	1.2454	19.3889	9.91667
	21	1.32843	19.5642	5.90928
	21	1.41145	21.5419	4.59207
	21	1.49448	21.1921	5.87142
	21	1.5775	21.0939	4.30759
	21	1.66053	20.0133	3.91838
	21	1.74356	17.9208	4.10774
	21	1.82658	15.3895	3.24626
	21	1.90961	15.088	3.20899
	21	1.99264	10.5689	5.89666
	21	2.07566	9.14889	4.46664
	21	2.15869	8.89893	3.03665
	21	2.24172	9.72894	3.34663
	21	2.32474	11.8908	2.76126
	21	2.40777	14.7522	2.01322
	21	2.4908	20.6371	1.19794
	21	2.57382	23.27	-0.12
	21	2.65685	25.7948	-0.0716711
	21	2.73988	29.1029	-0.334047
	21	2.8229	28.5498	0.16532
	21	2.90593	30.3536	0.838469
	21	2.98896	29.5621	0.896367
	21	3.07198	29.2298	0.976306
	21	3.15501	29.0764	1.29679
	21	3.23804	29.2489	0.516665
	21	3.32106	30.0189	0.0966674
	21	3.40409	27.9889	0.0366486
	21	3.48712	28.9188	-0.273345
	21	3.57014	26.0479	-1.0771
	21	3.65317	24.682	-1.18744
	21	3.7362	24.7741	-1.15827
	21	3.81922	24.4345	-1.93538
	21	3.90225	20.9822	-1.45681
	21	3.98528	19.3001	-1.832
	21	4.0683	17.7962	-1.82381
	21	4.15133	17.1995	-1.22699
	21	4.23436	17.8289	-1.35077
	21	4.31738	18.6611	-0.41203
	21	4.40041	18.0167	0.138008
	21	4.48344	18.4795	0.845706
	21	4.56646	21.4943	1.37324
	22	0	17.7672	4.35432
	22	0.0830266	15.9	4.34873
	22	0.166053	15.8712	3.96616
	22	0.24908	14.2531	3.07514
	22	0.332106	13.184	2.55584
	22	0.415133	12.2093	1.88955
	22	0.498159	10.6389	3.41667
	22	0.581186	9.13889	2.66667
	22	0.664213	9.13889	3.66667
	22	0.747239	8.22641	2.56819
	22	0.830266	6.94511	2.57025
	22	0.913292	7.20354	2.80566
	22	0.996319	6.97903	3.40089
	22	1.07935	5.27267	4.83552
	22	1.16237	4.75294	4.72335
	22	1.2454	4.08232	5.40436
	22	1.32843	4.36852	5.54973
	22	1.41145	4.44361	4.8857
	22	1.49448	3.88889	6.66667
	22	1.5775	4.38889	5.16667
	22	1.66053	4.10068	6.30143
	22	1.74356	3.99021	7.24732
	22	1.82658	7.13171	6.76471
	22	1.90961	10.8565	6.04738
	22	1.99264	11.9821	6.54251
	22	2.07566	13.9742	6.76512
	22	2.15869	15.1363	7.28006
	22	2.24172	15.4009	6.59125
	22	2.32474	14.2682	4.99051
	22	2.40777	15.8047	4.30986
	22	2.4908	16.3812	3.89235
	22	2.57382	15.9135	3.99907
	22	2.65685	16.9798	3.18116
	22	2.73988	17.4816	2.99421
	22	2.8229	19.1381	2.22552
	22	2.90593	17.5583	1.48141
	22	2.98896	15.4886	0.566971
	22	3.07198	14.638	0.472818
	22	3.15501	13.2813	-0.0489286
	22	3.23804	12.0706	0.161293
	22	3.32106	11.8253	-0.14485
	22	3.40409	11.8889	0.166667
	22	3.48712	13.8889	0.916667
	22	3.57014	13.6389	1.41667
	22	3.65317	17.0722	2.22747
	22	3.7362	18.0483	2.03647
	22	3.81922	19.8409	1.2172
	22	3.90225	20.4692	1.90591
	22	3.98528	22.102	2.10691
	23	0	14.1879	-0.89006
	23	0.0830266	15.1161	-0.594347
	23	0.166053	14.9493	-0.623234
	23	0.24908	12.7821	0.12221
	23	0.332106	12.2686	0.520307
	23	0.415133	10.1389	-0.333333
	23	0.498159	10.8889	-0.583333
	23	0.581186	11.8889	0.166667
	23	0.664213	9.63889	-0.0833333
	23	0.747239	6.88889	0.916667
	23	0.830266	1.63889	1.16667
	23	0.913292	-0.361111	1.16667
	23	0.996319	-1.61111	1.16667
	23	1.07935	-2.36111	0.916667
	23	1.16237	-4.36111	2.16667
	23	1.2454	-5.46111	3.19519
	23	1.32843	-4.80063	3.50076
	23	1.41145	-3.78834	2.8675
	23	1.49448	-2.0487	2.05752
	23	1.5775	-0.891807	1.87748
	23	1.66053	-1.59752	2.21865
	23	1.74356	-1.23819	4.29932
	23	1.82658	-0.990286	13.0321
	23	1.90961	-0.541566	4.18291
	23	1.99264	-0.480904	1.65258
	23	2.07566	1.11682	1.46692
	23	2.15869	1.94435	1.08823
	23	2.24172	3.81352	0.182908
	23	2.32474	5.43852	-0.164179
	23	2.40777	9.13154	0.809871
	23	2.4908	11.7996	0.468083
	23	2.57382	14.3423	0.948561
	23	2.65685	16.7343	1.51513
	23	2.73988	17.731	1.04362
	23	2.8229	18.0079	-0.689367
	23	2.90593	18.5321	-0.170399
	23	2.98896	17.7626	0.061288
	23	3.07198	19.8006	0.135416
	23	3.15501	22.1134	-0.0455172
	23	3.23804	26.8889	-0.0833333
	23	3.32106	25.3889	0.166667
	23	3.40409	24.3889	-0.583333
	23	3.48712	24.8889	-0.833333
	23	3.57014	25.9812	-1.35182
	23	3.65317	24.2828	-1.46336
	23	3.7362	22.8509	-1.4783
	23	3.81922	21.7916	-1.93074
	23	3.90225	19.1643	-1.89158
	23	3.98528	17.5671	-0.575085
	23	4.0683	15.9409	-0.937239
	23	4.15133	14.9895	-1.21927
	23	4.23436	12.0773	-1.39135
	23	4.31738	12.4741	-1.13045
	23	4.40041	13.6476	-1.03216
	23	4.48344	15.0834	-0.38879
	23	4.56646	17.6389	-0.0744491
	23	4.64949	17.1217	-0.161761
	23	4.73252	16.4014	-0.274828
	23	4.81554	14.7188	-0.65288
	24	0	9.06707	2.04381
	24	0.0830266	12.1918	2.43466
	24	0.166053	15.3152	2.73309
	24	0.24908	19.4577	2.67224
	24	0.332106	22.3889	3.41667
	24	0.415133	21.6389	3.41667
	24	0.498159	19.8889	2.66667
	24	0.581186	20.1389	3.66667
	24	0.664213	18.8889	2.91667
	24	0.747239	14.9667	7.24803
	24	0.830266	13.3286	7.72034
	24	0.913292	11.9942	8.25149
	24	0.996319	9.22368	8.38144
	24	1.07935	5.63889	9.91667
	24	1.16237	7.38889	8.66667
	24	1.2454	7.38889	9.16667
	24	1.32843	8.63889	9.66667
	24	1.41145	10.2396	9.88896
	24	1.49448	13.0048	9.51405
	24	1.5775	15.611	10.0863
	24	1.66053	16.5489	8.17124
	24	1.74356	18.6184	8.56084
	24	1.82658	20.6627	8.20163
	24	1.90961	21.5283	8.74178
	24	1.99264	20.7408	2.58279
	24	2.07566	17.6468	0.417213
	24	2.15869	14.5851	0.403941
	24	2.24172	12.775	0.266878
	24	2.32474	10.8672	0.622705
	24	2.40777	10.8889	0.916667
	24	2.4908	8.88889	0.666667
	24	2.57382	9.63889	0.166667
	24	2.65685	8.38889	0.916667
	24	2.73988	5.42477	0.402472
	24	2.8229	5.1839	-0.466965
	24	2.90593	4.14794	-0.636649
	24	2.98896	2.76239	-0.585315
	24	3.07198	0.346232	-1.28238
	24	3.15501	-1.36705	-1.40574
	24	3.23804	-1.57042	-1.70741
	24	3.32106	-1.67873	-1.597
	24	3.40409	-1.02962	-1.08284
	24	3.48712	-0.128878	-0.876227
	24	3.57014	-1.61111	-0.738663
	24	3.65317	-1.05781	-0.44945
	24	3.7362	-2.38611	2.23147
	24	3.81922	-2.68666	2.23618
	24	3.90225	-1.15343	2.28398
	25	0	26.7941	-4.40443
	25	0.0830266	26.8572	-4.00274
	25	0.166053	28.1712	-4.38402
	25	0.24908	26.9305	-4.51683
	25	0.332106	25.5321	-4.78303
	25	0.415133	23.8471	-4.33378
	25	0.498159	23.8319	-3.76516
	25	0.581186	18.029	-2.84236
	25	0.664213	16.9758	-2.36748
	25	0.747239	14.3256	-2.64044
	25	0.830266	12.7856	-2.42601
	25	0.913292	12.413	0.169679
	25	0.996319	13.352	0.291253
	25	1.07935	14.176	1.80829
	25	1.16237	15.0714	4.32402
	25	1.2454	15.5142	6.15578
	25	1.32843	14.8545	7.65767
	25	1.41145	15.5457	6.1242
	25	1.49448	17.3399	3.76921
	25	1.5775	17.1425	2.09756
	25	1.66053	16.477	-2.80948
	25	1.74356	18.0061	-2.75309
	25	1.82658	19.4633	-2.83429
	25	1.90961	20.2003	-3.34108
	25	1.99264	18.9614	-5.13182
	25	2.07566	17.4514	-5.49181
	25	2.15869	16.7813	-5.26182
	25	2.24172	15.8413	-5.07184
	25	2.32474	13.8858	-4.9817
	25	2.40777	14.9644	-5.30631
	25	2.4908	15.4357	-4.62146
	25	2.57382	14.3543	-4.56664
	25	2.65685	13.9407	-5.39266
	25	2.73988	12.5975	-5.09447
	25	2.8229	12.8294	-5.30663
	25	2.90593	12.1259	-4.9479
	25	2.98896	12.9975	-4.94513
	25	3.07198	10.4717	-4.77686
	25	3.15501	8.72769	-5.11053
	25	3.23804	6.51709	-5.10034
	25	3.32106	5.21579	-4.47808
	25	3.40409	5.92942	-4.6215
	25	3.48712	3.80714	-5.04116
	25	3.57014	6.66136	-4.18182
	25	3.65317	6.41136	-4.93182
	25	3.7362	5.91136	-3.93182
	25	3.81922	8.66136	-4.93182
	25	3.90225	8.91136	-5.18182
	25	3.98528	8.4365	-3.42814
	25	4.0683	9.4025	-2.65149
	25	4.15133	9.84488	-2.33713
	25	4.23436	11.0814	-2.70182
	25	4.31738	11.6513	-4.04181
	25	4.40041	13.7613	-3.83182
	25	4.48344	15.2913	-3.97182
	25	4.56646	20.637	-3.94046
	25	4.64949	21.7505	-5.22543
	25	4.73252	23.101	-5.35158
	26	0	32.2717	-5.55223
	26	0.0830266	34.2661	-5.92176
	26	0.166053	32.6749	-5.05663
	26	0.24908	31.0992	-5.57313
	26	0.332106	27.8242	-5.37333
	26	0.415133	25.3135	-4.94484
	26	0.498159	21.5627	-4.91341
	26	0.581186	16.6695	-4.9987
	26	0.664213	15.6674	-4.27645
	26	0.747239	13.1483	-4.77709
	26	0.830266	10.9704	-4.19866
	26	0.913292	8.80265	-2.34255
	26	0.996319	8.69595	3.65232
	26	1.07935	8.36746	1.2767
	26	1.16237	8.77351	-0.551546
	26	1.2454	6.66136	-4.18182
	26	1.32843	6.41136	-3.93182
	26	1.41145	8.16136	-4.18182
	26	1.49448	6.92333	-3.51472
	26	1.5775	6.7402	-3.16719
	26	1.66053	6.71973	-3.04297
	26	1.74356	8.57585	-3.68594
	26	1.82658	12.755	-4.64854
	26	1.90961	16.8087	-3.92372
	26	1.99264	19.8702	-3.64626
	26	2.07566	27.9114	-4.68182
	26	2.15869	27.9114	-4.68182
	26	2.24172	32.9114	-4.68182
	26	2.32474	34.4114	-4.18182
	26	2.40777	34.6614	-4.43182
	26	2.4908	36.4114	-4.93182
	26	2.57382	34.3826	-3.80223
	26	2.65685	35.6324	-3.47511
	26	2.73988	34.9171	-3.54626
	26	2.8229	35.0069	-3.1334
	26	2.90593	33.6353	-3.6976
	26	2.98896	31.2953	-3.6865
	26	3.07198	31.11	-3.69497
	26	3.15501	29.985	-2.38484
	26	3.23804	28.5858	-1.19345
	26	3.32106	25.5614	-1.89584
	26	3.40409	22.6614	-1.68182
	26	3.48712	26.9114	-0.681818
	26	3.57014	28.4114	-1.93182
	26	3.65317	32.6614	-1.68182
	26	3.7362	34.2579	-2.76444
	26	3.81922	35.5023	-3.13248
	26	3.90225	34.5246	-3.73523
	26	3.98528	29.8219	-5.30168
	26	4.0683	29.7783	-5.14426
	26	4.15133	30.229	-5.56612
	26	4.23436	28.7989	-5.32916
	26	4.31738	28.7447	-5.3533
	27	0	44.6513	-1.84677
	27	0.0830266	48.8089	-1.8396
	27	0.166053	50.5588	-2.25581
	27	0.24908	52.2593	-1.77637
	27	0.332106	51.3099	-1.98497
	27	0.415133	52.9124	-1.78588
	27	0.498159	47.9114	1.62816
	27	0.581186	46.2814	1.96816
	27	0.664213	44.8814	2.99812
	27	0.747239	41.4314	2.57814
	27	0.830266	32.9704	4.51703
	27	0.913292	30.0293	5.16313
	27	0.996319	27.4077	5.82787
	27	1.07935	22.6614	1.06818
	27	1.16237	19.9114	0.068182
	27	1.2454	17.6614	-1.68182
	27	1.32843	17.1614	-3.43182
	27	1.41145	16.6455	-2.84314
	27	1.49448	16.436	-2.69268
	27	1.5775	18.4582	-2.35895
	27	1.66053	20.737	-2.60144
	27	1.74356	20.5789	-2.92512
	27	1.82658	22.6551	-3.35834
	27	1.90961	23.7119	-3.24609
	27	1.99264	25.2717	-3.60677
	27	2.07566	28.843	-4.1181
	27	2.15869	29.6191	-4.63509
	27	2.24172	31.8351	-3.59764
	27	2.32474	31.1997	-3.4023
	27	2.40777	32.5784	-2.65155
	27	2.4908	32.0482	-3.38511
	27	2.57382	32.5256	-3.89554
	27	2.65685	34.307	-3.58161
	27	2.73988	36.3093	-4.78985
	27	2.8229	36.8215	-4.02594
	27	2.90593	41.6696	-3.78346
	27	2.98896	41.7146	-4.31029
	27	3.07198	41.2472	-4.02276
	27	3.15501	38.7162	-3.83076
	27	3.23804	37.3361	-4.00288
	27	3.32106	37.5603	-3.96553
	27	3.40409	39.1394	-2.69826
	27	3.48712	41.4789	-2.61985
	27	3.57014	42.9931	-1.9787
	27	3.65317	43.6614	0.568182
	27	3.7362	41.1614	1.56818
	27	3.81922	39.1614	1.56818
	27	3.90225	38.8167	2.33964
	27	3.98528	38.063	2.13254
	27	4.0683	38.4395	0.595513
	27	4.15133	37.7924	-2.39828
	27	4.23436	36.1634	-3.03187
	27	4.31738	36.3813	-2.83175
	27	4.40041	36.1833	-3.44134
	27	4.48344	37.6614	-4.68182
	27	4.56646	40.6614	-3.43182
	27	4.64949	45.9114	-3.93182
	27	4.73252	45.1614	-2.93182
	28	0	18.9114	3.81818
	28	0.0830266	19.6614	2.31818
	28	0.166053	21.4114	3.31818
	28	0.24908	23.1614	4.81818
	28	0.332106	22.4114	6.31818
	28	0.415133	20.1614	7.31818
	28	0.498159	14.5217	6.49736
	28	0.581186	13.9663	7.81542
	28	0.664213	11.5053	8.09734
	28	0.747239	10.5955	7.4675
	28	0.830266	9.70707	8.62481
	28	0.913292	7.41136	13.8182
	28	0.996319	7.91136	17.0682
	28	1.07935	9.16136	18.5682
	28	1.16237	8.91136	21.0682
	28	1.2454	10.6614	19.3182
	28	1.32843	11.5968	18.8412
	28	1.41145	12.9279	16.1365
	28	1.49448	14.7084	15.8831
	28	1.5775	20.1244	11.1446
	28	1.66053	23.6756	10.9189
	28	1.74356	25.3628	9.83851
	28	1.82658	24.603	9.22801
	28	1.90961	26.507	9.01746
	28	1.99264	25.8303	8.63497
	28	2.07566	23.1899	7.24539
	28	2.15869	20.6017	5.53572
	28	2.24172	18.5107	5.89883
	28	2.32474	14.3477	10.5941
	28	2.40777	14.798	10.5631
	28	2.4908	13.7319	10.4078
	28	2.57382	11.3768	8.68679
	28	2.65685	10.7982	9.23212
	28	2.73988	10.3876	10.0482
	28	2.8229	12.4684	8.84997
	28	2.90593	14.5045	5.14948
	28	2.98896	13.0455	2.14818
	28	3.07198	11.4823	-0.248374
	28	3.15501	7.66136	-0.181818
	28	3.23804	5.41136	0.318182
	28	3.32106	4.41136	0.318182
	28	3.40409	2.91136	4.81818
	28	3.48712	1.16136	5.81818
	28	3.57014	-0.622505	3.19338
	28	3.65317	0.198945	3.14521
	28	3.7362	-0.613762	2.66231
	28	3.81922	0.256406	1.90214
	28	3.90225	2.21978	0.988531
	28	3.98528	4.62832	1.48068
	29	0	30.4097	4.30342
	29	0.0830266	26.6179	3.3593
	29	0.166053	23.3176	2.67947
	29	0.24908	21.8389	2.64954
	29	0.332106	19.4854	2.85824
	29	0.415133	18.0049	2.06703
	29	0.498159	12.5186	2.87885
	29	0.581186	9.58295	3.11993
	29	0.664213	7.49048	2.66132
	29	0.747239	4.43175	2.21403
	29	0.830266	4.98099	1.39648
	29	0.913292	3.41136	0.068182
	29	0.996319	2.41136	-0.431818
	29	1.07935	4.86458	-0.990078
	29	1.16237	4.97031	0.122226
	29	1.2454	6.21691	1.48513
	29	1.32843	7.72734	3.54165
	29	1.41145	7.26406	7.25128
	29	1.49448	5.7909	6.55664
	29	1.5775	5.89251	6.31095
	29	1.66053	3.15798	4.2218
	29	1.74356	1.93346	1.6478
	29	1.82658	2.16562	0.599125
	29	1.90961	2.91136	-1.43182
	29	1.99264	2.41136	-0.931818
	29	2.07566	2.91136	-2.18182
	29	2.15869	1.66136	-1.18182
	29	2.24172	0.270379	-2.44985
	29	2.32474	0.0912072	-3.09707
	29	2.40777	1.07039	-3.14919
	29	2.4908	4.63221	-3.35122
	29	2.57382	7.75331	-3.43989
	29	2.65685	10.6387	-3.85147
	29	2.73988	12.4952	-3.62319
	29	2.8229	12.1443	-3.0364
	29	2.90593	9.47178	-3.43366
	29	2.98896	4.16136	-2.93182
	29	3.07198	5.41136	-3.43182
	29	3.15501	5.66136	-3.43182
	29	3.23804	6.91136	-2.93182
	29	3.32106	6.91136	-1.93182
	29	3.40409	6.41023	-2.437
	29	3.48712	9.0144	-1.07866
	29	3.57014	10.626	-0.261918
	29	3.65317	17.3868	0.0849866
	29	3.7362	22.9114	0.568182
	29	3.81922	25.9114	1.31818
	30	0	34.6614	-4.43182
	30	0.0830266	33.6614	-3.68182
	30	0.166053	32.1614	-3.93182
	30	0.24908	28.6614	-4.18182
	30	0.332106	29.1614	-3.18182
	30	0.415133	24.3505	-1.0691
	30	0.498159	21.9012	-0.532043
	30	0.581186	21.9116	3.43989
	30	0.664213	19.3329	3.70705
	30	0.747239	16.8144	1.9222
	30	0.830266	17.1383	-0.306152
	30	0.913292	17.5627	-0.763714
	30	0.996319	20.7712	-0.326292
	30	1.07935	23.523	-0.15747
	30	1.16237	24.3527	0.539106
	30	1.2454	25.4912	0.702852
	30	1.32843	25.5272	0.325401
	30	1.41145	26.3943	-1.89766
	30	1.49448	28.1742	-3.46637
	30	1.5775	27.6285	-3.18012
	30	1.66053	25.1614	-3.18182
	30	1.74356	22.4114	-2.18182
	30	1.82658	21.9114	-3.93182
	30	1.90961	20.4114	-4.18182
	30	1.99264	19.9114	-5.43182
	30	2.07566	18.1614	-5.68182
	30	2.15869	14.1749	-5.66833
	30	2.24172	12.0031	-5.91285
	30	2.32474	9.36404	-5.63491
	30	2.40777	8.52815	-5.65094
	30	2.4908	9.06666	-5.61428
	30	2.57382	10.5655	-5.42487
	30	2.65685	12.2449	-5.43501
	30	2.73988	13.0922	-5.40885
	30	2.8229	15.4114	-5.68182
	30	2.90593	17.1614	-5.43182
	30	2.98896	18.1614	-5.43182
	30	3.07198	14.6614	-5.18182
	30	3.15501	13.4114	-5.93182
	30	3.23804	11.1614	-5.68182
	30	3.32106	11.9114	-5.68182
	30	3.40409	14.091	-5.41555
	30	3.48712	14.5727	-5.12723
	30	3.57014	14.5496	-4.73339
	30	3.65317	14.9719	-4.50264
	30	3.7362	21.9557	-4.74821
	30	3.81922	24.1585	-5.10508
	30	3.90225	26.9896	-4.88385
	30	3.98528	29.467	-4.54506
	30	4.0683	29.6948	-4.2359
	31	0	24.4863	-2.57622
	31	0.0830266	26.2742	-2.71541
	31	0.166053	25.4787	-2.53613
	31	0.24908	26.5584	-2.68697
	31	0.332106	26.574	-2.65118
	31	0.415133	24.4245	-3.09775
	31	0.498159	23.1689	-3.02198
	31	0.581186	22.9752	-4.17423
	31	0.664213	19.931	-3.93694
	31	0.747239	19.866	-4.28364
	31	0.830266	21.869	-4.39934
	31	0.913292	20.5442	-4.50661
	31	0.996319	15.4114	-1.93182
	31	1.07935	14.1614	-4.43182
	31	1.16237	9.41136	-3.43182
	31	1.2454	6.66136	-3.93182
	31	1.32843	3.69137	-2.62182
	31	1.41145	4.41135	-3.16182
	31	1.49448	3.22134	-4.21182
	31	1.5775	2.6513	-4.36183
	31	1.66053	2.91136	-4.93182
	31	1.74356	0.661364	-4.93182
	31	1.82658	2.66136	-5.18182
	31	1.90961	2.16136	-4.93182
	31	1.99264	4.41136	-5.68182
	31	2.07566	5.16136	-5.43182
	31	2.15869	5.16136	-4.68182
	31	2.24172	3.41136	-4.93182
	31	2.32474	2.66136	-4.93182
	31	2.40777	2.41136	-3.68182
	31	2.4908	0.911364	-4.68182
	31	2.57382	-0.0886364	-4.18182
	31	2.65685	1.49136	-4.40182
	31	2.73988	2.87136	-4.22182
	31	2.8229	4.78133	-4.9218
	31	2.90593	5.39135	-5.09184
	31	2.98896	5.91136	-5.68182
	31	3.07198	5.41136	-5.18182
	31	3.15501	5.16136	-5.43182
	31	3.23804	4.66136	-5.68182
	31	3.32106	3.91136	-5.68182
	31	3.40409	4.16136	-5.43182
	31	3.48712	5.59448	-5.4271
	31	3.57014	5.07288	-5.71493
	31	3.65317	7.88471	-5.88892
	31	3.7362	9.69168	-5.94071
	31	3.81922	12.111	-5.79426
	31	3.90225	15.8019	-5.63006
	32	0	16.5438	-0.600683
	32	0.0830266	15.4198	-0.598683
	32	0.166053	15.5411	-0.59992
	32	0.24908	16.564	-0.562509
	32	0.332106	19.1154	-0.745644
	32	0.415133	20.312	-0.586616
	32	0.498159	20.0823	0.574533
	32	0.581186	21.1788	1.96477
	32	0.664213	21.7956	3.79635
	32	0.747239	21.0559	5.0297
	32	0.830266	21.1908	6.95435
	32	0.913292	19.3996	9.0302
	32	0.996319	19.6356	7.64174
	32	1.07935	17.8036	5.16682
	32	1.16237	14.0819	3.75038
	32	1.2454	11.1578	3.89122
	32	1.32843	10.3343	3.64209
	32	1.41145	8.84918	3.39597
	32	1.49448	6.70982	2.60714
	32	1.5775	8.95982	2.85714
	32	1.66053	11.4598	3.10714
	32	1.74356	12.9598	2.35714
	32	1.82658	12.2098	2.35714
	32	1.90961	14.4598	1.60714
	32	1.99264	15.0685	1.39091
	32	2.07566	14.6091	0.800348
	32	2.15869	13.8062	0.847702
	32	2.24172	14.1581	0.807834
	32	2.32474	12.3246	0.246044
	32	2.40777	11.2126	0.315506
	32	2.4908	11.2169	0.307136
	32	2.57382	10.3565	0.0779725
	32	2.65685	11.4034	0.323708
	32	2.73988	11.7725	0.672929
	32	2.8229	9.68675	1.53747
	32	2.90593	11.5802	0.960525
	32	2.98896	11.7761	0.227943
	32	3.07198	11.6366	0.335697
	32	3.15501	11.2993	0.0124667
	32	3.23804	10.7926	-0.324826
	32	3.32106	11.0242	-0.953507
	32	3.40409	11.8962	-1.00378
	33	0	28.7013	3.35994
	33	0.0830266	23.7714	4.31177
	33	0.166053	20.2648	5.57885
	33	0.24908	19.339	7.01108
	33	0.332106	16.1313	7.30189
	33	0.415133	15.3068	8.79513
	33	0.498159	13.4598	6.10714
	33	0.581186	12.7098	3.85714
	33	0.664213	11.2098	3.10714
	33	0.747239	12.2098	2.35714
	33	0.830266	10.225	2.64303
	33	0.913292	10.5246	2.73823
	33	0.996319	9.34545	2.66224
	33	1.07935	7.45825	2.17716
	33	1.16237	5.63172	1.64669
	33	1.2454	3.61015	1.41907
	33	1.32843	0.952948	1.22358
	33	1.41145	2.81904	1.67816
	33	1.49448	3.06309	1.40264
	33	1.5775	4.9893	1.24213
	33	1.66053	8.47623	1.18229
	33	1.74356	10.1286	1.7113
	33	1.82658	12.7553	1.29096
	33	1.90961	14.3744	0.336598
	33	1.99264	16.6624	0.472133
	33	2.07566	18.9868	0.394909
	33	2.15869	19.021	1.49812
	33	2.24172	19.3591	1.56894
	33	2.32474	19.9278	1.93008
	33	2.40777	20.9546	0.809042
	33	2.4908	21.4332	0.982152
	33	2.57382	22.5116	1.14116
	33	2.65685	24.9154	0.689246
	33	2.73988	26.2098	1.31424
	34	0	12.5423	-0.338801
	34	0.0830266	14.0545	-0.005683
	34	0.166053	15.5495	0.334214
	34	0.24908	17.2979	-0.26343
	34	0.332106	18.9747	-0.324126
	34	0.415133	19.8591	0.40599
	34	0.498159	20.6475	1.08462
	34	0.581186	19.3928	0.80291
	34	0.664213	19.2096	1.54375
	34	0.747239	16.9162	1.81828
	34	0.830266	16.2312	1.60468
	34	0.913292	15.0388	1.51091
	34	0.996319	13.1756	1.9558
	34	1.07935	13.0727	2.1003
	34	1.16237	12.4356	1.54289
	34	1.2454	12.1578	1.54582
	34	1.32843	12.6838	1.5316
	34	1.41145	13.3137	1.56376
	34	1.49448	12.1742	1.86782
	34	1.5775	12.4787	1.57555
	34	1.66053	11.1175	2.23455
	34	1.74356	9.86058	2.91122
	34	1.82658	8.59048	3.27495
	34	1.90961	9.05562	3.50598
	34	1.99264	11.5443	3.27714
	34	2.07566	13.1159	2.25395
	34	2.15869	14.2168	1.02924
	34	2.24172	15.0803	0.886905
	34	2.32474	15.1831	0.63165
	34	2.40777	17.502	0.802285
	34	2.4908	17.1336	0.28464
	34	2.57382	17.3011	0.17083
	34	2.65685	18.2142	0.0678515
	34	2.73988	18.5738	-0.508749
	34	2.8229	17.8706	-0.884629
	34	2.90593	15.5282	-0.608655
	34	2.98896	9.15102	-0.819591
	34	3.07198	6.61363	-0.582574
	34	3.15501	4.34816	-0.0894487
	34	3.23804	2.71705	-0.535301
	34	3.32106	1.64934	-0.664172
	34	3.40409	2.70982	-0.642857
	34	3.48712	2.70982	-0.642857
	34	3.57014	6.72194	-0.76497
	34	3.65317	7.0839	-0.577825
	34	3.7362	7.76177	-0.893886
	34	3.81922	7.52151	-0.404084
	34	3.90225	6.65982	-0.992859
	34	3.98528	6.16981	-0.792854
	34	4.0683	6.45981	-0.532861
	34	4.15133	7.55976	-0.712843
	34	4.23436	8.11987	-0.692849
	35	0	25.806	-0.335167
	35	0.0830266	28.1284	0.0511788
	35	0.166053	25.871	0.219479
	35	0.24908	23.6681	0.189667
	35	0.332106	18.6587	0.0201386
	35	0.415133	13.705	0.419968
	35	0.498159	10.0588	-0.19331
	35	0.581186	7.95146	0.0526775
	35	0.664213	6.56403	-0.502674
	35	0.747239	7.43814	0.123014
	35	0.830266	7.83369	-0.336801
	35	0.913292	6.41348	0.350737
	35	0.996319	5.93791	0.416574
	35	1.07935	5.97716	0.490222
	35	1.16237	7.95982	1.85714
	35	1.2454	8.95982	1.35714
	35	1.32843	12.2969	0.372066
	35	1.41145	12.4263	0.535637
	35	1.49448	13.1711	0.452385
	35	1.5775	12.5508	0.457016
	35	1.66053	12.9436	0.542814
	35	1.74356	13.7098	0.244703
	35	1.82658	15.8452	0.785449
	35	1.90961	19.063	0.541981
	35	1.99264	19.0265	0.602042
	35	2.07566	17.3578	0.994395
	35	2.15869	18.3082	0.00103305
	35	2.24172	17.327	0.128936
	35	2.32474	15.546	0.220386
	35	2.40777	15.296	0.28741
	35	2.4908	12.2154	-0.190117
	35	2.57382	12.4775	-0.201634
	35	2.65685	13.0613	-0.313137
	35	2.73988	12.9165	-0.447124
	35	2.8229	13.2426	-0.295378
	35	2.90593	15.1198	-0.181759
	35	2.98896	15.4413	-0.241121
	35	3.07198	14.5366	-0.319786
	35	3.15501	13.9416	-0.182111
	35	3.23804	14.0479	-0.231365
	35	3.32106	13.1096	-0.455298
	35	3.40409	13.0121	-0.171606
	35	3.48712	11.2581	-0.004826
	35	3.57014	11.0089	0.00866258
	35	3.65317	12.5176	0.0875855
	35	3.7362	13.6628	0.336499
	35	3.81922	14.1425	0.874476
	35	3.90225	14.8612	0.302393
	35	3.98528	15.5596	0.303756
	35	4.0683	15.554	-0.260282
	35	4.15133	16.8596	-0.837433
	35	4.23436	16.6733	-0.28217
	35	4.31738	17.0407	-0.086301
	36	0	22.1412	13.0984
	36	0.0830266	24.0303	10.7574
	36	0.166053	27.4712	8.94151
	36	0.24908	28.929	9.76989
	36	0.332106	31.4478	11.0539
	36	0.415133	32.0493	11.1814
	36	0.498159	30.4416	10.6475
	36	0.581186	31.15	12.2074
	36	0.664213	32.4239	11.9815
	36	0.747239	32.6592	11.7799
	36	0.830266	31.2659	12.1808
	36	0.913292	27.8239	12.5675
	36	0.996319	25.25	13.25
	36	1.07935	22.5	13
	36	1.16237	23	9
	36	1.2454	21.465	7.22982
	36	1.32843	24.056	7.77623
	36	1.41145	25.2804	5.92427
	36	1.49448	26.8714	5.39825
	36	1.5775	29.8283	4.64785
	36	1.66053	29.9187	4.39099
	36	1.74356	29.718	3.89589
	36	1.82658	28.3173	4.12986
	36	1.90961	25.6521	4.30982
	36	1.99264	24.9549	4.24902
	36	2.07566	22.7771	3.84279
	36	2.15869	22.8154	3.27666
	36	2.24172	21.918	3.67275
	36	2.32474	22.5294	3.10892
	36	2.40777	23.4251	3.22813
	36	2.4908	23.69	2.74799
	36	2.57382	26.0406	2.67109
	36	2.65685	27.3869	3.02115
	36	2.73988	28.7139	2.72411
	36	2.8229	34.2655	3.77527
	36	2.90593	32.928	3.97588
	36	2.98896	31.7253	3.87862
	36	3.07198	30.4074	3.61185
	36	3.15501	27.8406	4.33039
	36	3.23804	25.5195	4.67029
	36	3.32106	20.1335	7.8468
	36	3.40409	18.9756	10.3082
	36	3.48712	17.0728	15.2241
	36	3.57014	14.1673	15.3905
	36	3.65317	14.7796	10.1197
	36	3.7362	13.9727	7.0836
	36	3.81922	13.0899	5.5466
	36	3.90225	12.449	4.24504
	36	3.98528	13.6833	4.37472
	36	4.0683	13.9038	3.82206
	36	4.15133	15.3677	4.44385
	36	4.23436	17.1612	3.50836
	36	4.31738	17.4653	3.29655
	36	4.40041	19.1076	3.66312
	36	4.48344	19.5042	5.19502
	37	0	24.2427	5.00885
	37	0.0830266	24.2752	4.43309
	37	0.166053	25.3284	5.23039
	37	0.24908	25.9061	6.42213
	37	0.332106	26.9074	7.07433
	37	0.415133	27.6759	7.44979
	37	0.498159	25.6215	7.37082
	37	0.581186	25.4972	7.7549
	37	0.664213	24.12	7.18
	37	0.747239	23.96	7.29999
	37	0.830266	23.99	7.67999
	37	0.913292	22.31	10.33
	37	0.996319	19	11.25
	37	1.07935	19.25	11.75
	37	1.16237	21.5	14
	37	1.2454	20	13.25
	37	1.32843	20.25	12.5
	37	1.41145	20.25	10.25
	37	1.49448	18.3461	7.20209
	37	1.5775	18.4953	7.37358
	37	1.66053	16.457	8.98437
	37	1.74356	16.0204	9.76815
	37	1.82658	16.208	8.73595
	37	1.90961	17.2769	8.65627
	37	1.99264	17.5003	9.78947
	37	2.07566	18.5527	9.22844
	37	2.15869	20.2208	12.2177
	37	2.24172	19.7646	11.7928
	37	2.32474	19.9833	13.117
	37	2.40777	20.794	14.9679
	37	2.4908	19.6472	12.8895
	37	2.57382	20.7329	11.1329
	37	2.65685	21.8589	9.8254
	37	2.73988	22.2087	9.93895
	37	2.8229	24.2928	10.155
	37	2.90593	25.7828	10.5515
	37	2.98896	27.97	11.15
	37	3.07198	29.83	11.62
	37	3.15501	30.77	11.0299
	37	3.23804	29.69	12.1
	37	3.32106	28.8345	12.5166
	37	3.40409	27.3269	12.9821
	37	3.48712	25.0871	15.4441
	37	3.57014	26.3962	13.9773
	37	3.65317	28.3814	11.5606
	37	3.7362	28.9554	7.7717
	37	3.81922	28.1633	6.46256
	37	3.90225	28.6621	6.42685
	37	3.98528	28.3098	6.54211
	37	4.0683	26.698	6.76542
	37	4.15133	24.25	5
	37	4.23436	24.5	6.75
	37	4.31738	23	6
	37	4.40041	23.75	5.25
	38	0	39.6757	1.75674
	38	0.0830266	41.3586	1.53614
	38	0.166053	44.0439	1.40316
	38	0.24908	44.3629	1.62935
	38	0.332106	44.6756	1.6475
	38	0.415133	47.3626	1.47883
	38	0.498159	50.6553	1.61921
	38	0.581186	54.3341	1.71169
	38	0.664213	61.53	2.2
	38	0.747239	63.81	2.45001
	38	0.830266	65.16	2.83001
	38	0.913292	65.4001	3.74002
	38	0.996319	60.25	3.75
	38	1.07935	60.25	3.25
	38	1.16237	60.796	4.41198
	38	1.2454	63.9894	3.44976
	38	1.32843	65.539	3.21225
	38	1.41145	65.47	4.47
	38	1.49448	62.04	5.05999
	38	1.5775	58.73	4.33998
	38	1.66053	56.8399	3.89
	38	1.74356	50.8317	4.13936
	38	1.82658	47.4766	4.04253
	38	1.90961	45.9181	3.71419
	38	1.99264	46.0262	2.74928
	38	2.07566	42.338	2.32708
	38	2.15869	40.6472	2.21428
	38	2.24172	40.4067	1.69001
	38	2.32474	38.25	2.5
	38	2.40777	37	2.25
	38	2.4908	40	1.5
	38	2.57382	39.5	2
	38	2.65685	41.25	2.25
	38	2.73988	40.25	3
	38	2.8229	40.7123	2.05698
	38	2.90593	40.3927	2.38389
	38	2.98896	43.5615	2.50888
	38	3.07198	42.0693	2.77144
	38	3.15501	46.904	3.34231
	38	3.23804	43.5989	3.50639
	38	3.32106	41.8893	4.15919
	38	3.40409	40.451	5.35728
	38	3.48712	37.9145	5.7736
	38	3.57014	36.6142	6.94728
	38	3.65317	34.9953	6.34453
	38	3.7362	35.3447	6.43047
	38	3.81922	37.1842	5.65903
	38	3.90225	37.9897	5.59836
	38	3.98528	38.6192	4.6686
	38	4.0683	35.4656	3.34701
	38	4.15133	34.8869	2.5797
	38	4.23436	34.1187	2.78122
	39	0	27.3426	6.07336
	39	0.0830266	28.5578	7.26677
	39	0.166053	28.9916	6.85937
	39	0.24908	29.1476	6.47033
	39	0.332106	29.0857	6.53315
	39	0.415133	28.4639	6.95201
	39	0.498159	31.1364	5.63308
[truncated: 203 more rows]

## Sheet: maxpos
		prim1 phalloidin			prim1 xvangl2			prim2 phalloidin			prim2 xvangl2
		MaxPos1 =	247		MaxPos1 =	80		MaxPos1 =	326		MaxPos1 =	293
		MaxPos2 =	28		MaxPos2 =	280		MaxPos2 =	202		MaxPos2 =	129
		MaxPos3 =	57		MaxPos3 =	88		MaxPos3 =	313		MaxPos3 =	297
		MaxPos4 =	8		MaxPos4 =	59		MaxPos4 =	144		MaxPos4 =	173
		MaxPos5 =	8		MaxPos5 =	125		MaxPos5 =	237		MaxPos5 =	250
		MaxPos6 =	359		MaxPos6 =	118		MaxPos6 =	153		MaxPos6 =	122
		MaxPos7 =	35		MaxPos7 =	90		MaxPos7 =	201		MaxPos7 =	107
		MaxPos8 =	115		MaxPos8 =	86		MaxPos8 =	224		MaxPos8 =	216
		MaxPos9 =	164		MaxPos9 =	156		MaxPos9 =	264		MaxPos9 =	242
		MaxPos10 =	24		MaxPos10 =	255		MaxPos10 =	293		MaxPos10 =	89
		MaxPos11 =	359		MaxPos11 =	115		MaxPos11 =	244		MaxPos11 =	218
		MaxPos12 =	336		MaxPos12 =	259		MaxPos12 =	114		MaxPos12 =	347
		MaxPos13 =	170		MaxPos13 =	258		MaxPos13 =	263		MaxPos13 =	354
		MaxPos14 =	0		MaxPos14 =	85		MaxPos14 =	195		MaxPos14 =	106
		MaxPos15 =	359		MaxPos15 =	194		MaxPos15 =	206		MaxPos15 =	88
		MaxPos16 =	242		MaxPos16 =	136		MaxPos16 =	190		MaxPos16 =	237
		MaxPos17 =	31		MaxPos17 =	145		MaxPos17 =	347		MaxPos17 =	96
		MaxPos18 =	13		MaxPos18 =	101		MaxPos18 =	232		MaxPos18 =	323
		MaxPos19 =	208		MaxPos19 =	83		MaxPos19 =	345		MaxPos19 =	136
		MaxPos20 =	31		MaxPos20 =	75		MaxPos20 =	359		MaxPos20 =	249
		MaxPos21 =	173		MaxPos21 =	105
		MaxPos22 =	0		MaxPos22 =	133
		MaxPos23 =	34		MaxPos23 =	62
		MaxPos24 =	0		MaxPos24 =	58
		MaxPos25 =	30		MaxPos25 =	92
		MaxPos26 =	70		MaxPos26 =	96
		MaxPos27 =	0		MaxPos27 =	54
		MaxPos28 =	42		MaxPos28 =	162
		MaxPos29 =	7		MaxPos29 =	97
		MaxPos30 =	227		MaxPos30 =	285
		MaxPos31 =	258		MaxPos31 =	285
		MaxPos32 =	113		MaxPos32 =	303
		MaxPos33 =	90		MaxPos33 =	8
		MaxPos34 =	87		MaxPos34 =	289
		MaxPos35 =	199		MaxPos35 =	31
		MaxPos36 =	153		MaxPos36 =	96
		MaxPos37 =	177		MaxPos37 =	103
		MaxPos38 =	60		MaxPos38 =	109
		MaxPos39 =	0		MaxPos39 =	82
		MaxPos40 =	217		MaxPos40 =	81
		MaxPos41 =	240		MaxPos41 =	80
		MaxPos42 =	180		MaxPos42 =	122

## Sheet: profiles
	Angle (degrees)	prim1 phalloidin	errs	prim2 phalloidin	errs	prim1 xvangl2	errs	prim2 xvangl2	errs												Normalized	Angle (degrees)	prim1 phalloidin	errs	prim2 phalloidin	errs	prim1 xvangl2	errs	prim2 xvangl2	errs
	-179	18.05	1.29841	23.8593	1.90973	1.10754	0.376175	3.09512	0.2628		region	prim1 phalloidin	err	prim2 phalloidin	err	prim1 xvangl2	err	prim2 xvangl2	err			-179	0.999631	0.0719072	0.999851	0.0800293	0.999907	0.339618	0.999985	0.0849065
	-178	18.0672	1.2951	23.8342	1.90274	1.10308	0.375266	3.09267	0.265882		0 deg	36.7145	0.977636	44.5208	1.32799	9.73039	0.316719	12.0023	0.493216			-178	1.00058	0.0717241	0.998799	0.0797365	0.995882	0.338798	0.999194	0.0859024
	-177	18.1206	1.29317	23.8084	1.89793	1.09712	0.374817	3.08988	0.269381		90 deg	19.3139	0.677336	26.0569	1.02937	1.58542	0.221497	3.2438	0.23928			-177	1.00354	0.071617	0.997715	0.0795349	0.990503	0.338392	0.998294	0.0870328
	-176	18.1384	1.28895	23.7873	1.89279	1.08385	0.373608	3.07432	0.273758		180 deg	18.0567	0.750233	23.8629	1.10297	1.10764	0.217244	3.09516	0.151576			-176	1.00452	0.0713833	0.996833	0.0793196	0.978521	0.337301	0.993266	0.0884469
	-175	18.1531	1.28575	23.7514	1.88475	1.07184	0.371568	3.05664	0.278308													-175	1.00534	0.0712063	0.995329	0.0789823	0.967682	0.33546	0.987552	0.0899169
	-174	18.1677	1.28282	23.7119	1.87744	1.06556	0.370596	2.87048	0.27787		Measurement	prim1 phalloidin	err	prim2 phalloidin	err	prim1 xvangl2	err	prim2 xvangl2	err			-174	1.00615	0.0710442	0.993671	0.078676	0.96201	0.334582	0.927407	0.0897754
	-173	18.3383	1.27067	23.6778	1.87307	1.05631	0.370245	3.04233	0.300751		0/90 ratio	1.90093	0.0837046	1.7086	0.0845771	6.13742	0.880414	3.70008	0.312431			-173	1.0156	0.0703714	0.992242	0.0784928	0.953655	0.334265	0.98293	0.0971679
	-172	18.3271	1.27061	23.64	1.87009	1.04744	0.369674	3.02662	0.301907		0/180 ratio	2.03329	0.0938097	1.86569	0.0939904	8.7848	1.22021	3.87777	0.236542			-172	1.01498	0.070368	0.99066	0.078368	0.945648	0.333749	0.977854	0.0975415
	-171	18.3094	1.27047	23.6258	1.86384	1.03702	0.368706	3.00991	0.2982													-171	1.014	0.0703601	0.990064	0.0781064	0.936241	0.332876	0.972455	0.096344
	-170	18.3327	1.26586	23.6225	1.8573	1.02467	0.367211	2.99065	0.291114													-170	1.01528	0.0701045	0.989926	0.0778322	0.925089	0.331526	0.966232	0.0940546
	-169	18.3041	1.26358	23.9503	1.92025	1.01292	0.364261	2.97787	0.285091													-169	1.0137	0.0699784	1.00366	0.0804703	0.914483	0.328862	0.962104	0.0921084
	-168	18.2645	1.2585	23.9621	1.91316	1.011	0.361478	2.96866	0.278708													-168	1.01151	0.0696969	1.00416	0.0801731	0.912748	0.32635	0.959128	0.0900462
	-167	18.2223	1.25433	23.9866	1.90848	1.01679	0.359848	2.96155	0.272663													-167	1.00917	0.0694664	1.00519	0.079977	0.91798	0.324878	0.956831	0.0880931
	-166	18.176	1.25028	24.0187	1.90328	1.02362	0.358472	2.95052	0.266933													-166	1.00661	0.0692419	1.00653	0.0797592	0.924149	0.323636	0.953268	0.0862421
	-165	18.13	1.24643	24.038	1.89306	1.00883	0.3551	2.92789	0.260199													-165	1.00406	0.0690285	1.00734	0.0793309	0.91079	0.320592	0.945958	0.0840664
	-164	18.0968	1.24294	24.0389	1.88209	1.03436	0.354307	2.90236	0.254336													-164	1.00222	0.0688353	1.00737	0.0788711	0.933842	0.319876	0.937707	0.0821722
	-163	18.0682	1.23786	24.0427	1.87219	1.07198	0.354199	2.88413	0.24863													-163	1.00064	0.0685543	1.00753	0.0784561	0.967809	0.319778	0.931819	0.0803285
	-162	18.0362	1.23318	24.035	1.86186	1.12171	0.356261	2.86497	0.244191													-162	0.998864	0.0682951	1.00721	0.0780232	1.0127	0.32164	0.925628	0.0788943
	-161	17.9951	1.23036	24.0345	1.8513	1.16051	0.357772	2.84466	0.239956													-161	0.996588	0.0681387	1.00719	0.0775809	1.04773	0.323004	0.919067	0.0775262
	-160	17.9813	1.23195	24.0494	1.84018	1.18597	0.358011	2.81853	0.236921													-160	0.995826	0.068227	1.00782	0.0771146	1.07072	0.32322	0.910624	0.0765455
	-159	17.9438	1.22956	24.0538	1.82966	1.21053	0.358773	2.7955	0.235167													-159	0.993746	0.0680946	1.008	0.0766739	1.09289	0.323908	0.903182	0.0759788
	-158	17.9127	1.22615	22.6626	1.7338	1.23325	0.359724	2.78065	0.234305													-158	0.992025	0.0679056	0.949702	0.0726565	1.11341	0.324766	0.898384	0.0757004
	-157	17.9141	1.22388	22.9153	1.75585	1.24507	0.35956	2.77372	0.235973													-157	0.992103	0.0677798	0.960291	0.0735808	1.12407	0.324618	0.896147	0.0762392
	-156	17.9247	1.2222	23.3234	1.66349	1.31455	0.367544	2.76645	0.238043													-156	0.992689	0.0676866	0.977392	0.0697104	1.1868	0.331827	0.893798	0.0769082
	-155	17.9412	1.22087	23.3573	1.66592	1.32622	0.367451	2.76341	0.240504													-155	0.993605	0.0676133	0.978811	0.0698122	1.19734	0.331742	0.892817	0.0777031
	-154	17.9525	1.21687	23.4009	1.67137	1.33687	0.366526	2.75843	0.243735													-154	0.994232	0.0673917	0.980641	0.0700407	1.20696	0.330908	0.891207	0.0787469
	-153	18.0147	1.21465	23.2347	1.64328	1.34849	0.365189	2.75266	0.247147													-153	0.997672	0.0672688	0.973676	0.0688632	1.21745	0.3297	0.889343	0.0798494
	-152	18.0294	1.21222	23.3059	1.65158	1.35715	0.364589	2.74659	0.252193													-152	0.998486	0.0671343	0.976658	0.0692111	1.22527	0.329159	0.887382	0.0814798
	-151	18.0118	1.20485	23.3915	1.66006	1.3599	0.364179	2.74543	0.258601													-151	0.997512	0.0667259	0.980248	0.0695668	1.22775	0.328789	0.887006	0.0835499
	-150	18.0292	1.20449	23.506	1.66766	1.35516	0.363894	2.7472	0.266108													-150	0.998479	0.066706	0.985042	0.0698849	1.22346	0.328531	0.887577	0.0859754
	-149	18.0407	1.20439	23.6277	1.67419	1.34793	0.362978	2.74906	0.269692													-149	0.999112	0.0667002	0.990144	0.0701587	1.21694	0.327704	0.88818	0.0871334
	-148	18.0622	1.20354	23.7246	1.67487	1.33428	0.360992	2.75885	0.270862													-148	1.00031	0.0666535	0.994206	0.0701872	1.20462	0.325911	0.891341	0.0875113
	-147	18.0954	1.20474	23.7889	1.67162	1.31636	0.359678	2.77557	0.270908													-147	1.00214	0.0667198	0.996898	0.070051	1.18844	0.324725	0.896746	0.0875263
	-146	18.1298	1.20632	23.8301	1.66732	1.29236	0.358614	2.80142	0.271152													-146	1.00405	0.0668072	0.998624	0.0698707	1.16677	0.323765	0.905095	0.0876049
	-145	18.1607	1.20867	22.8607	1.69639	1.26858	0.35751	2.83012	0.272619													-145	1.00576	0.0669377	0.958003	0.0710889	1.1453	0.322767	0.914367	0.088079
	-144	18.2044	1.21177	23.7007	1.61718	1.2511	0.356787	2.85307	0.274988													-144	1.00818	0.0671089	0.993202	0.0677697	1.12952	0.322115	0.921782	0.0888445
	-143	18.2444	1.21487	23.7492	1.61599	1.23794	0.356433	2.94781	0.301241													-143	1.01039	0.0672809	0.995235	0.06772	1.11764	0.321795	0.952392	0.0973262
	-142	18.2938	1.21956	23.7873	1.6156	1.22478	0.356522	2.94061	0.301646													-142	1.01313	0.0675404	0.99683	0.0677036	1.10575	0.321876	0.950067	0.0974572
	-141	18.3193	1.22343	23.8337	1.62124	1.21557	0.356339	2.91807	0.303789													-141	1.01455	0.0677549	0.998776	0.0679399	1.09744	0.321711	0.942785	0.0981497
	-140	18.3334	1.22543	23.8742	1.62809	1.208	0.355281	2.92309	0.301805													-140	1.01532	0.0678654	1.00048	0.0682268	1.09061	0.320755	0.944406	0.0975086
	-139	18.3513	1.22738	23.9246	1.63409	1.20003	0.354294	2.93628	0.302318													-139	1.01632	0.0679736	1.00259	0.0684781	1.08341	0.319864	0.948668	0.0976744
	-138	18.3702	1.22585	23.9807	1.6397	1.18928	0.354133	2.93716	0.301678													-138	1.01736	0.0678887	1.00494	0.0687134	1.07371	0.319719	0.948951	0.0974676
	-137	18.3805	1.2237	24.0387	1.64592	1.18007	0.354216	2.816	0.303154													-137	1.01793	0.0677698	1.00737	0.0689741	1.06539	0.319793	0.909808	0.0979444
	-136	18.4024	1.22137	24.0876	1.65251	1.16794	0.353828	2.91498	0.296654													-136	1.01914	0.0676406	1.00942	0.0692502	1.05444	0.319444	0.941785	0.0958442
	-135	18.4349	1.21718	24.2659	1.66118	1.1573	0.353365	2.90713	0.296389													-135	1.02095	0.0674089	1.01689	0.0696135	1.04484	0.319025	0.939248	0.0957587
	-134	18.4545	1.21311	24.346	1.66492	1.14279	0.353293	2.89289	0.29788													-134	1.02203	0.0671832	1.02025	0.0697704	1.03173	0.31896	0.934649	0.0962405
	-133	18.471	1.20946	24.4329	1.66911	1.16584	0.355059	2.87996	0.302016													-133	1.02295	0.0669815	1.02389	0.0699457	1.05255	0.320555	0.930471	0.0975768
	-132	18.4515	1.20427	24.5015	1.67683	1.16084	0.354775	2.87081	0.304994													-132	1.02186	0.0666936	1.02676	0.0702694	1.04803	0.320298	0.927513	0.098539
	-131	18.457	1.1998	24.5686	1.68734	1.15736	0.35532	2.85901	0.30759													-131	1.02217	0.0664464	1.02957	0.0707098	1.04489	0.320791	0.923703	0.0993775
	-130	18.4671	1.19622	24.6472	1.69968	1.14961	0.35584	2.7688	0.318146													-130	1.02273	0.0662482	1.03287	0.0712269	1.03789	0.32126	0.894558	0.102788
	-129	18.4732	1.19365	24.746	1.71247	1.14212	0.356885	2.7956	0.312827													-129	1.02307	0.0661057	1.03701	0.0717629	1.03113	0.322203	0.903214	0.101069
	-128	18.4812	1.19172	24.8418	1.72238	1.1414	0.359052	2.78263	0.313742													-128	1.02351	0.0659989	1.04102	0.072178	1.03048	0.324159	0.899026	0.101365
	-127	18.5014	1.18995	24.9721	1.74824	1.14145	0.361528	2.76252	0.313703													-127	1.02463	0.0659009	1.04648	0.0732618	1.03053	0.326395	0.892527	0.101353
	-126	18.5237	1.18937	25.0655	1.74457	1.14709	0.365618	2.74186	0.314773													-126	1.02586	0.0658686	1.0504	0.0731081	1.03562	0.330088	0.885854	0.101698
	-125	18.5595	1.18851	25.1536	1.73794	1.14009	0.370548	2.73563	0.317072													-125	1.02784	0.0658211	1.05409	0.0728302	1.02929	0.334538	0.88384	0.102441
	-124	18.6081	1.18839	25.2467	1.72851	1.14793	0.37423	2.72593	0.317567													-124	1.03054	0.0658141	1.05799	0.0724349	1.03638	0.337863	0.880705	0.102601
	-123	18.6577	1.18861	25.3362	1.72157	1.15324	0.377175	2.72333	0.318316													-123	1.03328	0.0658268	1.06174	0.0721441	1.04117	0.340521	0.879866	0.102843
	-122	18.6986	1.18927	25.5421	1.73723	1.16384	0.379936	2.75233	0.318889													-122	1.03555	0.065863	1.07037	0.0728007	1.05074	0.343014	0.889236	0.103028
	-121	18.7352	1.19016	25.5339	1.73748	1.16873	0.381396	2.77294	0.319116													-121	1.03757	0.0659124	1.07003	0.0728111	1.05516	0.344332	0.895894	0.103101
	-120	18.7698	1.19114	25.5136	1.74134	1.17172	0.382513	2.80164	0.318803													-120	1.03949	0.0659666	1.06917	0.0729729	1.05785	0.345341	0.905165	0.103
	-119	18.8044	1.18897	25.4844	1.74776	1.18172	0.383101	2.83177	0.318719													-119	1.04141	0.0658464	1.06795	0.0732417	1.06688	0.345872	0.914901	0.102973
	-118	18.8261	1.18751	25.4502	1.75437	1.1863	0.383327	2.86161	0.319044													-118	1.04261	0.0657657	1.06652	0.0735189	1.07102	0.346076	0.924541	0.103078
	-117	18.8547	1.18617	25.4099	1.76108	1.19715	0.384141	2.83741	0.294945													-117	1.0442	0.0656916	1.06483	0.0738001	1.08081	0.34681	0.916724	0.0952923
	-116	18.87	1.18548	25.4211	1.76165	1.22524	0.384287	2.84869	0.292586													-116	1.04504	0.0656532	1.0653	0.0738239	1.10617	0.346943	0.920367	0.0945299
	-115	18.9974	1.18422	25.4606	1.76103	1.24721	0.386565	2.86027	0.292804													-115	1.0521	0.0655833	1.06695	0.0737979	1.12601	0.348999	0.924109	0.0946004
	-114	19.0206	1.18452	25.5377	1.75378	1.27106	0.389245	2.86645	0.293797													-114	1.05338	0.0655998	1.07019	0.0734941	1.14754	0.351419	0.926105	0.0949213
	-113	19.0982	1.1967	25.6424	1.74227	1.29718	0.392024	2.86661	0.294151													-113	1.05768	0.0662747	1.07457	0.0730118	1.17112	0.353928	0.926159	0.0950356
	-112	19.1193	1.19433	25.7593	1.73093	1.32663	0.394683	2.8684	0.294843													-112	1.05885	0.0661433	1.07947	0.0725363	1.19771	0.356328	0.926735	0.0952591
	-111	19.134	1.19308	25.8667	1.72298	1.3581	0.397061	2.87579	0.296353													-111	1.05966	0.0660742	1.08397	0.0722033	1.22612	0.358475	0.929123	0.0957473
	-110	19.1451	1.19216	25.9411	1.7213	1.38831	0.399816	2.9774	0.301408													-110	1.06028	0.0660233	1.08709	0.0721327	1.25339	0.360963	0.961952	0.0973805
	-109	19.1544	1.19056	26.0175	1.72152	1.41794	0.402693	3.02344	0.306354													-109	1.06079	0.0659347	1.09029	0.0721422	1.28014	0.36356	0.976827	0.0989783
	-108	19.1553	1.18452	26.0293	1.72767	1.42899	0.401593	3.01755	0.317726													-108	1.06084	0.0656002	1.09079	0.0723999	1.29012	0.362566	0.974925	0.102652
	-107	19.17	1.17729	26.0088	1.73645	1.42798	0.399281	3.10687	0.315512													-107	1.06165	0.0651999	1.08993	0.072768	1.28921	0.360479	1.00378	0.101937
	-106	19.1892	1.17096	25.9845	1.74596	1.42034	0.3976	3.14335	0.324869													-106	1.06272	0.0648492	1.08891	0.0731662	1.28231	0.358962	1.01557	0.10496
	-105	19.2153	1.16616	25.9626	1.75745	1.43857	0.397205	3.17739	0.333016													-105	1.06417	0.064583	1.08799	0.073648	1.29878	0.358605	1.02657	0.107593
	-104	19.25	1.16288	25.9681	1.76495	1.43489	0.394242	3.20881	0.341577													-104	1.06609	0.0644013	1.08822	0.0739621	1.29545	0.35593	1.03672	0.110358
	-103	19.2847	1.1621	25.9704	1.77375	1.4309	0.392832	3.23921	0.350995													-103	1.06801	0.0643582	1.08832	0.0743311	1.29184	0.354657	1.04654	0.113401
	-102	19.3026	1.16126	25.9705	1.7744	1.41007	0.388993	3.25597	0.361741													-102	1.069	0.0643121	1.08832	0.074358	1.27304	0.351191	1.05195	0.116873
	-101	19.3185	1.16333	25.9883	1.77262	1.40821	0.383876	3.26761	0.370215													-101	1.06988	0.0644264	1.08907	0.0742835	1.27136	0.346572	1.05572	0.119611
	-100	19.3481	1.16962	25.9906	1.77459	1.40285	0.382137	3.26884	0.376168													-100	1.07152	0.064775	1.08916	0.0743663	1.26652	0.345001	1.05611	0.121534
	-99	19.3711	1.17593	25.9788	1.77778	1.40509	0.380986	3.26604	0.379158													-99	1.0728	0.0651244	1.08867	0.0744996	1.26854	0.343962	1.05521	0.1225
	-98	19.3808	1.1805	25.9574	1.78134	1.4179	0.380126	3.26487	0.382601													-98	1.07333	0.0653774	1.08777	0.0746491	1.28011	0.343186	1.05483	0.123613
	-97	19.3735	1.18106	25.9394	1.78625	1.43306	0.379677	3.26764	0.387699													-97	1.07293	0.0654086	1.08702	0.0748547	1.29379	0.342781	1.05573	0.12526
	-96	19.3694	1.17941	25.916	1.79218	1.46759	0.379907	3.34968	0.383705													-96	1.0727	0.065317	1.08604	0.0751032	1.32497	0.342988	1.08223	0.123969
	-95	19.3559	1.17766	25.8578	1.79286	1.48399	0.380357	3.35665	0.388881													-95	1.07195	0.0652203	1.0836	0.0751317	1.33978	0.343395	1.08448	0.125641
	-94	19.3349	1.17707	25.8769	1.79566	1.49897	0.381157	3.34423	0.393949													-94	1.07079	0.0651877	1.0844	0.0752491	1.3533	0.344117	1.08047	0.127279
	-93	19.3143	1.17577	25.9098	1.79332	1.51274	0.382899	3.32196	0.398215													-93	1.06965	0.0651157	1.08578	0.0751508	1.36573	0.345689	1.07328	0.128657
	-92	19.3004	1.17303	25.9481	1.79026	1.5572	0.378758	3.29645	0.402165													-92	1.06888	0.0649638	1.08738	0.0750228	1.40587	0.341951	1.06503	0.129933
	-91	19.2955	1.17146	25.9924	1.78767	1.5674	0.38151	3.27134	0.406769													-91	1.06861	0.064877	1.08924	0.0749144	1.41508	0.344435	1.05692	0.131421
	-90	19.3315	1.1737	26.0503	1.78223	1.58631	0.383216	3.20101	0.418685													-90	1.0706	0.0650009	1.09166	0.0746861	1.43215	0.345976	1.0342	0.135271
	-89	19.3148	1.17437	26.1281	1.77883	1.60255	0.38619	3.25906	0.417776													-89	1.06968	0.0650381	1.09493	0.0745439	1.44681	0.34866	1.05295	0.134977
	-88	19.3131	1.17561	26.2178	1.77487	1.63944	0.389135	3.28077	0.421248													-88	1.06958	0.0651066	1.09869	0.0743778	1.48012	0.351319	1.05996	0.136099
	-87	19.3018	1.17713	26.2984	1.77223	1.62111	0.390655	3.30035	0.426102													-87	1.06895	0.0651909	1.10206	0.0742672	1.46357	0.352692	1.06629	0.137667
	-86	19.3086	1.17748	26.3799	1.76913	1.69734	0.392868	3.32301	0.430072													-86	1.06933	0.0652099	1.10548	0.0741373	1.53239	0.354689	1.07361	0.13895
	-85	19.3204	1.17862	26.4614	1.76488	1.72742	0.394058	3.34901	0.432216													-85	1.06999	0.0652732	1.10889	0.0739592	1.55955	0.355764	1.08201	0.139642
	-84	19.3265	1.18079	26.531	1.76477	1.75944	0.395552	3.37867	0.435511													-84	1.07032	0.0653937	1.11181	0.0739546	1.58846	0.357113	1.0916	0.140707
	-83	19.3387	1.18357	26.5941	1.76545	1.79439	0.398311	3.39715	0.434053													-83	1.071	0.0655472	1.11446	0.0739832	1.62001	0.359604	1.09757	0.140236
	-82	19.358	1.18568	26.6365	1.76649	1.83096	0.401204	3.40949	0.428766													-82	1.07207	0.0656644	1.11623	0.0740266	1.65303	0.362215	1.10155	0.138528
	-81	19.3925	1.18868	26.6879	1.76655	1.86005	0.404185	3.41467	0.42163													-81	1.07398	0.0658303	1.11838	0.0740291	1.6793	0.364907	1.10323	0.136222
	-80	19.4371	1.19228	26.7429	1.76412	1.91307	0.405856	3.41699	0.414706													-80	1.07645	0.0660301	1.12069	0.0739274	1.72716	0.366415	1.10398	0.133985
	-79	19.4746	1.19661	26.7867	1.76209	1.91357	0.408907	3.41646	0.408338													-79	1.07853	0.0662698	1.12253	0.0738421	1.72761	0.36917	1.1038	0.131928
	-78	19.5146	1.20095	26.8337	1.76106	1.97582	0.408469	3.41972	0.402561													-78	1.08074	0.06651	1.1245	0.073799	1.78381	0.368774	1.10486	0.130061
	-77	19.5547	1.20452	26.8533	1.75952	2.01208	0.408969	3.42769	0.3973													-77	1.08296	0.0667077	1.12532	0.0737344	1.81655	0.369226	1.10743	0.128362
	-76	19.5903	1.20812	26.8742	1.75729	2.05106	0.409774	3.43892	0.394171													-76	1.08493	0.066907	1.12619	0.0736411	1.85174	0.369953	1.11106	0.127351
	-75	19.6345	1.21123	26.9126	1.7586	2.09695	0.408087	3.46454	0.393578													-75	1.08738	0.0670793	1.1278	0.0736962	1.89317	0.368429	1.11934	0.127159
	-74	19.6888	1.21407	26.959	1.75944	1.97512	0.384611	3.4948	0.394761													-74	1.09039	0.0672364	1.12975	0.0737311	1.78318	0.347235	1.12912	0.127541
	-73	19.7428	1.21478	27.018	1.76384	2.06489	0.383164	3.5234	0.396714													-73	1.09338	0.0672761	1.13222	0.0739157	1.86423	0.345929	1.13836	0.128172
	-72	19.7897	1.21539	27.0839	1.76976	2.09107	0.380665	3.55458	0.401393													-72	1.09598	0.0673098	1.13498	0.0741636	1.88786	0.343672	1.14843	0.129684
	-71	19.843	1.21673	27.1477	1.77738	2.10974	0.377908	3.5783	0.404016													-71	1.09893	0.067384	1.13765	0.074483	1.90472	0.341183	1.15609	0.130531
	-70	19.9622	1.21542	27.2467	1.78671	2.11539	0.375358	3.59641	0.40426													-70	1.10553	0.0673113	1.1418	0.074874	1.90982	0.338881	1.16194	0.13061
	-69	20.033	1.21619	27.365	1.80193	2.1209	0.372892	3.6138	0.401704													-69	1.10945	0.0673539	1.14676	0.0755117	1.91479	0.336655	1.16756	0.129784
	-68	20.1068	1.21697	27.4873	1.81729	2.12203	0.370351	3.62455	0.397207													-68	1.11354	0.0673973	1.15188	0.0761556	1.91581	0.334361	1.17104	0.128332
	-67	20.1732	1.21604	27.6201	1.83215	2.12368	0.368724	3.63662	0.393837													-67	1.11722	0.0673458	1.15745	0.0767783	1.91731	0.332891	1.17494	0.127243
	-66	20.2307	1.21414	26.9636	1.97176	2.132	0.367464	3.64536	0.391577													-66	1.1204	0.0672402	1.12994	0.0826285	1.92482	0.331754	1.17776	0.126512
	-65	20.3102	1.21424	27.8887	1.85992	2.14779	0.366448	3.65149	0.390188													-65	1.1248	0.0672461	1.16871	0.0779417	1.93907	0.330837	1.17974	0.126064
	-64	20.4191	1.21725	28.0348	1.87041	2.18176	0.367116	3.66653	0.394541													-64	1.13083	0.0674129	1.17483	0.0783813	1.96974	0.33144	1.1846	0.12747
	-63	20.5311	1.2219	28.1765	1.87715	2.22735	0.368729	3.67983	0.40173													-63	1.13704	0.0676701	1.18077	0.0786639	2.0109	0.332896	1.1889	0.129793
	-62	20.653	1.22836	28.3081	1.88016	2.26823	0.36989	3.6957	0.410492													-62	1.14378	0.0680282	1.18628	0.07879	2.04781	0.333944	1.19402	0.132624
	-61	20.7738	1.23463	28.4339	1.88398	2.31572	0.370967	3.71731	0.420576													-61	1.15047	0.0683752	1.19155	0.0789503	2.09068	0.334917	1.20101	0.135882
	-60	20.9166	1.24062	28.5755	1.88675	2.3666	0.371986	3.72927	0.427711													-60	1.15838	0.0687069	1.19749	0.0790661	2.13661	0.335837	1.20487	0.138187
	-59	21.0423	1.24558	28.7298	1.89104	2.40926	0.373881	3.73441	0.432835													-59	1.16535	0.0689819	1.20395	0.0792461	2.17513	0.337548	1.20653	0.139842
	-58	21.1615	1.25047	28.9038	1.89436	2.45374	0.375499	3.7465	0.43663													-58	1.17195	0.0692522	1.21124	0.0793854	2.21529	0.339008	1.21044	0.141069
	-57	21.2811	1.25641	29.0776	1.90586	2.49583	0.375884	3.771	0.439833													-57	1.17857	0.0695813	1.21853	0.0798673	2.25329	0.339356	1.21835	0.142103
	-56	21.4071	1.26046	29.2487	1.91956	2.54741	0.375074	3.80779	0.443042													-56	1.18555	0.0698057	1.2257	0.0804412	2.29986	0.338625	1.23024	0.14314
	-55	21.5307	1.26252	29.4297	1.92821	2.58664	0.37424	3.85085	0.446894													-55	1.1924	0.0699196	1.23328	0.0808035	2.33527	0.337871	1.24415	0.144385
	-54	21.6446	1.26336	29.6017	1.93905	2.65394	0.374214	3.90627	0.451284													-54	1.1987	0.0699661	1.24049	0.0812579	2.39603	0.337848	1.26206	0.145803
	-53	21.7486	1.26423	29.7599	1.9511	2.70346	0.375852	3.97148	0.457639													-53	1.20446	0.0700145	1.24712	0.0817629	2.44074	0.339327	1.28312	0.147856
	-52	21.8506	1.26518	29.9103	1.96461	2.75198	0.378007	4.04918	0.463817													-52	1.21011	0.0700668	1.25342	0.0823293	2.48454	0.341272	1.30823	0.149852
	-51	21.9568	1.26568	30.0796	1.97624	2.80358	0.380945	4.12649	0.471594													-51	1.21599	0.0700949	1.26052	0.0828163	2.53113	0.343925	1.33321	0.152365
	-50	22.0735	1.2651	30.2423	1.98629	2.85754	0.384632	4.19943	0.47999													-50	1.22245	0.0700624	1.26733	0.0832377	2.57985	0.347254	1.35677	0.155077
	-49	22.1954	1.26381	30.406	1.99354	2.91069	0.387661	4.27097	0.489057													-49	1.2292	0.0699914	1.2742	0.0835414	2.62783	0.349988	1.37989	0.158007
	-48	22.341	1.26303	30.5875	2.00453	2.96887	0.390788	4.34823	0.498089													-48	1.23727	0.0699479	1.2818	0.0840022	2.68036	0.352812	1.40485	0.160925
	-47	22.4917	1.25998	30.7814	2.01361	3.03776	0.394687	4.41787	0.506743													-47	1.24562	0.0697794	1.28993	0.0843827	2.74255	0.356332	1.42735	0.163721
	-46	22.6364	1.25634	31.007	2.02274	3.10423	0.39827	4.46918	0.515131													-46	1.25363	0.0695773	1.29938	0.0847651	2.80256	0.359567	1.44392	0.166431
	-45	22.7828	1.25314	31.2125	2.03474	3.17383	0.401461	4.5308	0.5234													-45	1.26174	0.0694006	1.30799	0.0852681	2.8654	0.362447	1.46383	0.169102
	-44	22.9376	1.25178	31.4238	2.04768	3.24271	0.404462	4.60099	0.52753													-44	1.27031	0.0693251	1.31685	0.0858102	2.92758	0.365157	1.48651	0.170437
	-43	23.0965	1.25266	31.6502	2.05948	3.31545	0.408024	4.68292	0.53221													-43	1.27911	0.0693737	1.32634	0.0863045	2.99326	0.368373	1.51298	0.171949
	-42	23.319	1.24794	31.9071	2.0728	3.3931	0.411944	4.76757	0.53844													-42	1.29143	0.0691123	1.3371	0.0868631	3.06336	0.371912	1.54033	0.173962
	-41	23.5007	1.2492	32.1572	2.08847	3.47187	0.416305	4.86012	0.546658													-41	1.3015	0.0691822	1.34758	0.0875194	3.13448	0.375848	1.57023	0.176617
	-40	23.6864	1.25048	32.4087	2.10627	3.5476	0.420101	4.96039	0.555968													-40	1.31178	0.0692532	1.35812	0.0882653	3.20285	0.379276	1.60263	0.179625
	-39	23.8801	1.25142	32.6683	2.12707	3.61862	0.423493	5.06272	0.566483													-39	1.32251	0.0693049	1.369	0.089137	3.26696	0.382338	1.63569	0.183022
	-38	24.0898	1.25169	32.9308	2.14955	3.69609	0.427292	5.14307	0.572964													-38	1.33412	0.06932	1.38	0.0900791	3.33691	0.385768	1.66165	0.185116
	-37	24.3335	1.25138	33.2124	2.16746	3.78608	0.430349	5.21259	0.578585													-37	1.34762	0.0693029	1.3918	0.0908297	3.41815	0.388528	1.68411	0.186932
	-36	24.6006	1.24702	33.4912	2.1851	3.87739	0.435491	5.30248	0.582566													-36	1.36241	0.0690616	1.40348	0.0915688	3.50059	0.39317	1.71315	0.188218
	-35	24.9088	1.24109	33.7829	2.20119	3.95902	0.439991	5.34395	0.582305													-35	1.37948	0.0687327	1.41571	0.0922432	3.57428	0.397233	1.72655	0.188134
	-34	25.1734	1.23645	34.0786	2.21432	4.03578	0.444355	5.38534	0.580863													-34	1.39413	0.0684761	1.4281	0.0927935	3.64358	0.401173	1.73992	0.187668
	-33	25.447	1.23105	34.3761	2.22362	4.11488	0.449085	5.43222	0.578765													-33	1.40928	0.0681767	1.44057	0.0931832	3.715	0.405443	1.75507	0.18699
	-32	25.7432	1.22938	34.6571	2.23618	4.19886	0.454284	5.47505	0.575757													-32	1.42569	0.0680843	1.45234	0.0937093	3.79082	0.410137	1.7689	0.186018
	-31	26.1981	1.20392	34.9414	2.25026	4.26303	0.458781	5.54439	0.572147													-31	1.45088	0.0666743	1.46426	0.0942998	3.84875	0.414197	1.79131	0.184852
	-30	26.6751	1.20297	35.2203	2.26519	4.3404	0.463152	5.62354	0.570438													-30	1.4773	0.0666219	1.47594	0.0949252	3.91861	0.418144	1.81688	0.1843
	-29	27.0383	1.21208	35.4831	2.27908	4.41825	0.467614	5.72772	0.569978													-29	1.49741	0.0671264	1.48696	0.0955074	3.98889	0.422171	1.85054	0.184151
	-28	27.458	1.22104	35.7735	2.28505	4.50468	0.472063	5.85089	0.572856													-28	1.52066	0.0676227	1.49913	0.0957575	4.06692	0.426189	1.89033	0.185081
	-27	27.8233	1.23466	36.1342	2.28393	4.60544	0.476897	5.98135	0.579062													-27	1.54088	0.0683769	1.51424	0.0957105	4.15789	0.430552	1.93248	0.187086
	-26	28.1875	1.24989	36.5396	2.28083	4.72135	0.482078	6.10324	0.586201													-26	1.56106	0.0692201	1.53123	0.0955805	4.26253	0.43523	1.97186	0.189392
	-25	28.5447	1.26669	36.9413	2.27846	4.85816	0.487335	6.22344	0.593357													-25	1.58084	0.0701507	1.54806	0.0954814	4.38604	0.439976	2.0107	0.191705
	-24	28.8941	1.28848	37.3237	2.27749	5.01351	0.49265	6.3416	0.600891													-24	1.60019	0.0713576	1.56409	0.0954408	4.5263	0.444775	2.04887	0.194139
	-23	29.2463	1.31049	37.6982	2.27756	5.16108	0.49688	6.45313	0.602802													-23	1.61969	0.0725762	1.57978	0.0954437	4.65953	0.448594	2.08491	0.194756
	-22	29.5998	1.33241	38.0576	2.27878	5.31538	0.500443	6.56337	0.602537													-22	1.63927	0.0737902	1.59484	0.0954945	4.79884	0.45181	2.12052	0.194671
	-21	29.965	1.35352	38.392	2.28334	5.47464	0.504758	6.69379	0.604245													-21	1.6595	0.0749597	1.60886	0.0956858	4.94262	0.455706	2.16266	0.195222
	-20	30.3316	1.37632	38.6617	2.27788	5.63866	0.508036	6.84825	0.610035													-20	1.6798	0.0762221	1.62016	0.095457	5.0907	0.458666	2.21256	0.197093
	-19	30.6793	1.39592	38.9252	2.27159	5.80578	0.51098	7.02231	0.617762													-19	1.69906	0.0773076	1.6312	0.0951934	5.24158	0.461323	2.2688	0.199589
	-18	31.0069	1.41069	39.2126	2.26393	5.96944	0.514189	7.21309	0.626807													-18	1.7172	0.0781254	1.64324	0.0948726	5.38934	0.464221	2.33044	0.202512
	-17	31.3278	1.42463	39.5265	2.25543	6.13802	0.517996	7.40623	0.637122													-17	1.73497	0.0788979	1.6564	0.094516	5.54153	0.467658	2.39284	0.205844
	-16	31.6612	1.43948	39.8521	2.24598	6.31341	0.521451	7.62084	0.648726													-16	1.75343	0.0797201	1.67004	0.0941201	5.69988	0.470777	2.46218	0.209594
	-15	32.0186	1.45568	40.1897	2.23423	6.50391	0.52246	7.85215	0.663526													-15	1.77322	0.0806172	1.68419	0.0936279	5.87187	0.471688	2.53691	0.214375
	-14	32.3729	1.4732	40.0363	2.39163	6.69473	0.523398	8.09134	0.680754													-14	1.79285	0.0815875	1.67776	0.100224	6.04414	0.472535	2.61419	0.219941
	-13	32.7628	1.49068	40.9701	2.20278	6.89646	0.524133	8.31734	0.692593													-13	1.81444	0.0825556	1.71689	0.09231	6.22627	0.473198	2.68721	0.223766
	-12	33.0992	1.51191	40.5078	2.43139	7.10641	0.525384	8.46748	0.702818													-12	1.83307	0.0837314	1.69752	0.10189	6.41582	0.474328	2.73571	0.22707
	-11	33.4365	1.53517	41.0095	2.38406	7.32091	0.527117	8.68485	0.713686													-11	1.85175	0.0850192	1.71855	0.0999066	6.60947	0.475892	2.80594	0.230581
	-10	33.7442	1.55693	41.4758	2.34883	7.53137	0.53007	8.90609	0.726933													-10	1.86879	0.0862245	1.73809	0.0984303	6.79948	0.478558	2.87742	0.234861
	-9	34.0504	1.57923	41.9594	2.31917	7.7357	0.534144	9.14246	0.741654													-9	1.88575	0.0874596	1.75835	0.0971871	6.98396	0.482237	2.95379	0.239617
	-8	34.4561	1.6018	42.4336	2.29843	7.97209	0.536622	9.39841	0.759812													-8	1.90822	0.0887093	1.77822	0.096318	7.19737	0.484474	3.03648	0.245483
	-7	34.8472	1.61439	42.9093	2.28846	8.19224	0.541102	9.68256	0.77708													-7	1.92988	0.0894065	1.79816	0.0959002	7.39613	0.488518	3.12829	0.251063
	-6	35.1405	1.63419	43.3271	2.27417	8.44029	0.54199	9.99763	0.784373													-6	1.94612	0.0905031	1.81567	0.0953014	7.62007	0.48932	3.23008	0.253419
	-5	35.4239	1.6462	43.5647	2.27668	8.68749	0.540549	10.4056	0.780666													-5	1.96182	0.0911684	1.82563	0.0954067	7.84325	0.488019	3.36188	0.252221
	-4	35.6937	1.65639	43.7782	2.28231	8.9339	0.540027	10.7856	0.790752													-4	1.97676	0.091733	1.83457	0.0956428	8.06572	0.487548	3.48466	0.25548
	-3	35.9634	1.66701	43.9897	2.28849	9.18021	0.540987	11.1657	0.805723													-3	1.9917	0.0923208	1.84344	0.0959014	8.28809	0.488415	3.60745	0.260317
	-2	36.2332	1.67803	44.2012	2.29494	9.42652	0.543418	11.5457	0.825313													-2	2.00663	0.0929312	1.8523	0.0961719	8.51046	0.49061	3.73024	0.266646
	-1	36.5029	1.68946	44.4127	2.30168	9.67283	0.5473	11.9257	0.849201													-1	2.02157	0.093564	1.86116	0.0964542	8.73283	0.494114	3.85302	0.274364
	0	37.1378	1.70101	44.737	2.29706	9.84551	0.551112	12.1555	0.864334													0	2.05673	0.0942037	1.87475	0.0962608	8.88873	0.497555	3.92725	0.279253
	1	36.5029	1.68946	44.4127	2.30168	9.67283	0.5473	11.9257	0.849201													1	2.02157	0.093564	1.86116	0.0964542	8.73283	0.494114	3.85302	0.274364
	2	36.2332	1.67803	44.2012	2.29494	9.42652	0.543418	11.5457	0.825313													2	2.00663	0.0929312	1.8523	0.0961719	8.51046	0.49061	3.73024	0.266646
	3	35.9634	1.66701	43.9897	2.28849	9.18021	0.540987	11.1657	0.805723													3	1.9917	0.0923208	1.84344	0.0959014	8.28809	0.488415	3.60745	0.260317
	4	35.6937	1.65639	43.7782	2.28231	8.9339	0.540027	10.7856	0.790752													4	1.97676	0.091733	1.83457	0.0956428	8.06572	0.487548	3.48466	0.25548
	5	35.4239	1.6462	43.5647	2.27668	8.68749	0.540549	10.4056	0.780666													5	1.96182	0.0911684	1.82563	0.0954067	7.84325	0.488019	3.36188	0.252221
	6	35.1405	1.63419	43.3271	2.27417	8.44029	0.54199	9.99763	0.784373													6	1.94612	0.0905031	1.81567	0.0953014	7.62007	0.48932	3.23008	0.253419
	7	34.8472	1.61439	42.9093	2.28846	8.19224	0.541102	9.68256	0.77708													7	1.92988	0.0894065	1.79816	0.0959002	7.39613	0.488518	3.12829	0.251063
	8	34.4561	1.6018	42.4336	2.29843	7.97209	0.536622	9.39841	0.759812													8	1.90822	0.0887093	1.77822	0.096318	7.19737	0.484474	3.03648	0.245483
	9	34.0504	1.57923	41.9594	2.31917	7.7357	0.534144	9.14246	0.741654													9	1.88575	0.0874596	1.75835	0.0971871	6.98396	0.482237	2.95379	0.239617
	10	33.7442	1.55693	41.4758	2.34883	7.53137	0.53007	8.90609	0.726933													10	1.86879	0.0862245	1.73809	0.0984303	6.79948	0.478558	2.87742	0.234861
	11	33.4365	1.53517	41.0095	2.38406	7.32091	0.527117	8.68485	0.713686													11	1.85175	0.0850192	1.71855	0.0999066	6.60947	0.475892	2.80594	0.230581
	12	33.0992	1.51191	40.5078	2.43139	7.10641	0.525384	8.46748	0.702818													12	1.83307	0.0837314	1.69752	0.10189	6.41582	0.474328	2.73571	0.22707
	13	32.7628	1.49068	40.9701	2.20278	6.89646	0.524133	8.31734	0.692593													13	1.81444	0.0825556	1.71689	0.09231	6.22627	0.473198	2.68721	0.223766
	14	32.3729	1.4732	40.0363	2.39163	6.69473	0.523398	8.09134	0.680754													14	1.79285	0.0815875	1.67776	0.100224	6.04414	0.472535	2.61419	0.219941
	15	32.0186	1.45568	40.1897	2.23423	6.50391	0.52246	7.85215	0.663526													15	1.77322	0.0806172	1.68419	0.0936279	5.87187	0.471688	2.53691	0.214375
	16	31.6612	1.43948	39.8521	2.24598	6.31341	0.521451	7.62084	0.648726													16	1.75343	0.0797201	1.67004	0.0941201	5.69988	0.470777	2.46218	0.209594
	17	31.3278	1.42463	39.5265	2.25543	6.13802	0.517996	7.40623	0.637122													17	1.73497	0.0788979	1.6564	0.094516	5.54153	0.467658	2.39284	0.205844
	18	31.0069	1.41069	39.2126	2.26393	5.96944	0.514189	7.21309	0.626807													18	1.7172	0.0781254	1.64324	0.0948726	5.38934	0.464221	2.33044	0.202512
	19	30.6793	1.39592	38.9252	2.27159	5.80578	0.51098	7.02231	0.617762													19	1.69906	0.0773076	1.6312	0.0951934	5.24158	0.461323	2.2688	0.199589
	20	30.3316	1.37632	38.6617	2.27788	5.63866	0.508036	6.84825	0.610035													20	1.6798	0.0762221	1.62016	0.095457	5.0907	0.458666	2.21256	0.197093
	21	29.965	1.35352	38.392	2.28334	5.47464	0.504758	6.69379	0.604245													21	1.6595	0.0749597	1.60886	0.0956858	4.94262	0.455706	2.16266	0.195222
	22	29.5998	1.33241	38.0576	2.27878	5.31538	0.500443	6.56337	0.602537													22	1.63927	0.0737902	1.59484	0.0954945	4.79884	0.45181	2.12052	0.194671
	23	29.2463	1.31049	37.6982	2.27756	5.16108	0.49688	6.45313	0.602802													23	1.61969	0.0725762	1.57978	0.0954437	4.65953	0.448594	2.08491	0.194756
	24	28.8941	1.28848	37.3237	2.27749	5.01351	0.49265	6.3416	0.600891													24	1.60019	0.0713576	1.56409	0.0954408	4.5263	0.444775	2.04887	0.194139
	25	28.5447	1.26669	36.9413	2.27846	4.85816	0.487335	6.22344	0.593357													25	1.58084	0.0701507	1.54806	0.0954814	4.38604	0.439976	2.0107	0.191705
	26	28.1875	1.24989	36.5396	2.28083	4.72135	0.482078	6.10324	0.586201													26	1.56106	0.0692201	1.53123	0.0955805	4.26253	0.43523	1.97186	0.189392
	27	27.8233	1.23466	36.1342	2.28393	4.60544	0.476897	5.98135	0.579062													27	1.54088	0.0683769	1.51424	0.0957105	4.15789	0.430552	1.93248	0.187086
	28	27.458	1.22104	35.7735	2.28505	4.50468	0.472063	5.85089	0.572856													28	1.52066	0.0676227	1.49913	0.0957575	4.06692	0.426189	1.89033	0.185081
	29	27.0383	1.21208	35.4831	2.27908	4.41825	0.467614	5.72772	0.569978													29	1.49741	0.0671264	1.48696	0.0955074	3.98889	0.422171	1.85054	0.184151
	30	26.6751	1.20297	35.2203	2.26519	4.3404	0.463152	5.62354	0.570438													30	1.4773	0.0666219	1.47594	0.0949252	3.91861	0.418144	1.81688	0.1843
	31	26.1981	1.20392	34.9414	2.25026	4.26303	0.458781	5.54439	0.572147													31	1.45088	0.0666743	1.46426	0.0942998	3.84875	0.414197	1.79131	0.184852
	32	25.7432	1.22938	34.6571	2.23618	4.19886	0.454284	5.47505	0.575757													32	1.42569	0.0680843	1.45234	0.0937093	3.79082	0.410137	1.7689	0.186018
	33	25.447	1.23105	34.3761	2.22362	4.11488	0.449085	5.43222	0.578765													33	1.40928	0.0681767	1.44057	0.0931832	3.715	0.405443	1.75507	0.18699
	34	25.1734	1.23645	34.0786	2.21432	4.03578	0.444355	5.38534	0.580863													34	1.39413	0.0684761	1.4281	0.0927935	3.64358	0.401173	1.73992	0.187668
	35	24.9088	1.24109	33.7829	2.20119	3.95902	0.439991	5.34395	0.582305													35	1.37948	0.0687327	1.41571	0.0922432	3.57428	0.397233	1.72655	0.188134
	36	24.6006	1.24702	33.4912	2.1851	3.87739	0.435491	5.30248	0.582566													36	1.36241	0.0690616	1.40348	0.0915688	3.50059	0.39317	1.71315	0.188218
	37	24.3335	1.25138	33.2124	2.16746	3.78608	0.430349	5.21259	0.578585													37	1.34762	0.0693029	1.3918	0.0908297	3.41815	0.388528	1.68411	0.186932
	38	24.0898	1.25169	32.9308	2.14955	3.69609	0.427292	5.14307	0.572964													38	1.33412	0.06932	1.38	0.0900791	3.33691	0.385768	1.66165	0.185116
	39	23.8801	1.25142	32.6683	2.12707	3.61862	0.423493	5.06272	0.566483													39	1.32251	0.0693049	1.369	0.089137	3.26696	0.382338	1.63569	0.183022
	40	23.6864	1.25048	32.4087	2.10627	3.5476	0.420101	4.96039	0.555968													40	1.31178	0.0692532	1.35812	0.0882653	3.20285	0.379276	1.60263	0.179625
	41	23.5007	1.2492	32.1572	2.08847	3.47187	0.416305	4.86012	0.546658													41	1.3015	0.0691822	1.34758	0.0875194	3.13448	0.375848	1.57023	0.176617
	42	23.319	1.24794	31.9071	2.0728	3.3931	0.411944	4.76757	0.53844													42	1.29143	0.0691123	1.3371	0.0868631	3.06336	0.371912	1.54033	0.173962
	43	23.0965	1.25266	31.6502	2.05948	3.31545	0.408024	4.68292	0.53221													43	1.27911	0.0693737	1.32634	0.0863045	2.99326	0.368373	1.51298	0.171949
	44	22.9376	1.25178	31.4238	2.04768	3.24271	0.404462	4.60099	0.52753													44	1.27031	0.0693251	1.31685	0.0858102	2.92758	0.365157	1.48651	0.170437
	45	22.7828	1.25314	31.2125	2.03474	3.17383	0.401461	4.5308	0.5234													45	1.26174	0.0694006	1.30799	0.0852681	2.8654	0.362447	1.46383	0.169102
	46	22.6364	1.25634	31.007	2.02274	3.10423	0.39827	4.46918	0.515131													46	1.25363	0.0695773	1.29938	0.0847651	2.80256	0.359567	1.44392	0.166431
	47	22.4917	1.25998	30.7814	2.01361	3.03776	0.394687	4.41787	0.506743													47	1.24562	0.0697794	1.28993	0.0843827	2.74255	0.356332	1.42735	0.163721
	48	22.341	1.26303	30.5875	2.00453	2.96887	0.390788	4.34823	0.498089													48	1.23727	0.0699479	1.2818	0.0840022	2.68036	0.352812	1.40485	0.160925
	49	22.1954	1.26381	30.406	1.99354	2.91069	0.387661	4.27097	0.489057													49	1.2292	0.0699914	1.2742	0.0835414	2.62783	0.349988	1.37989	0.158007
	50	22.0735	1.2651	30.2423	1.98629	2.85754	0.384632	4.19943	0.47999													50	1.22245	0.0700624	1.26733	0.0832377	2.57985	0.347254	1.35677	0.155077
	51	21.9568	1.26568	30.0796	1.97624	2.80358	0.380945	4.12649	0.471594													51	1.21599	0.0700949	1.26052	0.0828163	2.53113	0.343925	1.33321	0.152365
	52	21.8506	1.26518	29.9103	1.96461	2.75198	0.378007	4.04918	0.463817													52	1.21011	0.0700668	1.25342	0.0823293	2.48454	0.341272	1.30823	0.149852
	53	21.7486	1.26423	29.7599	1.9511	2.70346	0.375852	3.97148	0.457639													53	1.20446	0.0700145	1.24712	0.0817629	2.44074	0.339327	1.28312	0.147856
	54	21.6446	1.26336	29.6017	1.93905	2.65394	0.374214	3.90627	0.451284													54	1.1987	0.0699661	1.24049	0.0812579	2.39603	0.337848	1.26206	0.145803
	55	21.5307	1.26252	29.4297	1.92821	2.58664	0.37424	3.85085	0.446894													55	1.1924	0.0699196	1.23328	0.0808035	2.33527	0.337871	1.24415	0.144385
	56	21.4071	1.26046	29.2487	1.91956	2.54741	0.375074	3.80779	0.443042													56	1.18555	0.0698057	1.2257	0.0804412	2.29986	0.338625	1.23024	0.14314
	57	21.2811	1.25641	29.0776	1.90586	2.49583	0.375884	3.771	0.439833													57	1.17857	0.0695813	1.21853	0.0798673	2.25329	0.339356	1.21835	0.142103
	58	21.1615	1.25047	28.9038	1.89436	2.45374	0.375499	3.7465	0.43663													58	1.17195	0.0692522	1.21124	0.0793854	2.21529	0.339008	1.21044	0.141069
	59	21.0423	1.24558	28.7298	1.89104	2.40926	0.373881	3.73441	0.432835													59	1.16535	0.0689819	1.20395	0.0792461	2.17513	0.337548	1.20653	0.139842
	60	20.9166	1.24062	28.5755	1.88675	2.3666	0.371986	3.72927	0.427711													60	1.15838	0.0687069	1.19749	0.0790661	2.13661	0.335837	1.20487	0.138187
	61	20.7738	1.23463	28.4339	1.88398	2.31572	0.370967	3.71731	0.420576													61	1.15047	0.0683752	1.19155	0.0789503	2.09068	0.334917	1.20101	0.135882
	62	20.653	1.22836	28.3081	1.88016	2.26823	0.36989	3.6957	0.410492													62	1.14378	0.0680282	1.18628	0.07879	2.04781	0.333944	1.19402	0.132624
	63	20.5311	1.2219	28.1765	1.87715	2.22735	0.368729	3.67983	0.40173													63	1.13704	0.0676701	1.18077	0.0786639	2.0109	0.332896	1.1889	0.129793
	64	20.4191	1.21725	28.0348	1.87041	2.18176	0.367116	3.66653	0.394541													64	1.13083	0.0674129	1.17483	0.0783813	1.96974	0.33144	1.1846	0.12747
	65	20.3102	1.21424	27.8887	1.85992	2.14779	0.366448	3.65149	0.390188													65	1.1248	0.0672461	1.16871	0.0779417	1.93907	0.330837	1.17974	0.126064
	66	20.2307	1.21414	26.9636	1.97176	2.132	0.367464	3.64536	0.391577													66	1.1204	0.0672402	1.12994	0.0826285	1.92482	0.331754	1.17776	0.126512
	67	20.1732	1.21604	27.6201	1.83215	2.12368	0.368724	3.63662	0.393837													67	1.11722	0.0673458	1.15745	0.0767783	1.91731	0.332891	1.17494	0.127243
	68	20.1068	1.21697	27.4873	1.81729	2.12203	0.370351	3.62455	0.397207													68	1.11354	0.0673973	1.15188	0.0761556	1.91581	0.334361	1.17104	0.128332
	69	20.033	1.21619	27.365	1.80193	2.1209	0.372892	3.6138	0.401704													69	1.10945	0.0673539	1.14676	0.0755117	1.91479	0.336655	1.16756	0.129784
	70	19.9622	1.21542	27.2467	1.78671	2.11539	0.375358	3.59641	0.40426													70	1.10553	0.0673113	1.1418	0.074874	1.90982	0.338881	1.16194	0.13061
	71	19.843	1.21673	27.1477	1.77738	2.10974	0.377908	3.5783	0.404016													71	1.09893	0.067384	1.13765	0.074483	1.90472	0.341183	1.15609	0.130531
	72	19.7897	1.21539	27.0839	1.76976	2.09107	0.380665	3.55458	0.401393													72	1.09598	0.0673098	1.13498	0.0741636	1.88786	0.343672	1.14843	0.129684
	73	19.7428	1.21478	27.018	1.76384	2.06489	0.383164	3.5234	0.396714													73	1.09338	0.0672761	1.13222	0.0739157	1.86423	0.345929	1.13836	0.128172
	74	19.6888	1.21407	26.959	1.75944	1.97512	0.384611	3.4948	0.394761													74	1.09039	0.0672364	1.12975	0.0737311	1.78318	0.347235	1.12912	0.127541
	75	19.6345	1.21123	26.9126	1.7586	2.09695	0.408087	3.46454	0.393578													75	1.08738	0.0670793	1.1278	0.0736962	1.89317	0.368429	1.11934	0.127159
	76	19.5903	1.20812	26.8742	1.75729	2.05106	0.409774	3.43892	0.394171													76	1.08493	0.066907	1.12619	0.0736411	1.85174	0.369953	1.11106	0.127351
	77	19.5547	1.20452	26.8533	1.75952	2.01208	0.408969	3.42769	0.3973													77	1.08296	0.0667077	1.12532	0.0737344	1.81655	0.369226	1.10743	0.128362
	78	19.5146	1.20095	26.8337	1.76106	1.97582	0.408469	3.41972	0.402561													78	1.08074	0.06651	1.1245	0.073799	1.78381	0.368774	1.10486	0.130061
	79	19.4746	1.19661	26.7867	1.76209	1.91357	0.408907	3.41646	0.408338													79	1.07853	0.0662698	1.12253	0.0738421	1.72761	0.36917	1.1038	0.131928
	80	19.4371	1.19228	26.7429	1.76412	1.91307	0.405856	3.41699	0.414706													80	1.07645	0.0660301	1.12069	0.0739274	1.72716	0.366415	1.10398	0.133985
	81	19.3925	1.18868	26.6879	1.76655	1.86005	0.404185	3.41467	0.42163													81	1.07398	0.0658303	1.11838	0.0740291	1.6793	0.364907	1.10323	0.136222
	82	19.358	1.18568	26.6365	1.76649	1.83096	0.401204	3.40949	0.428766													82	1.07207	0.0656644	1.11623	0.0740266	1.65303	0.362215	1.10155	0.138528
	83	19.3387	1.18357	26.5941	1.76545	1.79439	0.398311	3.39715	0.434053													83	1.071	0.0655472	1.11446	0.0739832	1.62001	0.359604	1.09757	0.140236
	84	19.3265	1.18079	26.531	1.76477	1.75944	0.395552	3.37867	0.435511													84	1.07032	0.0653937	1.11181	0.0739546	1.58846	0.357113	1.0916	0.140707
	85	19.3204	1.17862	26.4614	1.76488	1.72742	0.394058	3.34901	0.432216													85	1.06999	0.0652732	1.10889	0.0739592	1.55955	0.355764	1.08201	0.139642
	86	19.3086	1.17748	26.3799	1.76913	1.69734	0.392868	3.32301	0.430072													86	1.06933	0.0652099	1.10548	0.0741373	1.53239	0.354689	1.07361	0.13895
	87	19.3018	1.17713	26.2984	1.77223	1.62111	0.390655	3.30035	0.426102													87	1.06895	0.0651909	1.10206	0.0742672	1.46357	0.352692	1.06629	0.137667
	88	19.3131	1.17561	26.2178	1.77487	1.63944	0.389135	3.28077	0.421248													88	1.06958	0.0651066	1.09869	0.0743778	1.48012	0.351319	1.05996	0.136099
	89	19.3148	1.17437	26.1281	1.77883	1.60255	0.38619	3.25906	0.417776													89	1.06968	0.0650381	1.09493	0.0745439	1.44681	0.34866	1.05295	0.134977
	90	19.3315	1.1737	26.0503	1.78223	1.58631	0.383216	3.20101	0.418685													90	1.0706	0.0650009	1.09166	0.0746861	1.43215	0.345976	1.0342	0.135271
	91	19.2955	1.17146	25.9924	1.78767	1.5674	0.38151	3.27134	0.406769													91	1.06861	0.064877	1.08924	0.0749144	1.41508	0.344435	1.05692	0.131421
	92	19.3004	1.17303	25.9481	1.79026	1.5572	0.378758	3.29645	0.402165													92	1.06888	0.0649638	1.08738	0.0750228	1.40587	0.341951	1.06503	0.129933
	93	19.3143	1.17577	25.9098	1.79332	1.51274	0.382899	3.32196	0.398215													93	1.06965	0.0651157	1.08578	0.0751508	1.36573	0.345689	1.07328	0.128657
	94	19.3349	1.17707	25.8769	1.79566	1.49897	0.381157	3.34423	0.393949													94	1.07079	0.0651877	1.0844	0.0752491	1.3533	0.344117	1.08047	0.127279
	95	19.3559	1.17766	25.8578	1.79286	1.48399	0.380357	3.35665	0.388881													95	1.07195	0.0652203	1.0836	0.0751317	1.33978	0.343395	1.08448	0.125641
	96	19.3694	1.17941	25.916	1.79218	1.46759	0.379907	3.34968	0.383705													96	1.0727	0.065317	1.08604	0.0751032	1.32497	0.342988	1.08223	0.123969
	97	19.3735	1.18106	25.9394	1.78625	1.43306	0.379677	3.26764	0.387699													97	1.07293	0.0654086	1.08702	0.0748547	1.29379	0.342781	1.05573	0.12526
	98	19.3808	1.1805	25.9574	1.78134	1.4179	0.380126	3.26487	0.382601													98	1.07333	0.0653774	1.08777	0.0746491	1.28011	0.343186	1.05483	0.123613
	99	19.3711	1.17593	25.9788	1.77778	1.40509	0.380986	3.26604	0.379158													99	1.0728	0.0651244	1.08867	0.0744996	1.26854	0.343962	1.05521	0.1225
	100	19.3481	1.16962	25.9906	1.77459	1.40285	0.382137	3.26884	0.376168													100	1.07152	0.064775	1.08916	0.0743663	1.26652	0.345001	1.05611	0.121534
	101	19.3185	1.16333	25.9883	1.77262	1.40821	0.383876	3.26761	0.370215													101	1.06988	0.0644264	1.08907	0.0742835	1.27136	0.346572	1.05572	0.119611
	102	19.3026	1.16126	25.9705	1.7744	1.41007	0.388993	3.25597	0.361741													102	1.069	0.0643121	1.08832	0.074358	1.27304	0.351191	1.05195	0.116873
	103	19.2847	1.1621	25.9704	1.77375	1.4309	0.392832	3.23921	0.350995													103	1.06801	0.0643582	1.08832	0.0743311	1.29184	0.354657	1.04654	0.113401
	104	19.25	1.16288	25.9681	1.76495	1.43489	0.394242	3.20881	0.341577													104	1.06609	0.0644013	1.08822	0.0739621	1.29545	0.35593	1.03672	0.110358
	105	19.2153	1.16616	25.9626	1.75745	1.43857	0.397205	3.17739	0.333016													105	1.06417	0.064583	1.08799	0.073648	1.29878	0.358605	1.02657	0.107593
	106	19.1892	1.17096	25.9845	1.74596	1.42034	0.3976	3.14335	0.324869													106	1.06272	0.0648492	1.08891	0.0731662	1.28231	0.358962	1.01557	0.10496
	107	19.17	1.17729	26.0088	1.73645	1.42798	0.399281	3.10687	0.315512													107	1.06165	0.0651999	1.08993	0.072768	1.28921	0.360479	1.00378	0.101937
	108	19.1553	1.18452	26.0293	1.72767	1.42899	0.401593	3.01755	0.317726													108	1.06084	0.0656002	1.09079	0.0723999	1.29012	0.362566	0.974925	0.102652
	109	19.1544	1.19056	26.0175	1.72152	1.41794	0.402693	3.02344	0.306354													109	1.06079	0.0659347	1.09029	0.0721422	1.28014	0.36356	0.976827	0.0989783
	110	19.1451	1.19216	25.9411	1.7213	1.38831	0.399816	2.9774	0.301408													110	1.06028	0.0660233	1.08709	0.0721327	1.25339	0.360963	0.961952	0.0973805
	111	19.134	1.19308	25.8667	1.72298	1.3581	0.397061	2.87579	0.296353													111	1.05966	0.0660742	1.08397	0.0722033	1.22612	0.358475	0.929123	0.0957473
	112	19.1193	1.19433	25.7593	1.73093	1.32663	0.394683	2.8684	0.294843													112	1.05885	0.0661433	1.07947	0.0725363	1.19771	0.356328	0.926735	0.0952591
	113	19.0982	1.1967	25.6424	1.74227	1.29718	0.392024	2.86661	0.294151													113	1.05768	0.0662747	1.07457	0.0730118	1.17112	0.353928	0.926159	0.0950356
	114	19.0206	1.18452	25.5377	1.75378	1.27106	0.389245	2.86645	0.293797													114	1.05338	0.0655998	1.07019	0.0734941	1.14754	0.351419	0.926105	0.0949213
	115	18.9974	1.18422	25.4606	1.76103	1.24721	0.386565	2.86027	0.292804													115	1.0521	0.0655833	1.06695	0.0737979	1.12601	0.348999	0.924109	0.0946004
	116	18.87	1.18548	25.4211	1.76165	1.22524	0.384287	2.84869	0.292586													116	1.04504	0.0656532	1.0653	0.0738239	1.10617	0.346943	0.920367	0.0945299
	117	18.8547	1.18617	25.4099	1.76108	1.19715	0.384141	2.83741	0.294945													117	1.0442	0.0656916	1.06483	0.0738001	1.08081	0.34681	0.916724	0.0952923
	118	18.8261	1.18751	25.4502	1.75437	1.1863	0.383327	2.86161	0.319044													118	1.04261	0.0657657	1.06652	0.0735189	1.07102	0.346076	0.924541	0.103078
	119	18.8044	1.18897	25.4844	1.74776	1.18172	0.383101	2.83177	0.318719													119	1.04141	0.0658464	1.06795	0.0732417	1.06688	0.345872	0.914901	0.102973
	120	18.7698	1.19114	25.5136	1.74134	1.17172	0.382513	2.80164	0.318803													120	1.03949	0.0659666	1.06917	0.0729729	1.05785	0.345341	0.905165	0.103
	121	18.7352	1.19016	25.5339	1.73748	1.16873	0.381396	2.77294	0.319116													121	1.03757	0.0659124	1.07003	0.0728111	1.05516	0.344332	0.895894	0.103101
	122	18.6986	1.18927	25.5421	1.73723	1.16384	0.379936	2.75233	0.318889													122	1.03555	0.065863	1.07037	0.0728007	1.05074	0.343014	0.889236	0.103028
	123	18.6577	1.18861	25.3362	1.72157	1.15324	0.377175	2.72333	0.318316													123	1.03328	0.0658268	1.06174	0.0721441	1.04117	0.340521	0.879866	0.102843
	124	18.6081	1.18839	25.2467	1.72851	1.14793	0.37423	2.72593	0.317567													124	1.03054	0.0658141	1.05799	0.0724349	1.03638	0.337863	0.880705	0.102601
	125	18.5595	1.18851	25.1536	1.73794	1.14009	0.370548	2.73563	0.317072													125	1.02784	0.0658211	1.05409	0.0728302	1.02929	0.334538	0.88384	0.102441
	126	18.5237	1.18937	25.0655	1.74457	1.14709	0.365618	2.74186	0.314773													126	1.02586	0.0658686	1.0504	0.0731081	1.03562	0.330088	0.885854	0.101698
	127	18.5014	1.18995	24.9721	1.74824	1.14145	0.361528	2.76252	0.313703													127	1.02463	0.0659009	1.04648	0.0732618	1.03053	0.326395	0.892527	0.101353
	128	18.4812	1.19172	24.8418	1.72238	1.1414	0.359052	2.78263	0.313742													128	1.02351	0.0659989	1.04102	0.072178	1.03048	0.324159	0.899026	0.101365
	129	18.4732	1.19365	24.746	1.71247	1.14212	0.356885	2.7956	0.312827													129	1.02307	0.0661057	1.03701	0.0717629	1.03113	0.322203	0.903214	0.101069
	130	18.4671	1.19622	24.6472	1.69968	1.14961	0.35584	2.7688	0.318146													130	1.02273	0.0662482	1.03287	0.0712269	1.03789	0.32126	0.894558	0.102788
	131	18.457	1.1998	24.5686	1.68734	1.15736	0.35532	2.85901	0.30759													131	1.02217	0.0664464	1.02957	0.0707098	1.04489	0.320791	0.923703	0.0993775
	132	18.4515	1.20427	24.5015	1.67683	1.16084	0.354775	2.87081	0.304994													132	1.02186	0.0666936	1.02676	0.0702694	1.04803	0.320298	0.927513	0.098539
	133	18.471	1.20946	24.4329	1.66911	1.16584	0.355059	2.87996	0.302016													133	1.02295	0.0669815	1.02389	0.0699457	1.05255	0.320555	0.930471	0.0975768
	134	18.4545	1.21311	24.346	1.66492	1.14279	0.353293	2.89289	0.29788													134	1.02203	0.0671832	1.02025	0.0697704	1.03173	0.31896	0.934649	0.0962405
	135	18.4349	1.21718	24.2659	1.66118	1.1573	0.353365	2.90713	0.296389													135	1.02095	0.0674089	1.01689	0.0696135	1.04484	0.319025	0.939248	0.0957587
	136	18.4024	1.22137	24.0876	1.65251	1.16794	0.353828	2.91498	0.296654													136	1.01914	0.0676406	1.00942	0.0692502	1.05444	0.319444	0.941785	0.0958442
	137	18.3805	1.2237	24.0387	1.64592	1.18007	0.354216	2.816	0.303154													137	1.01793	0.0677698	1.00737	0.0689741	1.06539	0.319793	0.909808	0.0979444
	138	18.3702	1.22585	23.9807	1.6397	1.18928	0.354133	2.93716	0.301678													138	1.01736	0.0678887	1.00494	0.0687134	1.07371	0.319719	0.948951	0.0974676
	139	18.3513	1.22738	23.9246	1.63409	1.20003	0.354294	2.93628	0.302318													139	1.01632	0.0679736	1.00259	0.0684781	1.08341	0.319864	0.948668	0.0976744
	140	18.3334	1.22543	23.8742	1.62809	1.208	0.355281	2.92309	0.301805													140	1.01532	0.0678654	1.00048	0.0682268	1.09061	0.320755	0.944406	0.0975086
	141	18.3193	1.22343	23.8337	1.62124	1.21557	0.356339	2.91807	0.303789													141	1.01455	0.0677549	0.998776	0.0679399	1.09744	0.321711	0.942785	0.0981497
	142	18.2938	1.21956	23.7873	1.6156	1.22478	0.356522	2.94061	0.301646													142	1.01313	0.0675404	0.99683	0.0677036	1.10575	0.321876	0.950067	0.0974572
	143	18.2444	1.21487	23.7492	1.61599	1.23794	0.356433	2.94781	0.301241													143	1.01039	0.0672809	0.995235	0.06772	1.11764	0.321795	0.952392	0.0973262
	144	18.2044	1.21177	23.7007	1.61718	1.2511	0.356787	2.85307	0.274988													144	1.00818	0.0671089	0.993202	0.0677697	1.12952	0.322115	0.921782	0.0888445
	145	18.1607	1.20867	22.8607	1.69639	1.26858	0.35751	2.83012	0.272619													145	1.00576	0.0669377	0.958003	0.0710889	1.1453	0.322767	0.914367	0.088079
	146	18.1298	1.20632	23.8301	1.66732	1.29236	0.358614	2.80142	0.271152													146	1.00405	0.0668072	0.998624	0.0698707	1.16677	0.323765	0.905095	0.0876049
	147	18.0954	1.20474	23.7889	1.67162	1.31636	0.359678	2.77557	0.270908													147	1.00214	0.0667198	0.996898	0.070051	1.18844	0.324725	0.896746	0.0875263
	148	18.0622	1.20354	23.7246	1.67487	1.33428	0.360992	2.75885	0.270862													148	1.00031	0.0666535	0.994206	0.0701872	1.20462	0.325911	0.891341	0.0875113
	149	18.0407	1.20439	23.6277	1.67419	1.34793	0.362978	2.74906	0.269692													149	0.999112	0.0667002	0.990144	0.0701587	1.21694	0.327704	0.88818	0.0871334
	150	18.0292	1.20449	23.506	1.66766	1.35516	0.363894	2.7472	0.266108													150	0.998479	0.066706	0.985042	0.0698849	1.22346	0.328531	0.887577	0.0859754
	151	18.0118	1.20485	23.3915	1.66006	1.3599	0.364179	2.74543	0.258601													151	0.997512	0.0667259	0.980248	0.0695668	1.22775	0.328789	0.887006	0.0835499
	152	18.0294	1.21222	23.3059	1.65158	1.35715	0.364589	2.74659	0.252193													152	0.998486	0.0671343	0.976658	0.0692111	1.22527	0.329159	0.887382	0.0814798
	153	18.0147	1.21465	23.2347	1.64328	1.34849	0.365189	2.75266	0.247147													153	0.997672	0.0672688	0.973676	0.0688632	1.21745	0.3297	0.889343	0.0798494
	154	17.9525	1.21687	23.4009	1.67137	1.33687	0.366526	2.75843	0.243735													154	0.994232	0.0673917	0.980641	0.0700407	1.20696	0.330908	0.891207	0.0787469
	155	17.9412	1.22087	23.3573	1.66592	1.32622	0.367451	2.76341	0.240504													155	0.993605	0.0676133	0.978811	0.0698122	1.19734	0.331742	0.892817	0.0777031
	156	17.9247	1.2222	23.3234	1.66349	1.31455	0.367544	2.76645	0.238043													156	0.992689	0.0676866	0.977392	0.0697104	1.1868	0.331827	0.893798	0.0769082
	157	17.9141	1.22388	22.9153	1.75585	1.24507	0.35956	2.77372	0.235973													157	0.992103	0.0677798	0.960291	0.0735808	1.12407	0.324618	0.896147	0.0762392
	158	17.9127	1.22615	22.6626	1.7338	1.23325	0.359724	2.78065	0.234305													158	0.992025	0.0679056	0.949702	0.0726565	1.11341	0.324766	0.898384	0.0757004
	159	17.9438	1.22956	24.0538	1.82966	1.21053	0.358773	2.7955	0.235167													159	0.993746	0.0680946	1.008	0.0766739	1.09289	0.323908	0.903182	0.0759788
	160	17.9813	1.23195	24.0494	1.84018	1.18597	0.358011	2.81853	0.236921													160	0.995826	0.068227	1.00782	0.0771146	1.07072	0.32322	0.910624	0.0765455
	161	17.9951	1.23036	24.0345	1.8513	1.16051	0.357772	2.84466	0.239956													161	0.996588	0.0681387	1.00719	0.0775809	1.04773	0.323004	0.919067	0.0775262
	162	18.0362	1.23318	24.035	1.86186	1.12171	0.356261	2.86497	0.244191													162	0.998864	0.0682951	1.00721	0.0780232	1.0127	0.32164	0.925628	0.0788943
	163	18.0682	1.23786	24.0427	1.87219	1.07198	0.354199	2.88413	0.24863													163	1.00064	0.0685543	1.00753	0.0784561	0.967809	0.319778	0.931819	0.0803285
	164	18.0968	1.24294	24.0389	1.88209	1.03436	0.354307	2.90236	0.254336													164	1.00222	0.0688353	1.00737	0.0788711	0.933842	0.319876	0.937707	0.0821722
	165	18.13	1.24643	24.038	1.89306	1.00883	0.3551	2.92789	0.260199													165	1.00406	0.0690285	1.00734	0.0793309	0.91079	0.320592	0.945958	0.0840664
	166	18.176	1.25028	24.0187	1.90328	1.02362	0.358472	2.95052	0.266933													166	1.00661	0.0692419	1.00653	0.0797592	0.924149	0.323636	0.953268	0.0862421
	167	18.2223	1.25433	23.9866	1.90848	1.01679	0.359848	2.96155	0.272663													167	1.00917	0.0694664	1.00519	0.079977	0.91798	0.324878	0.956831	0.0880931
	168	18.2645	1.2585	23.9621	1.91316	1.011	0.361478	2.96866	0.278708													168	1.01151	0.0696969	1.00416	0.0801731	0.912748	0.32635	0.959128	0.0900462
	169	18.3041	1.26358	23.9503	1.92025	1.01292	0.364261	2.97787	0.285091													169	1.0137	0.0699784	1.00366	0.0804703	0.914483	0.328862	0.962104	0.0921084
	170	18.3327	1.26586	23.6225	1.8573	1.02467	0.367211	2.99065	0.291114													170	1.01528	0.0701045	0.989926	0.0778322	0.925089	0.331526	0.966232	0.0940546
	171	18.3094	1.27047	23.6258	1.86384	1.03702	0.368706	3.00991	0.2982													171	1.014	0.0703601	0.990064	0.0781064	0.936241	0.332876	0.972455	0.096344
	172	18.3271	1.27061	23.64	1.87009	1.04744	0.369674	3.02662	0.301907													172	1.01498	0.070368	0.99066	0.078368	0.945648	0.333749	0.977854	0.0975415
	173	18.3383	1.27067	23.6778	1.87307	1.05631	0.370245	3.04233	0.300751													173	1.0156	0.0703714	0.992242	0.0784928	0.953655	0.334265	0.98293	0.0971679
	174	18.1677	1.28282	23.7119	1.87744	1.06556	0.370596	2.87048	0.27787													174	1.00615	0.0710442	0.993671	0.078676	0.96201	0.334582	0.927407	0.0897754
	175	18.1531	1.28575	23.7514	1.88475	1.07184	0.371568	3.05664	0.278308													175	1.00534	0.0712063	0.995329	0.0789823	0.967682	0.33546	0.987552	0.0899169
	176	18.1384	1.28895	23.7873	1.89279	1.08385	0.373608	3.07432	0.273758													176	1.00452	0.0713833	0.996833	0.0793196	0.978521	0.337301	0.993266	0.0884469
	177	18.1206	1.29317	23.8084	1.89793	1.09712	0.374817	3.08988	0.269381													177	1.00354	0.071617	0.997715	0.0795349	0.990503	0.338392	0.998294	0.0870328
	178	18.0672	1.2951	23.8342	1.90274	1.10308	0.375266	3.09267	0.265882													178	1.00058	0.0717241	0.998799	0.0797365	0.995882	0.338798	0.999194	0.0859024
	179	18.05	1.29841	23.8593	1.90973	1.10754	0.376175	3.09512	0.2628													179	0.999631	0.0719072	0.999851	0.0800293	0.999907	0.339618	0.999985	0.0849065
	180	18.07	1.30151	23.87	1.91174	1.10785	0.376485	3.09526	0.262012													180	1.00074	0.0720792	1.0003	0.0801137	1.00019	0.339898	1.00003	0.0846519
