# Supplementary material for: PCP and Wnt pathway components act in parallel during zebrafish mechanosensory hair cell orientation
Source: Nat Commun. 2019 Sep 5;10:3993. doi: 10.1038/s41467-019-12005-y (PMC6728366; doi:10.1038/s41467-019-12005-y)
Supplement: Supplementary file 10 — Source Data [file 41467_2019_12005_MOESM10_ESM.zip › SourceFile_Supplementary Figure 4 ANGLE of DIVISION DATA.xlsx]

## Sheet: Angles (wrt Radius XY)
										DIVISION VECTOR						NM Cell Centered Coord														12.8571
										Ant/Post	Dors/Vent	Ap/Bas	CENTER position			Ant/Post	Dors/Vent	Ap/Bas													ANGLES
	Position X	Position Y	Position Z	Unit	Category	Collection	Surpass Object	Time	ID	dX	dY	dZ	Cx	Cy	Cz	dX	dY	dZ	X mag center div	Y mag center div	X magnitude div	Y magnitude civ	X norm to center	Y norm to center	X norm div	Y norm div	Raw Angle	Angle		Bin	WT	MZwnt11		Bin	WT	MT
WT 101216	62.5665	60.4828	28.5709	um	Spot	Position	HC1a	6	0	0.0596	-1.2697	5.0709	71.7826	65.0702	20.5	-9.2161	-4.5874	8.0709	-9.2459	-3.95255	0.0596	-1.2697	-0.919504	-0.393081	0.0468886	-0.9989	69.5412	69.5412		0	69.5412	67.1454		12.8571	2	0
	62.5069	61.7525	23.5	um	Spot	Position	HC1b	6	2				71.7826	65.0702	20.5	-9.2757	-3.3177	3						1		1				12.8571	55.2729	69.3539		25.7143	2	2
	66.8611	68.5694	25.5	um	Spot	Position	HC2a	55	0	2.4268	1.4561	-0.4861	71.7826	65.0702	20.5	-4.9215	3.4992	5	-6.1349	2.77115	2.4268	1.4561	-0.91134	0.411655	0.85749	0.514501	124.727	55.2729		25.7143	85.9917	20.982		38.5714	4	2
	64.4343	67.1133	25.9861	um	Spot	Position	HC2b	55	0				71.7826	65.0702	20.5	-7.3483	2.0431	5.4861						1		1				38.5714	29.7237	88.6944		51.4286	2	3
	80.1602	59.2682	23.5409	um	Spot	Position	HC3a	162	0	3.6566	3.6205	-0.0675	71.7826	65.0702	20.5	8.3776	-5.802	3.0409	6.5493	-7.61225	3.6566	3.6205	0.652198	-0.758049	0.710606	0.70359	94.0083	85.9917		51.4286	11.1686	64.8497		64.2857	6	0
	76.5036	55.6477	23.6084	um	Spot	Position	HC3b	162	1				71.7826	65.0702	20.5	4.721	-9.4225	3.1084						1		1				64.2857	62.0548	25.5098		77.1429	3	7
	67.7751	68.6947	21.5936	um	Spot	Position	HC4a	299	0	3.4507	-0.1977	-0.3164	71.7826	65.0702	20.5	-4.0075	3.6245	1.0936	-5.73285	3.72335	3.4507	-0.1977	-0.838644	0.54468	0.998363	-0.0571989	150.276	29.7237		77.1429	75.144	87.5822		90	3	3
	64.3244	68.8924	21.91	um	Spot	Position	HC4b	299	0				71.7826	65.0702	20.5	-7.4582	3.8222	1.41						1		1				90	85.3132	65.453		More	0	0
WT 042216	59.1	33.9448	11.5534	um	Spot	Position	HC2a	99	0	3.7585	0.0206738	0.6071	53.8	36.3	14.5	5.3	-2.3552	-2.9466	7.17925	-2.65775	-3.7585	0.6051	0.937801	-0.347173	-0.987287	0.158948	168.831	11.1686			59.7405	71.8595
	62.8585	33.3397	11.5	um	Spot	Position	HC2b	99	0				53.8	36.3	14.5	9.0585	-2.9603	-3						1		1					40.5019	86.2231
	54.5	34.8961	16.1756	um	Spot	Position	HC3a	171	0	3.112	2.42559	1.51523	53.8	36.3	14.5	0.7	-1.4039	1.6756	-0.856	-0.58195	3.112	-1.6439	-0.826985	-0.562224	0.884214	-0.467082	117.945	62.0548			76.3227	31.7983
	51.388	36.54	13.8353	um	Spot	Position	HC3b	171	0				53.8	36.3	14.5	-2.412	0.24	-0.6647						1		1					16.7598	47.0442
	49.8142	30.5689	13.5	um	Spot	Position	HC4a	284	0	1.6823	2.21153	3.8608	53.8	36.3	14.5	-3.9858	-5.7311	-1	-4.82695	-3.74385	1.6823	-3.9745	-0.79018	-0.612875	0.389793	-0.920902	75.144	75.144			56.1902	46.8151
	48.1319	34.5434	11.5	um	Spot	Position	HC4b	284	0				53.8	36.3	14.5	-5.6681	-1.7566	-3						1		1					50.9859	68.2309
WT 040816	-79.5	-33.52	8.72667	um	Spot	Position	HC 1a	6	0	1.2	2.7827	1.91853	-87.6	-27.5	10.5	8.1	-6.02	-1.77333	8.7	-4.62865	-1.2	-2.7827	0.882831	-0.469691	-0.395985	-0.918257	85.3132	85.3132			30.9624	49.1668
	-78.3	-30.7373	10.6452	um	Spot	Position	HC 1b	6	0				-87.6	-27.5	10.5	9.3	-3.2373	0.1452						1		1					32.4395	35.0971
	-87.7	-20.5813	11.4715	um	Spot	Position	HC 2a	74	0	3.3819	3.7187	3.15279	-87.6	-27.5	10.5	-0.1	6.9187	0.9715	1.59095	5.05935	-3.3819	3.7187	0.299976	0.953947	-0.67281	0.739815	59.7405	59.7405			26.6165	66.0856
	-84.3181	-24.3	8.31871	um	Spot	Position	HC 2b	74	0				-87.6	-27.5	10.5	3.2819	3.2	-2.18129						1		1					51.7099
	-90.9	-29.7849	11.8326	um	Spot	Position	HC 3a	135	0	0	3.1573	3.18532	-87.6	-27.5	10.5	-3.3	-2.2849	1.3326	-3.3	-3.86355	0	3.1573	-0.649473	-0.760385	0	1	139.498	40.5019			58.213
	-90.9	-32.9422	8.64728	um	Spot	Position	HC 3b	135	0				-87.6	-27.5	10.5	-3.3	-5.4422	-1.85272						1		1					81.5111
	-81.9518	-28.5	6.08121	um	Spot	Position	HC 4a	256	0	2.1482	2.5494	0.70271	-87.6	-27.5	10.5	5.6482	-1	-4.41879	4.5741	-2.2747	2.1482	2.5494	0.895392	-0.445279	0.64437	0.764714	76.3227	76.3227			5.93429
	-84.1	-31.0494	5.3785	um	Spot	Position	HC 4b	256	0				-87.6	-27.5	10.5	3.5	-3.5494	-5.1215						1		1					13.5903
WT 052016	68.1351	56.4383	21.3894	um	Spot	Position	HC1a	56	0	5.5644	2.5699	1.9412	64.1	57.9	18.5	4.0351	-1.4617	2.8894	1.2529	-0.17675	5.5644	-2.5699	0.990195	-0.13969	0.907853	-0.419289	16.7598	16.7598
	62.5707	59.0082	19.4482	um	Spot	Position	HC1b	56	0				64.1	57.9	18.5	-1.5293	1.1082	0.9482						1		1
	71.689	61.7758	18.6948	um	Spot	Position	HC2a	81	0	6.5024	1.1861	0.613	64.1	57.9	18.5	7.589	3.8758	0.1948	4.3378	4.46885	6.5024	-1.1861	0.696507	0.71755	0.983767	-0.179449	56.1902	56.1902			P-value:	9.00401e-128
	65.1866	62.9619	18.0818	um	Spot	Position	HC2b	81	296				64.1	57.9	18.5	1.0866	5.0619	-0.4182						1		1						9.00401e-128
	65.5319	55.2457	20.2957	um	Spot	Position	HC3a	186	0	3.1629	3.8022	0.624	64.1	57.9	18.5	1.4319	-2.6543	1.7957	-0.14955	-0.7532	3.1629	-3.8022	-0.194751	-0.980853	0.639516	-0.768778	50.9859	50.9859
	62.369	59.0479	19.6717	um	Spot	Position	HC3b	186	0				64.1	57.9	18.5	-1.731	1.1479	1.1717						1		1
	66.2805	55.5311	16.5	um	Spot	Position	HC4a	322	0	3.8917	0.1165	0.0073	64.1	57.9	18.5	2.1805	-2.3689	-2	4.12635	-2.31065	-3.8917	-0.1165	0.872516	-0.488586	-0.999552	-0.0299221	149.038	30.9624
	70.1722	55.6476	16.5073	um	Spot	Position	HC4b	322	0				64.1	57.9	18.5	6.0722	-2.2524	-1.9927						1		1
WT 102816	39.832	55.8458	17	um	Spot	Position	HC1a	18	0	3.2577	0.8651	3.3333	51.5	53.1	12.3	-11.668	2.7458	4.7	-10.0391	3.17835	-3.2577	-0.8651	-0.953362	0.30183	-0.966502	-0.25666	32.4395	32.4395
	43.0897	56.7109	13.6667	um	Spot	Position	HC1b	18	0				51.5	53.1	12.3	-8.4103	3.6109	1.3667						1		1
	46.8967	56.4681	15	um	Spot	Position	HC2a	87	0	1.0272	2.7312	0.4421	51.5	53.1	12.3	-4.6033	3.3681	2.7	-5.1169	4.7337	1.0272	-2.7312	-0.734059	0.679086	0.352025	-0.935991	153.383	26.6165
	45.8695	59.1993	14.5579	um	Spot	Position	HC2b	87	0				51.5	53.1	12.3	-5.6305	6.0993	2.2579						1		1
	54.8802	52.2722	14.8135	um	Spot	Position	HC3a	133	0	1.6393	2.7233	0.8532	51.5	53.1	12.3	3.3802	-0.8278	2.5135	4.19985	0.53385	-1.6393	-2.7233	0.992018	0.126097	-0.515726	-0.856754	128.29	51.7099
	56.5195	54.9955	15.6667	um	Spot	Position	HC3b	133	0				51.5	53.1	12.3	5.0195	1.8955	3.3667						1		1
	52.1875	50.9269	15	um	Spot	Position	HC4a	315	0	3.1068	1.504	0.5857	51.5	53.1	12.3	0.6875	-2.1731	2.7	2.2409	-1.4211	-3.1068	-1.504	0.844502	-0.535553	-0.900079	-0.435728	121.787	58.213
	55.2943	52.4309	14.4143	um	Spot	Position	HC4b	315	0				51.5	53.1	12.3	3.7943	-0.6691	2.1143						1		1
WT 042916	152.259	118.151	21.5	um	Spot	Position	HC1a	17	0	0.074	5.682	1	145	120	22.5	7.259	-1.849	-1	7.296	0.992	-0.074	-5.682	0.990883	0.134725	-0.0130225	-0.999915	98.4889	81.5111
	152.333	123.833	20.5	um	Spot	Position	HC1b	17	0				145	120	22.5	7.333	3.833	-2						1		1
	136.934	115.335	18.5	um	Spot	Position	HC2a	130	0	7.277	0.949	2	126	116	19.5	10.934	-0.665	-1	7.2955	-0.1905	7.277	-0.949	0.999659	-0.0261031	0.991603	-0.129316	5.93429	5.93429
	129.657	116.284	16.5	um	Spot	Position	HC2b	130	0				126	116	19.5	3.657	0.284	-3						1		1
	116.597	99.8208	17.3671	um	Spot	Position	HC3a	252	0	1.861	9.0572	1.943	116	114	18.5	0.597	-14.1792	-1.1329	-0.3335	-9.6506	1.861	-9.0572	-0.0345368	-0.999403	0.201267	-0.979536	13.5903	13.5903
	114.736	108.878	19.3101	um	Spot	Position	HC3b	252	0				116	114	18.5	-1.264	-5.122	0.8101						1		1
										DIVISION VECTOR						NM Center to Cell Vector
										Ant/Post	Dors/Vent	Ap/Bas	CENTER position			Ant/Post	Dors/Vent	Ap/Bas
	Position X	Position Y	Position Z	Unit	Category	Collection	Surpass Object	Time	ID	dX	dY	dZ	Cx	Cy	Cz	dX	dY	dZ	X mag center div	Y mag center div	X magnitude div	Y magnitude civ	X norm to center	Y norm to center	X norm div	Y norm div	Angle
MZ 091016	87.4987	77.1755	18.5	um	Spot	Position	HC1a	84	0	0.6449	3.9296	1	88.9	79.4	18.5	-1.4013	-2.2245	0	-1.07885	-0.2597	-0.6449	-3.9296	-0.972228	-0.234034	-0.161947	-0.986799	67.1454	67.1454
	88.1436	81.1051	19.5	um	Spot	Position	HC1b	84	0				88.9	79.4	18.5	-0.7564	1.7051	1						1		1
	87.1877	76.2064	17.6407	um	Spot	Position	HC2a	142	0	3.3467	4.1981	1.1407	88.9	79.4	18.5	-1.7123	-3.1936	-0.8593	-3.38565	-1.09455	3.3467	-4.1981	-0.951511	-0.307615	0.623356	-0.781938	110.646	69.3539
	83.841	80.4045	16.5	um	Spot	Position	HC2b	142	0				88.9	79.4	18.5	-5.059	1.0045	-2						1		1
	80.218	71.0666	16.9544	um	Spot	Position	HC3a	244	0	1.9189	3.5181	4.4046	88.9	79.4	18.5	-8.682	-8.3334	-1.5456	-7.72255	-6.57435	-1.9189	-3.5181	-0.761444	-0.648231	-0.47884	-0.877902	20.982	20.982
	82.1369	74.5847	12.5498	um	Spot	Position	HC3b	244	0				88.9	79.4	18.5	-6.7631	-4.8153	-5.9502						1		1
	91.2751	75.6133	17.4917	um	Spot	Position	HC4a	253	0	1.9342	2.3722	4.2901	88.9	79.4	18.5	2.3751	-3.7867	-1.0083	3.3422	-2.6006	-1.9342	-2.3722	0.789225	-0.614104	-0.631927	-0.775028	91.3056	88.6944
	93.2093	77.9855	13.2016	um	Spot	Position	HC4b	253	0				88.9	79.4	18.5	4.3093	-1.4145	-5.2984						1		1
MZ 091616	50.7312	70.2717	19.5	um	Spot	Position	HC1a	39	0	4.2091	2.2613	3	54.8	70.6		-4.0688	-0.3283	19.5	-1.96425	-1.45895	-4.2091	2.2613	-0.802784	-0.596269	-0.88092	0.473266	64.8497	64.8497
	54.9403	68.0104	16.5	um	Spot	Position	HC1b	39	0				54.8	70.6		0.1403	-2.5896	16.5						1		1
	65.7365	68.0165	15.5	um	Spot	Position	HC2a	116	0	1.5296	4.434	1.5368	64.5	68.2	20.5	1.2365	-0.1835	-5	2.0013	2.0335	-1.5296	-4.434	0.701441	0.712727	-0.326112	-0.945331	154.49	25.5098
	67.2661	72.4505	13.9632	um	Spot	Position	HC2b	116	0				64.5	68.2	20.5	2.7661	4.2505	-6.5368						1		1
	62.8605	65.8324	21.5	um	Spot	Position	HC3a	189	0	0.9092	3.4354	1	64.5	68.2	20.5	-1.6395	-2.3676	1	-2.0941	-0.6499	0.9092	-3.4354	-0.955063	-0.296402	0.255848	-0.966717	87.5822	87.5822
	61.9513	69.2678	20.5	um	Spot	Position	HC3b	189	0				64.5	68.2	20.5	-2.5487	1.0678	0						1		1
MZ 092316	60.1552	64.3454	25.1134	um	Spot	Position	HC1a	30	0	0.0974	2.7675	4.9513	57	64.4		3.1552	-0.0546	25.1134	3.2039	1.32915	-0.0974	-2.7675	0.92367	0.383188	-0.0351724	-0.999381	114.547	65.453
	60.2526	67.1129	20.1621	um	Spot	Position	HC1b	30	0				57	64.4		3.2526	2.7129	20.1621						1		1
	60.3159	55.4497	20.6049	um	Spot	Position	HC2a	126	0	4.8662	1.4448	0.6749	57.7	62.7		2.6159	-7.2503	20.6049	0.1828	-6.5279	4.8662	-1.4448	0.0279919	-0.999608	0.958639	-0.284625	71.8595	71.8595
	55.4497	56.8945	21.2798	um	Spot	Position	HC2b	126	0				57.7	62.7		-2.2503	-5.8055	21.2798						1		1
	67.1262	65.1274	22.5	um	Spot	Position	HC3a	263	0	3.8694	0.6017	1.5621	69.4	61.6		-2.2738	3.5274	22.5	-0.3391	3.82825	-3.8694	-0.6017	-0.0882329	0.9961	-0.988124	-0.153655	93.7769	86.2231
	70.9956	65.7291	20.9379	um	Spot	Position	HC3b	263	0				69.4	61.6		1.5956	4.1291	20.9379						1		1
MZ 110416	20.7395	37.0652	14.2405	um	Spot	Position	HC1a	11	0	0.7091	2.5763	3.2155	21.9	39.1		-1.1605	-2.0348	14.2405	-0.80595	-0.74665	-0.7091	-2.5763	-0.733579	-0.679604	-0.265371	-0.964146	31.7983	31.7983
	21.4486	39.6415	17.456	um	Spot	Position	HC1b	11	0				21.9	39.1		-0.4514	0.5415	17.456						1		1
	17.2327	37.8229	17.5	um	Spot	Position	HC2a	87	0	2.8742	3.7898	2	21.9	39.1		-4.6673	-1.2771	17.5	-6.1044	0.6178	2.8742	-3.7898	-0.994918	0.100691	0.604277	-0.796774	132.956	47.0442
	14.3585	41.6127	19.5	um	Spot	Position	HC2b	87	0				21.9	39.1		-7.5415	2.5127	19.5						1		1
	37.5319	36.6699	18.6571	um	Spot	Position	HC3a	134	0	2.4988	0.0671	2.3632	37.8	35.6	16.7	-0.2681	1.0699	1.9571	0.9813	1.10345	-2.4988	-0.0671	0.664536	0.747256	-0.99964	-0.0268432	133.185	46.8151
	40.0307	36.737	16.2939	um	Spot	Position	HC3b	134	0				37.8	35.6	16.7	2.2307	1.137	-0.4061						1		1
MZ 100116	47.6964	60.3138	21.5	um	Spot	Position	HC1a	35	0	4.5669	1.0571	4	50.2552	60.4462		-2.5588	-0.1324	21.5	-0.27535	0.39615	-4.5669	-1.0571	-0.57074	0.821131	-0.974241	-0.225508	68.2309	68.2309
	52.2633	61.3709	17.5	um	Spot	Position	HC1b	35	0				50.2552	60.4462		2.0081	0.9247	17.5						1		1
	64.781	53.6707	14.2762	um	Spot	Position	HC2a	95	0	5.2152	1.4264	3.2238	67.371	57.8726		-2.59	-4.2019	14.2762	-5.1976	-3.4887	5.2152	-1.4264	-0.830304	-0.557311	0.964572	-0.263818	130.833	49.1668
	59.5658	55.0971	17.5	um	Spot	Position	HC2b	95	0				67.371	57.8726		-7.8052	-2.7755	17.5						1		1
	70.4029	63.3571	16.5623	um	Spot	Position	HC3a	104	284	0.2037	3.5664	2.0623	67.371	57.8726		3.0319	5.4845	16.5623	2.93005	3.7013	0.2037	3.5664	0.620684	0.784061	0.0570235	0.998373	35.0971	35.0971
	70.1992	59.7907	14.5	um	Spot	Position	HC3b	104	0				67.371	57.8726		2.8282	1.9181	14.5						1		1
	66.9165	51.1177	23.5	um	Spot	Position	HC4a	254	0	2.1756	0.4405	1.9616	67.371	57.8726		-0.4545	-6.7549	23.5	-1.5423	-6.97515	2.1756	0.4405	-0.215899	-0.976416	0.980112	0.198446	113.914	66.0856
	64.7409	50.6772	25.4616	um	Spot	Position	HC4b	254	0				67.371	57.8726		-2.6301	-7.1954	25.4616						1		1

## Sheet: Division Angle Visualize
										DIVISION VECTOR						NM Center to Cell Vector
										Ant/Post	Dors/Vent	Ap/Bas	CENTER position			Ant/Post	Dors/Vent	Ap/Bas
	Position X	Position Y	Position Z	Unit	Category	Collection	Surpass Object	Time	ID	dX	dY	dZ	Cx	Cy	Cz	dX	dY	dZ
WT 101216	62.5665	60.4828	28.5709	um	Spot	Position	HC1a	6	0	0.0596	-1.2697	5.0709	71.7826	65.0702	20.5	-9.2161	-4.5874	8.0709
	62.5069	61.7525	23.5	um	Spot	Position	HC1b	6	2				71.7826	65.0702	20.5	-9.2757	-3.3177	3
	66.8611	68.5694	25.5	um	Spot	Position	HC2a	55	0	2.4268	1.4561	-0.4861	71.7826	65.0702	20.5	-9.3353	-2.048	5
	64.4343	67.1133	25.9861	um	Spot	Position	HC2b	55	0				71.7826	65.0702	20.5	-9.3949	-0.7783	5.4861
	80.1602	59.2682	23.5409	um	Spot	Position	HC3a	162	0	3.6566	3.6205	-0.0675	71.7826	65.0702	20.5	8.3776	-5.802	3.0409
	76.5036	55.6477	23.6084	um	Spot	Position	HC3b	162	1				71.7826	65.0702	20.5	4.721	-9.4225	3.1084
	67.7751	68.6947	21.5936	um	Spot	Position	HC4a	299	0	3.4507	-0.1977	-0.3164	71.7826	65.0702	20.5	-4.0075	3.6245	1.0936
	64.3244	68.8924	21.91	um	Spot	Position	HC4b	299	0				71.7826	65.0702	20.5	-7.4582	3.8222	1.41
	62.1	32.9751	12.2824	um	Spot	Position	preHC2	98	48				53.8	36.3	14.5	8.3	-3.3249	-2.2176
WT 042216	59.1	33.9448	11.5534	um	Spot	Position	HC2a	99	0	3.7585	0.0206738	0.6071	53.8	36.3	14.5	5.3	-2.3552	-2.9466
	62.8585	33.3397	11.5	um	Spot	Position	HC2b	99	0				53.8	36.3	14.5	9.0585	-2.9603	-3
	52.9	35.3136	14.9771	um	Spot	Position	preHC3	170	120				53.8	36.3	14.5	-0.9	-0.9864	0.4771
	54.5	34.8961	16.1756	um	Spot	Position	HC3a	171	0	3.112	2.42559	1.51523	53.8	36.3	14.5	0.7	-1.4039	1.6756
	51.388	36.54	13.8353	um	Spot	Position	HC3b	171	0				53.8	36.3	14.5	-2.412	0.24	-0.6647
	48.5183	32.6695	12.5	um	Spot	Position	preHC4	283	233				53.8	36.3	14.5	-5.2817	-3.6305	-2
	49.8142	30.5689	13.5	um	Spot	Position	HC4a	284	0	1.6823	2.21153	3.8608	53.8	36.3	14.5	-3.9858	-5.7311	-1
	48.1319	34.5434	11.5	um	Spot	Position	HC4b	284	0				53.8	36.3	14.5	-5.6681	-1.7566	-3
WT 040816	-79.5	-33.52	8.72667	um	Spot	Position	HC 1a	6	0	1.2	2.7827	1.91853	-87.6	-27.5	10.5	8.1	-6.02	-1.77333
	-78.3	-30.7373	10.6452	um	Spot	Position	HC 1b	6	0				-87.6	-27.5	10.5	9.3	-3.2373	0.1452
	-87.7	-20.5813	11.4715	um	Spot	Position	HC 2a	74	0	3.3819	3.7187	3.15279	-87.6	-27.5	10.5	-0.1	6.9187	0.9715
	-84.3181	-24.3	8.31871	um	Spot	Position	HC 2b	74	0				-87.6	-27.5	10.5	3.2819	3.2	-2.18129
	-90.9	-29.7849	11.8326	um	Spot	Position	HC 3a	135	0	0	3.1573	3.18532	-87.6	-27.5	10.5	-3.3	-2.2849	1.3326
	-90.9	-32.9422	8.64728	um	Spot	Position	HC 3b	135	0				-87.6	-27.5	10.5	-3.3	-5.4422	-1.85272
	-81.9518	-28.5	6.08121	um	Spot	Position	HC 4a	256	0	2.1482	2.5494	0.70271	-87.6	-27.5	10.5	5.6482	-1	-4.41879
	-84.1	-31.0494	5.3785	um	Spot	Position	HC 4b	256	0				-87.6	-27.5	10.5	3.5	-3.5494	-5.1215
WT 052016	68.1351	56.4383	21.3894	um	Spot	Position	HC1a	56	0	5.5644	2.5699	1.9412	64.1	57.9	18.5	4.0351	-1.4617	2.8894
	62.5707	59.0082	19.4482	um	Spot	Position	HC1b	56	0				64.1	57.9	18.5	-1.5293	1.1082	0.9482
	71.689	61.7758	18.6948	um	Spot	Position	HC2a	81	0	6.5024	1.1861	0.613	64.1	57.9	18.5	7.589	3.8758	0.1948
	65.1866	62.9619	18.0818	um	Spot	Position	HC2b	81	296				64.1	57.9	18.5	1.0866	5.0619	-0.4182
	65.5319	55.2457	20.2957	um	Spot	Position	HC3a	186	0	3.1629	3.8022	0.624	64.1	57.9	18.5	1.4319	-2.6543	1.7957
	62.369	59.0479	19.6717	um	Spot	Position	HC3b	186	0				64.1	57.9	18.5	-1.731	1.1479	1.1717
	66.2805	55.5311	16.5	um	Spot	Position	HC4a	322	0	3.8917	0.1165	0.0073	64.1	57.9	18.5	2.1805	-2.3689	-2
	70.1722	55.6476	16.5073	um	Spot	Position	HC4b	322	0				64.1	57.9	18.5	6.0722	-2.2524	-1.9927
WT 102816	39.832	55.8458	17	um	Spot	Position	HC1a	18	0	3.2577	0.8651	3.3333	51.5	53.1	12.3	-11.668	2.7458	4.7
	43.0897	56.7109	13.6667	um	Spot	Position	HC1b	18	0				51.5	53.1	12.3	-8.4103	3.6109	1.3667
	46.8967	56.4681	15	um	Spot	Position	HC2a	87	0	1.0272	2.7312	0.4421	51.5	53.1	12.3	-4.6033	3.3681	2.7
	45.8695	59.1993	14.5579	um	Spot	Position	HC2b	87	0				51.5	53.1	12.3	-5.6305	6.0993	2.2579
	54.8802	52.2722	14.8135	um	Spot	Position	HC3a	133	0	1.6393	2.7233	0.8532	51.5	53.1	12.3	3.3802	-0.8278	2.5135
	56.5195	54.9955	15.6667	um	Spot	Position	HC3b	133	0				51.5	53.1	12.3	5.0195	1.8955	3.3667
	52.1875	50.9269	15	um	Spot	Position	HC4a	315	0	3.1068	1.504	0.5857	51.5	53.1	12.3	0.6875	-2.1731	2.7
	55.2943	52.4309	14.4143	um	Spot	Position	HC4b	315	0				51.5	53.1	12.3	3.7943	-0.6691	2.1143
WT 042916	152.259	118.151	21.5	um	Spot	Position	HC1a	17	0	0.074	5.682	1	145	120	22.5	7.259	-1.849	-1
	152.333	123.833	20.5	um	Spot	Position	HC1b	17	0				145	120	22.5	7.333	3.833	-2
	136.934	115.335	18.5	um	Spot	Position	HC2a	130	0	7.277	0.949	2	126	116	19.5	10.934	-0.665	-1
	129.657	116.284	16.5	um	Spot	Position	HC2b	130	0				126	116	19.5	3.657	0.284	-3
	116.597	99.8208	17.3671	um	Spot	Position	HC3a	252	0	1.861	9.0572	1.943	116	114	18.5	0.597	-14.1792	-1.1329
	114.736	108.878	19.3101	um	Spot	Position	HC3b	252	0				116	114	18.5	-1.264	-5.122	0.8101
										DIVISION VECTOR						NM Center to Cell Vector
										Ant/Post	Dors/Vent	Ap/Bas	CENTER position			Ant/Post	Dors/Vent	Ap/Bas
	Position X	Position Y	Position Z	Unit	Category	Collection	Surpass Object	Time	ID	dX	dY	dZ	Cx	Cy	Cz	dX	dY	dZ
MZ 091016	87.4987	77.1755	18.5	um	Spot	Position	HC1a	84	0	0.6449	3.9296	1	88.9	79.4	18.5	-1.4013	-2.2245	0
	88.1436	81.1051	19.5	um	Spot	Position	HC1b	84	0				88.9	79.4	18.5	-0.7564	1.7051	1
	87.1877	76.2064	17.6407	um	Spot	Position	HC2a	142	0	3.3467	4.1981	1.1407	88.9	79.4	18.5	-1.7123	-3.1936	-0.8593
	83.841	80.4045	16.5	um	Spot	Position	HC2b	142	0				88.9	79.4	18.5	-5.059	1.0045	-2
	80.218	71.0666	16.9544	um	Spot	Position	HC3a	244	0	1.9189	3.5181	4.4046	88.9	79.4	18.5	-8.682	-8.3334	-1.5456
	82.1369	74.5847	12.5498	um	Spot	Position	HC3b	244	0				88.9	79.4	18.5	-6.7631	-4.8153	-5.9502
	91.2751	75.6133	17.4917	um	Spot	Position	HC4a	253	0	1.9342	2.3722	4.2901	88.9	79.4	18.5	2.3751	-3.7867	-1.0083
	93.2093	77.9855	13.2016	um	Spot	Position	HC4b	253	0				88.9	79.4	18.5	4.3093	-1.4145	-5.2984
MZ 091616	50.7312	70.2717	19.5	um	Spot	Position	HC1a	39	0	4.2091	2.2613	3	54.8	70.6		-4.0688	-0.3283	19.5
	54.9403	68.0104	16.5	um	Spot	Position	HC1b	39	0				54.8	70.6		0.1403	-2.5896	16.5
	65.7365	68.0165	15.5	um	Spot	Position	HC2a	116	0	1.5296	4.434	1.5368	64.5	68.2	20.5	1.2365	-0.1835	-5
	67.2661	72.4505	13.9632	um	Spot	Position	HC2b	116	0				64.5	68.2	20.5	2.7661	4.2505	-6.5368
	62.8605	65.8324	21.5	um	Spot	Position	HC3a	189	0	0.9092	3.4354	1	64.5	68.2	20.5	-1.6395	-2.3676	1
	61.9513	69.2678	20.5	um	Spot	Position	HC3b	189	0				64.5	68.2	20.5	-2.5487	1.0678	0
MZ 092316	60.1552	64.3454	25.1134	um	Spot	Position	HC1a	30	0	0.0974	2.7675	4.9513	57	64.4		3.1552	-0.0546	25.1134
	60.2526	67.1129	20.1621	um	Spot	Position	HC1b	30	0				57	64.4		3.2526	2.7129	20.1621
	60.3159	55.4497	20.6049	um	Spot	Position	HC2a	126	0	4.8662	1.4448	0.6749	57.7	62.7		2.6159	-7.2503	20.6049
	55.4497	56.8945	21.2798	um	Spot	Position	HC2b	126	0				57.7	62.7		-2.2503	-5.8055	21.2798
	67.1262	65.1274	22.5	um	Spot	Position	HC3a	263	0	3.8694	0.6017	1.5621	69.4	61.6		-2.2738	3.5274	22.5
	70.9956	65.7291	20.9379	um	Spot	Position	HC3b	263	0				69.4	61.6		1.5956	4.1291	20.9379
MZ 110416	20.7395	37.0652	14.2405	um	Spot	Position	HC1a	11	0	0.7091	2.5763	3.2155	21.9	39.1		-1.1605	-2.0348	14.2405
	21.4486	39.6415	17.456	um	Spot	Position	HC1b	11	0				21.9	39.1		-0.4514	0.5415	17.456
	17.2327	37.8229	17.5	um	Spot	Position	HC2a	87	0	2.8742	3.7898	2	21.9	39.1		-4.6673	-1.2771	17.5
	14.3585	41.6127	19.5	um	Spot	Position	HC2b	87	0				21.9	39.1		-7.5415	2.5127	19.5
	37.5319	36.6699	18.6571	um	Spot	Position	HC3a	134	0	2.4988	0.0671	2.3632	37.8	35.6	16.7	-0.2681	1.0699	1.9571
	40.0307	36.737	16.2939	um	Spot	Position	HC3b	134	0				37.8	35.6	16.7	2.2307	1.137	-0.4061
MZ 100116	47.6964	60.3138	21.5	um	Spot	Position	HC1a	35	0	4.5669	1.0571	4	50.2552	60.4462		-2.5588	-0.1324	21.5
	52.2633	61.3709	17.5	um	Spot	Position	HC1b	35	0				50.2552	60.4462		2.0081	0.9247	17.5
	64.781	53.6707	14.2762	um	Spot	Position	HC2a	95	0	5.2152	1.4264	3.2238	67.371	57.8726		-2.59	-4.2019	14.2762
	59.5658	55.0971	17.5	um	Spot	Position	HC2b	95	0				67.371	57.8726		-7.8052	-2.7755	17.5
	70.4029	63.3571	16.5623	um	Spot	Position	HC3a	104	284	0.2037	3.5664	2.0623	67.371	57.8726		3.0319	5.4845	16.5623
	70.1992	59.7907	14.5	um	Spot	Position	HC3b	104	0				67.371	57.8726		2.8282	1.9181	14.5
	66.9165	51.1177	23.5	um	Spot	Position	HC4a	254	0	2.1756	0.4405	1.9616	67.371	57.8726		-0.4545	-6.7549	23.5
	64.7409	50.6772	25.4616	um	Spot	Position	HC4b	254	0				67.371	57.8726		-2.6301	-7.1954	25.4616
