# Supplementary material for: PCP and Wnt pathway components act in parallel during zebrafish mechanosensory hair cell orientation
Source: Nat Commun. 2019 Sep 5;10:3993. doi: 10.1038/s41467-019-12005-y (PMC6728366; doi:10.1038/s41467-019-12005-y)
Supplement: Supplementary file 10 — Source Data [file 41467_2019_12005_MOESM10_ESM.zip › SourceFile_Supplementary Figure 4 REARRANGEMENT DATA.xlsx]

## Sheet: Rearrangement number
				WILD TYPE						MZwnt11 (wnt11f1)
						YES	NO	TOTAL				YES	NO	TOTAL
				Rearrange		14	9	23		Rearrange		10	7	17
				Percentage		0.608696	0.391304			Percentage		0.588235	0.411765
				YES= The pair rearranged after division
				NO = The pair did not rearrange after division

## Sheet: REARRANGEMENT LENGTH Wild type
		Time the two cells produced by the division spend rearranging
				# Frames (5 min/each)				WILD TYPE
			HC1	16				16
								37
			HC2	37				26
								27
			HC3	26				21
								41
			HC4	27				26
								32
			Time rearranging					17
			HC1	21				23
								16
			HC2	0				14
								21		Time in min
			HC3	0			AVG	24.3846		121.923
			HC4	41
			Time rearranging
			HC1	26
			HC2	0
			HC3	0
			Time rearranging
			HC1	0
			HC2	32
			HC3	0
			HC4	0
			Time rearranging
			HC1	17
			HC2	23
			HC3	16
			HC4	14
			Time rearranging
			HC1	0
			HC2	0
			HC3	0
			HC4	21

## Sheet: REARRANGEMENT MZwnt11 (wnt11f1)
		Time the two cells produced by the division spend rearranging
			# Frames (5 min/each)					MUTANT
		HC1	0					10
								58
		HC2	0					45
								9
		HC3	0					31
								38
		HC4	10					41
								36
		Time rearranging						39
		HC1	0					7
										Time in min
		HC2	58				AVG	31.4		157
		HC3	45
		HC4	0
		Time rearranging
		HC1	9
		HC2	31
		HC3	0
		HC4	0
		Time rearranging
		HC1	0
		HC2	38
		HC3	41
		HC4	36
		Time rearranging
		HC1	0
		HC2	39
		HC3	7
