# Supplementary material for: PCP and Wnt pathway components act in parallel during zebrafish mechanosensory hair cell orientation
Source: Nat Commun. 2019 Sep 5;10:3993. doi: 10.1038/s41467-019-12005-y (PMC6728366; doi:10.1038/s41467-019-12005-y)
Supplement: Supplementary file 10 — Source Data [file 41467_2019_12005_MOESM10_ESM.zip › SourceFile_Figure 3 GFP-XVangl2 contruct profiles WT.xlsx]

## Sheet: Sheet1
					PRIM I POLARITY						PRIMII POLARITY
				fish	X	Phalloidin	X	GFP-XVangl2			X	Phalloidin	X	GFP-XVangl2
				1	0	40.7418	0	1.22351			0	13	0	6.25
				1	0.0830266	39.7098	0.0830266	2.65035			0.0830266	13.5	0.0830266	6.75
				1	0.166053	40.1112	0.166053	1.78026			0.166053	15	0.166053	6.25
				1	0.24908	36.9305	0.24908	3.08128			0.24908	17	0.24908	5
				1	0.332106	33.5135	0.332106	3.63369			0.332106	18.25	0.332106	5.5
				1	0.415133	31.4135	0.415133	4.3561			0.415133	18.5	0.415133	6.25
				1	0.498159	27.2567	0.498159	4.53031			0.498159	20.25	0.498159	5.5
				1	0.581186	27.0007	0.581186	4.95975			0.581186	22	0.581186	6.75
				1	0.664213	22.8564	0.664213	4.83588			0.664213	25.6209	0.664213	7.96887
				1	0.747239	20.4946	0.747239	7.29788			0.747239	27.9392	0.747239	7.44247
				1	0.830266	18.9956	0.830266	7.51864			0.830266	29.1713	0.830266	6.86677
				1	0.913292	18.3883	0.913292	8.18558			0.913292	29.7474	0.913292	7.96021
				1	0.996319	18.3675	0.996319	8.86279			0.996319	31.7026	0.996319	8.78917
				1	1.07935	17.2933	1.07935	9.15686			1.07935	32.75	1.07935	12.5
				1	1.16237	17.1683	1.16237	8.59261			1.16237	36.5	1.16237	14
				1	1.2454	17.135	1.2454	6.97359			1.2454	36	1.2454	12.5
				1	1.32843	14.8618	1.32843	7.60492			1.32843	34.75	1.32843	12
				1	1.41145	14.5625	1.41145	8.70346			1.41145	35	1.41145	14
				1	1.49448	14.8771	1.49448	10.4327			1.49448	35	1.49448	14
				1	1.5775	13.4854	1.5775	10.3444			1.5775	34.2217	1.5775	16.4311
				1	1.66053	14.0028	1.66053	10.2987			1.66053	33.6203	1.66053	14.7316
				1	1.74356	14.282	1.74356	9.68754			1.74356	33.8928	1.74356	14.6991
				1	1.82658	14.7466	1.82658	8.49737			1.82658	31.2891	1.82658	15.2069
				1	1.90961	15.606	1.90961	6.75933			1.90961	28.9673	1.90961	16.4189
				1	1.99264	13.8177	1.99264	3.98766			1.99264	24.5159	1.99264	18.4925
				1	2.07566	15.0363	2.07566	3.67201			2.07566	22.4807	2.07566	16.0002
				1	2.15869	14.4496	2.15869	3.85877			2.15869	19.9427	2.15869	13.9098
				1	2.24172	14.5959	2.24172	3.78678			2.24172	18.4202	2.24172	12.4943
				1	2.32474	13.5641	2.32474	2.74281			2.32474	16.3185	2.32474	10.3639
				1	2.40777	13.1039	2.40777	2.87098			2.40777	13.9191	2.40777	11.2909
				1	2.4908	13.2637	2.4908	2.94341			2.4908	12.9889	2.4908	8.84315
				1	2.57382	13.9634	2.57382	2.35513			2.57382	14.275	2.57382	9.07495
				1	2.65685	14.8265	2.65685	2.70434			2.65685	13.2684	2.65685	7.99643
				1	2.73988	18.1444	2.73988	2.30089			2.73988	12.9413	2.73988	9.48544
				1	2.8229	19.7554	2.8229	2.02994			2.8229	11.9402	2.8229	8.47434
				1	2.90593	21.481	2.90593	2.75037			2.90593	11.2962	2.90593	7.26895
				1	2.98896	22.1014	2.98896	1.76506			2.98896	11.9046	2.98896	6.8479
				1	3.07198	21.9187	3.07198	2.10808			3.07198	11.6113	3.07198	7.37005
				1	3.15501	22.1797	3.15501	2.66382			3.15501	9.68934	3.15501	5.59099
				1	3.23804	22.7173	3.23804	3.63108			3.23804	9.18936	3.23804	5.84469
				1	3.32106	22.9527	3.32106	5.36508			3.32106	8.36247	3.32106	5.96966
				1	3.40409	24.69	3.40409	5.68001			3.40409	7.59312	3.40409	6.26782
				1	3.48712	25.29	3.48712	5.84999			3.48712	5.93416	3.48712	4.02195
				1	3.57014	25.88	3.57014	4.50999			3.57014	5.00544	3.57014	4.27126
				1	3.65317	25.03	3.65317	3.46			3.65317	5.57131	3.65317	3.92623
				1	3.7362	26.0336	3.7362	3.06194			3.7362	4.75	3.7362	4.5
				1	3.81922	24.2392	3.81922	2.36756			3.81922	6	3.81922	4
				1	3.90225	23.208	3.90225	2.5584			3.90225	6.5	3.90225	4.25
				1	3.98528	22.4586	3.98528	2.48765			3.98528	7.75	3.98528	4.75
				1	4.0683	24	4.0683	2.5			4.0683	8.38999	4.0683	2.66
				1	4.15133	21	4.15133	1.75			4.15133	8.43001	4.15133	3.24999
				1	4.23436	21.75	4.23436	2.25			4.23436	9.50999	4.23436	2.89
				1	4.31738	21.25	4.31738	1.75			4.31738	9.77004	4.31738	3.77998
				1	4.40041	21.75	4.40041	2.5			4.40041	9.75001	4.40041	3.57001
				1	4.48344	24.71	4.48344	1.83			0	17.0658	0	1.18372
				1	4.56646	25.06	4.56646	1.85			0.0830266	16.7709	0.0830266	0.975233
				1	4.64949	24.02	4.64949	1.85			0.166053	17.8457	0.166053	1
				1	4.73252	24.45	4.73252	1.83999			0.24908	16.1088	0.24908	1.39736
				1	4.81554	24.1642	4.81554	1.70226			0.332106	15.4955	0.332106	2.31257
				1	4.89857	22.5629	4.89857	1.82059			0.415133	14.4629	0.415133	1.91932
				1	4.9816	24.3908	4.9816	1.41333			0.498159	12.6559	0.498159	1.76149
				1	5.06462	26.0614	5.06462	1.15789			0.581186	10.8014	0.581186	1.89231
				2	0	28.6817	0	2.97369			0.664213	10.8308	0.664213	2.66988
				2	0.0830266	28.7595	0.0830266	3.42971			0.747239	11.5178	0.747239	3.41536
				2	0.166053	27.7263	0.166053	2.97359			0.830266	11.698	0.830266	3.27803
				2	0.24908	25.6784	0.24908	3.42189			0.913292	10.4967	0.913292	3.32736
				2	0.332106	24.1953	0.332106	2.98796			0.996319	10.5404	0.996319	3.1651
				2	0.415133	25.0785	0.415133	2.94678			1.07935	10.8822	1.07935	3.74092
				2	0.498159	24.1022	0.498159	3.58101			1.16237	10.25	1.16237	4.5
				2	0.581186	23.5458	0.581186	3.9858			1.2454	12	1.2454	4.5
				2	0.664213	22.8743	0.664213	5.79049			1.32843	12.75	1.32843	5.25
				2	0.747239	22.25	0.747239	13.25			1.41145	14.5	1.41145	5
				2	0.830266	21.25	0.830266	16			1.49448	16.75	1.49448	4.75
				2	0.913292	19.75	0.913292	15.5			1.5775	18.068	1.5775	3.78541
				2	0.996319	16.459	0.996319	17.3598			1.66053	18.0661	1.66053	3.3695
				2	1.07935	15.2112	1.07935	14.7266			1.74356	16.4723	1.74356	2.99245
				2	1.16237	13.9397	1.16237	13.0064			1.82658	15.3287	1.82658	3.21951
				2	1.2454	11.157	1.2454	8.05296			1.90961	14.3472	1.90961	2.5328
				2	1.32843	11.6124	1.32843	5.7819			1.99264	13	1.99264	2.75
				2	1.41145	11.7975	1.41145	5.28298			2.07566	13.25	2.07566	1.75
				2	1.49448	11.9225	1.49448	5.67473			2.15869	11.75	2.15869	2
				2	1.5775	12.8611	1.5775	6.84211			2.24172	11.75	2.24172	2
				2	1.66053	12.4939	1.66053	6.14877			2.32474	13.25	2.32474	2.25
				2	1.74356	12.227	1.74356	5.14072			2.40777	13.5146	2.40777	2.66459
				2	1.82658	9.5	1.82658	2.75			2.4908	14.1444	2.4908	2.72918
				2	1.90961	8.75	1.90961	2			2.57382	15.3249	2.57382	3.00904
				2	1.99264	8.5	1.99264	2.5			2.65685	17.449	2.65685	2.19819
				2	2.07566	8.75	2.07566	2.5			2.73988	19.5114	2.73988	1.69935
				2	2.15869	8.75	2.15869	3.5			2.8229	20.2421	2.8229	1.82427
				2	2.24172	10.2891	2.24172	3.93037			2.90593	23.0204	2.90593	1.86132
				2	2.32474	9.76283	2.32474	3.59727			2.98896	26.03	2.98896	1.96
				2	2.40777	10.1839	2.40777	2.52556			3.07198	26.55	3.07198	1.51
				2	2.4908	9.43908	2.4908	2.85756			3.15501	26.19	3.15501	1.29002
				2	2.57382	9.59774	2.57382	2.86576			3.23804	25.85	3.23804	1.47002
				2	2.65685	8.98744	2.65685	3.0821			3.32106	26.5707	3.32106	2.38961
				2	2.73988	9.12133	2.73988	2.47487			3.40409	26.6351	3.40409	3.36887
				2	2.8229	9.8122	2.8229	3.31586			3.48712	25.6255	3.48712	5.41148
				2	2.90593	10.3248	2.90593	4.08209			3.57014	25.4949	3.57014	6.7946
				2	2.98896	11.5215	2.98896	8.67639			3.65317	25.5239	3.65317	6.0927
				2	3.07198	12.8174	3.07198	10.7555			3.7362	23.9039	3.7362	5.48926
				2	3.15501	14.0861	3.15501	12.1714			3.81922	20.07	3.81922	4.1
				2	3.23804	15.17	3.23804	16.82			3.90225	19.42	3.90225	3.39
				2	3.32106	17.26	3.32106	17.66			3.98528	18.86	3.98528	3.00999
				2	3.40409	20.5	3.40409	15.82			4.0683	18.81	4.0683	2.59
				2	3.48712	23.48	3.48712	15.11			4.15133	16.8494	4.15133	2.44155
				2	3.57014	26.2763	3.57014	14.6683			4.23436	20.1308	4.23436	2.31714
				2	3.65317	26.4033	3.65317	13.7095			4.31738	21.6799	4.31738	2.16049
				2	3.7362	26.5518	3.7362	10.5731			4.40041	21.5569	4.40041	2.44282
				2	3.81922	26.3447	3.81922	11.2333			4.48344	19.9193	4.48344	2.10543
				2	3.90225	30	3.90225	10.25			4.56646	19.3969	4.56646	1.47648
				2	3.98528	32.75	3.98528	7			4.64949	19.5675	4.64949	1.3882
				2	4.0683	32.25	4.0683	5			4.73252	17.7565	4.73252	1.68874
				2	4.15133	35.5	4.15133	3.75			4.81554	17.8253	4.81554	1.50307
				2	4.23436	33	4.23436	2.5			0	19.9034	0	3.72083
				2	4.31738	30	4.31738	2.75			0.0830266	21.3653	0.0830266	4.86115
				3	0	41.0971	0	3.29679			0.166053	24.5971	0.166053	4.64459
				3	0.0830266	40.2499	0.0830266	3.43451			0.24908	24.6357	0.24908	6.8651
				3	0.166053	39.087	0.166053	3.81505			0.332106	24.3133	0.332106	7.88969
				3	0.24908	37.7845	0.24908	5.17663			0.415133	24.2995	0.415133	9.26065
				3	0.332106	36.2804	0.332106	6.24013			0.498159	23.9119	0.498159	10.9988
				3	0.415133	34.2996	0.415133	6.63019			0.581186	21.03	0.581186	9.71
				3	0.498159	31.2376	0.498159	9.75998			0.664213	19.88	0.664213	9.24999
				3	0.581186	32.3629	0.581186	9.96005			0.747239	18.75	0.747239	8.11999
				3	0.664213	33.6837	0.664213	12.3611			0.830266	19.97	0.830266	8.84003
				3	0.747239	32.5739	0.747239	12.1119			0.913292	17.5	0.913292	11.5
				3	0.830266	32.8812	0.830266	13.9863			0.996319	17.75	0.996319	13.25
				3	0.913292	32.1829	0.913292	15.713			1.07935	18.25	1.07935	17.75
				3	0.996319	29.7966	0.996319	14.1198			1.16237	18	1.16237	17
				3	1.07935	32.0658	1.07935	12.4164			1.2454	17.8271	1.2454	14.3431
				3	1.16237	33.9711	1.16237	10.2574			1.32843	18.4459	1.32843	13.7791
				3	1.2454	35.0354	1.2454	7.68332			1.41145	18.4036	1.41145	12.5918
				3	1.32843	34.3723	1.32843	4.65845			1.49448	18.9138	1.49448	9.82045
				3	1.41145	39.1074	1.41145	4.09291			1.5775	18.3779	1.5775	7.36161
				3	1.49448	42.7494	1.49448	5.33805			1.66053	16.5	1.66053	7.75
				3	1.5775	44.3307	1.5775	4.52834			1.74356	18.75	1.74356	7
				3	1.66053	48.6674	1.66053	4.24993			1.82658	18.25	1.82658	6.75
				3	1.74356	48.9578	1.74356	4.20116			1.90961	20.25	1.90961	4.5
				3	1.82658	47.3056	1.82658	4.65488			1.99264	20	1.99264	3.75
				3	1.90961	42.8873	1.90961	3.61739			2.07566	20	2.07566	4.75
				3	1.99264	44.0694	1.99264	3.34762			2.15869	22.5	2.15869	2.75
				3	2.07566	43.7962	2.07566	4.28851			2.24172	22.75	2.24172	3
				3	2.15869	42.3933	2.15869	4.72884			2.32474	25.0455	2.32474	2.22339
				3	2.24172	41.8381	2.24172	4.91649			2.40777	27.3988	2.40777	2.95361
				3	2.32474	42.3989	2.32474	3.7623			2.4908	27.5852	2.4908	1.81955
				3	2.40777	39.7249	2.40777	3.30178			2.57382	27.3081	2.57382	1.87395
				3	2.4908	37.0659	2.4908	3.67677			2.65685	26.0645	2.65685	2.06063
				3	2.57382	35.9188	2.57382	3.7751			2.73988	23.6572	2.73988	1.62829
				3	2.65685	32.1708	2.65685	4.0533			2.8229	20.8572	2.8229	2.20271
				3	2.73988	31.459	2.73988	3.8137			2.90593	18.5891	2.90593	1.82353
				3	2.8229	28.988	2.8229	3.93167			2.98896	17.7224	2.98896	1.55384
				3	2.90593	27.1178	2.90593	4.45			3.07198	18.1886	3.07198	1.8213
				3	2.98896	26.7141	2.98896	4.13299			3.15501	17.2933	3.15501	2.68953
				3	3.07198	24.8303	3.07198	4.33029			3.23804	15.6713	3.23804	2.24731
				3	3.15501	24.0938	3.15501	4.31529			3.32106	14.708	3.32106	2.47371
				3	3.23804	25.4603	3.23804	4.17116			3.40409	12.995	3.40409	2.74453
				3	3.32106	28.7014	3.32106	4.84723			3.48712	11.5433	3.48712	1.92116
				3	3.40409	33.1485	3.40409	5.98474			3.57014	11.775	3.57014	2.27442
				3	3.48712	35.1178	3.48712	6.07932			3.65317	12.5384	3.65317	1.61725
				3	3.57014	36.579	3.57014	5.82782			3.7362	13.3115	3.7362	1.59861
				3	3.65317	37.6219	3.65317	6.95582			3.81922	15.7356	3.81922	1.61318
				3	3.7362	39.5	3.7362	7.25			3.90225	15.4905	3.90225	2.04229
				3	3.81922	38.5	3.81922	6			0	18.24	0	2.46
				3	3.90225	37.25	3.90225	5.25			0.0830266	19.78	0.0830266	2.25
				3	3.98528	37.51	3.98528	3.95			0.166053	21.3701	0.166053	1.94
				3	4.0683	36.99	4.0683	3.04			0.24908	23.88	0.24908	1.90999
				3	4.15133	36.64	4.15133	2.73002			0.332106	23.33	0.332106	1.67002
				3	4.23436	35.9501	4.23436	2.98998			0.415133	24.77	0.415133	2.05998
				3	4.31738	39.52	4.31738	3.02997			0.498159	24.94	0.498159	1.94
				4	0	28.3155	0	8.40612			0.581186	24.24	0.581186	1.94001
				4	0.0830266	28.5796	0.0830266	7.89238			0.664213	24.21	0.664213	2.09002
				4	0.166053	28.965	0.166053	8.42885			0.747239	23.6655	0.747239	3.11244
				4	0.24908	29.07	0.24908	8.37871			0.830266	23.93	0.830266	3.48005
				4	0.332106	28.3384	0.332106	8.93569			0.913292	24.5545	0.913292	4.47441
				4	0.415133	30.1297	0.415133	9.40691			0.996319	24.3521	0.996319	6.33273
				4	0.498159	31.4301	0.498159	14.543			1.07935	23.423	1.07935	8.08651
				4	0.581186	34.5497	0.581186	15.1762			1.16237	19.081	1.16237	9.62236
				4	0.664213	35.0466	0.664213	17.6567			1.2454	18.5839	1.2454	13.1088
				4	0.747239	35.5794	0.747239	19.1207			1.32843	19.1033	1.32843	16.3731
				4	0.830266	35.7346	0.830266	16.8693			1.41145	18.4713	1.41145	20.0598
				4	0.913292	34.8127	0.913292	17.2632			1.49448	19.8409	1.49448	21.7773
				4	0.996319	33.5078	0.996319	15.1641			1.5775	18.0562	1.5775	21.8655
				4	1.07935	34.551	1.07935	13.2923			1.66053	20.3474	1.66053	24.4698
				4	1.16237	36.816	1.16237	11.1265			1.74356	22.5553	1.74356	24.0536
				4	1.2454	39.9936	1.2454	9.18825			1.82658	23.7849	1.82658	25.6784
				4	1.32843	40.9643	1.32843	7.933			1.90961	25.7486	1.90961	23.7332
				4	1.41145	41.5339	1.41145	7.07147			1.99264	28.7984	1.99264	21.8495
				4	1.49448	42.6709	1.49448	5.91599			2.07566	30.5126	2.07566	16.5062
				4	1.5775	42.3595	1.5775	5.90541			2.15869	34.25	2.15869	8
				4	1.66053	39.5503	1.66053	5.21663			2.24172	36.25	2.24172	5.5
				4	1.74356	39.3508	1.74356	5.36221			2.32474	33.75	2.32474	4.25
				4	1.82658	36.3237	1.82658	5.61374			2.40777	33.75	2.40777	4
				4	1.90961	35.194	1.90961	5.09834			2.4908	34.5	2.4908	3.75
				4	1.99264	34.9414	1.99264	5.24036			2.57382	33.06	2.57382	3.67
				4	2.07566	35.3856	2.07566	4.28285			2.65685	35.67	2.65685	2.91
				4	2.15869	31.9845	2.15869	4.20198			2.73988	38.53	2.73988	2.90001
				4	2.24172	31.0025	2.24172	3.67973			2.8229	38.49	2.8229	3.69002
				4	2.32474	30.5442	2.32474	4.05259			2.90593	39.59	2.90593	3.66
				4	2.40777	30.75	2.40777	4.25			2.98896	38.2399	2.98896	2.93999
				4	2.4908	31.75	2.4908	4.25			3.07198	36.3298	3.07198	2.68999
				4	2.57382	31.75	2.57382	5.25			3.15501	31.9298	3.15501	2.45004
				4	2.65685	32.5	2.65685	5.75			3.23804	29.1198	3.23804	3
				4	2.73988	31	2.73988	5.5			3.32106	24.7736	3.32106	2.11525
				4	2.8229	27.8281	2.8229	5.66632			3.40409	22.9693	3.40409	2.06327
				4	2.90593	26.2698	2.90593	5.53686			3.48712	21.7877	3.48712	1.60491
				4	2.98896	25.7328	2.98896	5.27798			3.57014	21.9985	3.57014	2.32322
				4	3.07198	24.7914	3.07198	5.51178			3.65317	20.3964	3.65317	2.85355
				4	3.15501	26.5754	3.15501	6.21173			3.7362	18.8802	3.7362	2.35203
				4	3.23804	25.6753	3.23804	5.91337			3.81922	16.0867	3.81922	2.82557
				4	3.32106	25.9372	3.32106	5.82007			3.90225	16.1566	3.90225	2.44771
				4	3.40409	24.7098	3.40409	6.48679			3.98528	14.5015	3.98528	2.30831
				4	3.48712	23.7914	3.48712	6.76034			4.0683	13.8592	4.0683	2.46021
				4	3.57014	25.8431	3.57014	6.53584			4.15133	14.4117	4.15133	2.09663
				4	3.65317	26.8189	3.65317	6.82019			4.23436	15.6132	4.23436	1.65148
				4	3.7362	28.3969	3.7362	6.02176			4.31738	16.0929	4.31738	1.83744
				4	3.81922	27.4661	3.81922	7.0241			0	28.8168	0	1.97244
				5	0	42.82	0	2			0.0830266	28.7289	0.0830266	2.3428
				5	0.0830266	42.3901	0.0830266	2			0.166053	28.6642	0.166053	2.00433
				5	0.166053	40.2901	0.166053	2.31997			0.24908	27.2381	0.24908	2.83354
				5	0.24908	39.6701	0.24908	2.39998			0.332106	25.0039	0.332106	3.06655
				5	0.332106	41.41	0.332106	2.39002			0.415133	24.2373	0.415133	3.92497
				5	0.415133	39.1602	0.415133	2.26998			0.498159	22.852	0.498159	4.50258
				5	0.498159	39.1501	0.498159	3.06993			0.581186	19.7919	0.581186	4.30094
				5	0.581186	38.81	0.581186	4.12997			0.664213	16.3354	0.664213	5.03541
				5	0.664213	38.3499	0.664213	5.12982			0.747239	15.2811	0.747239	4.99721
				5	0.747239	37.5	0.747239	8.25			0.830266	15.6972	0.830266	4.3118
				5	0.830266	35.75	0.830266	9			0.913292	14.4728	0.913292	4.09851
				5	0.913292	33.75	0.913292	9.75			0.996319	13.8603	0.996319	5.60817
				5	0.996319	33.05	0.996319	12.17			1.07935	14.0889	1.07935	6.88686
				5	1.07935	31.69	1.07935	11.14			1.16237	13.8261	1.16237	8.25327
				5	1.16237	33.07	1.16237	10.99			1.2454	13.1051	1.2454	7.04466
				5	1.2454	34.29	1.2454	10.88			1.32843	16.5856	1.32843	8.1835
				5	1.32843	38.7012	1.32843	11.3855			1.41145	19.1649	1.41145	8.97357
				5	1.41145	41.9787	1.41145	8.59236			1.49448	21.591	1.49448	10.2091
				5	1.49448	49.2303	1.49448	7.58905			1.5775	23.8991	1.5775	10.9213
				5	1.5775	54.897	1.5775	6.63494			1.66053	24.2197	1.66053	9.58099
				5	1.66053	59.4292	1.66053	5.30343			1.74356	23.6674	1.74356	10.8855
				5	1.74356	62.8599	1.74356	5.07219			1.82658	22.2263	1.82658	11.1601
				5	1.82658	59.4165	1.82658	5.3751			1.90961	20.4965	1.90961	11.5459
				5	1.90961	57.6049	1.90961	5.59808			1.99264	20.326	1.99264	12.0464
				5	1.99264	54.9951	1.99264	4.90808			2.07566	20.4603	2.07566	10.3262
				5	2.07566	52.2357	2.07566	3.7659			2.15869	21.7454	2.15869	8.41827
				5	2.15869	49.0337	2.15869	3.37867			2.24172	27.7797	2.24172	6.40466
				5	2.24172	46.9988	2.24172	3.72649			2.32474	32.0011	2.32474	6.02404
				5	2.32474	44.3276	2.32474	3.73315			2.40777	32.9909	2.40777	7.38438
				5	2.40777	43.117	2.40777	3.57279			2.4908	37.5643	2.4908	8.2369
				5	2.4908	42.2383	2.4908	3.96083			2.57382	39.7904	2.57382	8.78713
				5	2.57382	40.9827	2.57382	4.70433			2.65685	40.967	2.65685	6.35574
				5	2.65685	39.2726	2.65685	4.05126			2.73988	44.0344	2.73988	5.06765
				5	2.73988	39.1897	2.73988	3.96434			2.8229	47.0911	2.8229	4.03668
				5	2.8229	39.7608	2.8229	4.47045			2.90593	53.9378	2.90593	4.16269
				5	2.90593	42.7134	2.90593	6.88584			2.98896	54.8269	2.98896	4.04289
				5	2.98896	38.9826	2.98896	8.41082			3.07198	57.4764	3.07198	4.84099
				5	3.07198	39.6268	3.07198	8.7865			3.15501	56.5288	3.15501	4.74848
				5	3.15501	39.7623	3.15501	7.2949			3.23804	55.5334	3.23804	4.76903
				5	3.23804	39.5396	3.23804	6.20747			3.32106	51.2008	3.32106	5.20585
				5	3.32106	42.7658	3.32106	6.72896			3.40409	45.5802	3.40409	6.19188
				5	3.40409	41.8036	3.40409	6.30245			3.48712	47.0592	3.48712	5.33853
				5	3.48712	40.6878	3.48712	6.20029			3.57014	47.5775	3.57014	6.03695
				5	3.57014	41.1679	3.57014	5.26474			3.65317	48.2903	3.65317	5.1773
				5	3.65317	43.4399	3.65317	4.23037			3.7362	45.6245	3.7362	4.83305
				5	3.7362	45.2675	3.7362	3.52095			3.81922	43.2828	3.81922	4.11993
				5	3.81922	44.9655	3.81922	2.97031			3.90225	42.231	3.90225	3.3373
				5	3.90225	47.7647	3.90225	2.64668			3.98528	40.5576	3.98528	3.14519
				5	3.98528	46.2752	3.98528	2.67502			4.0683	37.6628	4.0683	2.63548
				5	4.0683	49.1935	4.0683	2.82105			4.15133	34.3193	4.15133	2.89339
				6	0	52.3368	0	2.24975			4.23436	31.0324	4.23436	2.13069
				6	0.0830266	53.9972	0.0830266	1.84805			4.31738	30.4203	4.31738	2.81066
				6	0.166053	59.0728	0.166053	2.38307			4.40041	30.1813	4.40041	2.43347
				6	0.24908	59.9391	0.24908	2.01997			4.48344	30.619	4.48344	2.22378
				6	0.332106	61.7038	0.332106	3.16744			4.56646	29.3141	4.56646	2.40821
				6	0.415133	61.45	0.415133	3.98209			4.64949	26.3616	4.64949	2.12128
				6	0.498159	60.8676	0.498159	3.52997			4.73252	21.7784	4.73252	1.52434
				6	0.581186	57.092	0.581186	4.49331			4.81554	23.6744	4.81554	2.06897
				6	0.664213	56.102	0.664213	5.2764			4.89857	24.2493	4.89857	2.31623
				6	0.747239	55.2844	0.747239	6.44388			4.9816	25.5323	4.9816	2.52369
				6	0.830266	53.366	0.830266	6.3086			5.06462	26.0804	5.06462	2.7466
				6	0.913292	50.2001	0.913292	6.30759			5.14765	26.561	5.14765	2.9207
				6	0.996319	46.7087	0.996319	7.20001			0	56.141	0	2.73726
				6	1.07935	43.4912	1.07935	8.91152			0.0830266	49.9279	0.0830266	3.15266
				6	1.16237	39.5901	1.16237	10.6403			0.166053	44.9824	0.166053	3.50062
				6	1.2454	44.2208	1.2454	12.1314			0.24908	41.8722	0.24908	2.69558
				6	1.32843	47.5185	1.32843	12.2574			0.332106	39.2176	0.332106	3.07078
				6	1.41145	48.289	1.41145	10.2633			0.415133	36.4539	0.415133	3.27704
				6	1.49448	48.9654	1.49448	7.52387			0.498159	33.901	0.498159	3.95743
				6	1.5775	48.3826	1.5775	6.75016			0.581186	27.5728	0.581186	5.19181
				6	1.66053	43.782	1.66053	4.12394			0.664213	27.0494	0.664213	5.82717
				6	1.74356	46.3533	1.74356	4.8627			0.747239	25.3148	0.747239	5.69051
				6	1.82658	49.9939	1.82658	5.2881			0.830266	25.6498	0.830266	6.68878
				6	1.90961	52.5901	1.90961	5.04556			0.913292	24.7151	0.913292	6.62679
				6	1.99264	54.5681	1.99264	4.08001			0.996319	25.1553	0.996319	10.7599
				6	2.07566	59.0276	2.07566	3.50602			1.07935	24.2861	1.07935	9.84161
				6	2.15869	63.6784	2.15869	3.36436			1.16237	23.4736	1.16237	9.352
				6	2.24172	70.5229	2.24172	2.7166			1.2454	23.4861	1.2454	10.1457
				6	2.32474	76.0822	2.32474	2.44653			1.32843	24.227	1.32843	8.51915
				6	2.40777	78.2052	2.40777	2.43504			1.41145	24.0785	1.41145	8.01815
				6	2.4908	73.8799	2.4908	2.46546			1.49448	25.847	1.49448	6.833
				6	2.57382	68.8288	2.57382	2.59511			1.5775	28.6375	1.5775	6.55345
				6	2.65685	62.3737	2.65685	1.79403			1.66053	28.5944	1.66053	6.80902
				6	2.73988	57.9888	2.73988	2.12861			1.74356	27.0674	1.74356	6.3723
				6	2.8229	53.5816	2.8229	2.68825			1.82658	24.0979	1.82658	5.13771
				6	2.90593	51.1786	2.90593	3.11138			1.90961	20.6101	1.90961	5.00202
				6	2.98896	49.1113	2.98896	3.28687			1.99264	13.2457	1.99264	3.11804
				6	3.07198	51.3924	3.07198	3.29139			2.07566	12.6625	2.07566	2.91459
				6	3.15501	53.1842	3.15501	3.31333			2.15869	12.2299	2.15869	2.50902
				6	3.23804	56.25	3.23804	4.25			2.24172	13.7182	2.24172	2.59559
				6	3.32106	57.5	3.32106	4.25			2.32474	13.9115	2.32474	1.97376
				6	3.40409	58.25	3.40409	3.25			2.40777	14.7842	2.40777	1.33804
				6	3.48712	58.25	3.48712	3.75			2.4908	15.3883	2.4908	1.51868
				6	3.57014	56.75	3.57014	4			2.57382	16.5514	2.57382	1.66686
				6	3.65317	56.5	3.65317	3.5			2.65685	18.7262	2.65685	1.76064
				6	3.7362	57.75	3.7362	3.75			2.73988	20.7582	2.73988	1.63655
				6	3.81922	57.8992	3.81922	3.69831			2.8229	25.6967	2.8229	2.37386
				6	3.90225	57.5048	3.90225	3.4662			2.90593	28.5022	2.90593	2.73719
				6	3.98528	54.68	3.98528	2.64545			2.98896	29.4799	2.98896	2.73849
				6	4.0683	53.3962	4.0683	2.26505			3.07198	30.5183	3.07198	2.25535
				6	4.15133	46.7812	4.15133	3.07088			3.15501	33.0616	3.15501	2.28993
				6	4.23436	42.3771	4.23436	2.29695			3.23804	31.4523	3.23804	1.57255
				6	4.31738	39.3884	4.31738	1.76375			3.32106	37.5464	3.32106	2.36151
				6	4.40041	38.3037	4.40041	2.20363			3.40409	43.7584	3.40409	1.72428
				6	4.48344	41.6	4.48344	1.40344			3.48712	46.5129	3.48712	1.83728
				6	4.56646	42.9674	4.56646	1.92083			3.57014	48.7353	3.57014	1.6255
				7	0	31.8619	0	2.79184			3.65317	45.75	3.65317	1.5
				7	0.0830266	33.3416	0.0830266	2.37976			3.7362	44.75	3.7362	1.5
				7	0.166053	34.9353	0.166053	2.37907			3.81922	45.75	3.81922	1.75
				7	0.24908	35.8344	0.24908	1.9701			3.90225	48	3.90225	1.5
				7	0.332106	34.0999	0.332106	2.27879			3.98528	47.25	3.98528	1.5
				7	0.415133	37.4776	0.415133	1.95848			4.0683	42.543	4.0683	1.30623
				7	0.498159	37.9362	0.498159	2.20573			4.15133	43.7457	4.15133	2.15
				7	0.581186	40.1281	0.581186	2.96816			4.23436	40.7014	4.23436	1.91459
				7	0.664213	41.9802	0.664213	3.44906			4.31738	32.1836	4.31738	1.83094
				7	0.747239	42.3612	0.747239	3.55358			4.40041	38.0496	4.40041	2.7683
				7	0.830266	40.1008	0.830266	4.27379			4.48344	44.5655	4.48344	2.42714
				7	0.913292	42.5624	0.913292	4.80167			4.56646	52.5066	4.56646	2.23593
				7	0.996319	45.2154	0.996319	4.35546			4.64949	59.2179	4.64949	1.802
				7	1.07935	46.6793	1.07935	5.24283			4.73252	62.8145	4.73252	1.93737
				7	1.16237	45.7452	1.16237	4.62905			4.81554	64.7613	4.81554	2.30576
				7	1.2454	48.046	1.2454	4.84401			0	38.0994	0	2.33995
				7	1.32843	51.4439	1.32843	4.68578			0.0830266	40.9143	0.0830266	2.22293
				7	1.41145	53.6366	1.41145	5.71181			0.166053	43.0577	0.166053	2.27074
				7	1.49448	55.6772	1.49448	4.47788			0.24908	43.5584	0.24908	2.24557
				7	1.5775	56.7441	1.5775	3.91051			0.332106	41.4065	0.332106	1.73209
				7	1.66053	53.7798	1.66053	2.39868			0.415133	39.0587	0.415133	2.20165
				7	1.74356	45.0493	1.74356	1.89205			0.498159	38.2825	0.498159	2.4859
				7	1.82658	50.5866	1.82658	2.43319			0.581186	38.5628	0.581186	2.95588
				7	1.90961	57.4169	1.90961	2.45867			0.664213	36.0283	0.664213	3.3439
				7	1.99264	61.3278	1.99264	2.32604			0.747239	33.906	0.747239	4.83812
				7	2.07566	62.484	2.07566	2.09213			0.830266	32.4526	0.830266	5.40116
				7	2.15869	62.9388	2.15869	3.20562			0.913292	31.3416	0.913292	6.03204
				7	2.24172	60.1291	2.24172	3.39529			0.996319	30.463	0.996319	4.84056
				7	2.32474	50.9911	2.32474	3.69006			1.07935	28.5587	1.07935	3.92416
				7	2.40777	47.063	2.40777	3.77051			1.16237	26.0982	1.16237	4.66772
				7	2.4908	36.9838	2.4908	4.90343			1.2454	23.6505	1.2454	5.15496
				7	2.57382	33.5294	2.57382	5.47279			1.32843	21.5288	1.32843	5.93185
				7	2.65685	31.955	2.65685	5.1871			1.41145	18.7171	1.41145	5.98252
				7	2.73988	30.863	2.73988	5.85817			1.49448	13.3515	1.49448	5.36326
				7	2.8229	30.8508	2.8229	6.43943			1.5775	12.2388	1.5775	5.02863
				7	2.90593	31.25	2.90593	7.5			1.66053	11.7217	1.66053	4.3511
				7	2.98896	27.9052	2.98896	9.47006			1.74356	11.0814	1.74356	4.03184
				7	3.07198	26.356	3.07198	7.76495			1.82658	10.7063	1.82658	3.98711
				7	3.15501	27.6221	3.15501	6.0684			1.90961	10.9024	1.90961	3.94123
				7	3.23804	30.1927	3.23804	4.98473			1.99264	10.9693	1.99264	4.88159
				7	3.32106	34.4381	3.32106	3.08642			2.07566	11.3766	2.07566	4.67342
				7	3.40409	34.9829	3.40409	3.1727			2.15869	13.8485	2.15869	4.99945
				7	3.48712	37.2082	3.48712	3.92617			2.24172	15.6148	2.24172	4.5007
				7	3.57014	37.2733	3.57014	3.48443			2.32474	17.3562	2.32474	5.75164
				7	3.65317	36.9665	3.65317	3.2137			2.40777	19.2901	2.40777	5.21053
				7	3.7362	36.3278	3.7362	2.53003			2.4908	21.7537	2.4908	5.76135
				7	3.81922	35.6926	3.81922	2.33582			2.57382	23.7233	2.57382	5.38221
				8	0	23.8318	0	3.28586			2.65685	27.2416	2.65685	4.17639
				8	0.0830266	23.4189	0.0830266	3.28378			2.73988	30.1541	2.73988	3.71738
				8	0.166053	23.1737	0.166053	3.16063			2.8229	33.0999	2.8229	3.03131
				8	0.24908	23.4587	0.24908	3.101			2.90593	34.6028	2.90593	2.76673
				8	0.332106	23.4569	0.332106	3.45252			2.98896	34.4496	2.98896	2.42441
				8	0.415133	22.9128	0.415133	3.64422			3.07198	37.4498	3.07198	2.64645
				8	0.498159	25.358	0.498159	3.21506			3.15501	38.6176	3.15501	2.875
				8	0.581186	25.3868	0.581186	3.08882			3.23804	38.6694	3.23804	2.45711
				8	0.664213	24.8111	0.664213	4.50346			3.32106	40.1598	3.32106	3.40299
				8	0.747239	24.357	0.747239	5.16278			3.40409	42.5358	3.40409	3.24534
				8	0.830266	24.2545	0.830266	5.91401			3.48712	44.1731	3.48712	2.87158
				8	0.913292	24.635	0.913292	5.25042			3.57014	45.8069	3.57014	3.16613
				8	0.996319	25.2217	0.996319	5.20849			3.65317	46.25	3.65317	3.5
				8	1.07935	25.9511	1.07935	4.57274			3.7362	44.75	3.7362	3
				8	1.16237	24.1764	1.16237	3.95			3.81922	43.4973	3.81922	3.175
				8	1.2454	25.4084	1.2454	3.30279			3.90225	40.9465	3.90225	2.99792
				8	1.32843	25.2459	1.32843	2.53198			3.98528	35.0425	3.98528	3.00132
				8	1.41145	25.6318	1.41145	1.93752			4.0683	32.7405	4.0683	2.35274
				8	1.49448	27.3646	1.49448	1.88754			4.15133	32.3069	4.15133	2.3966
				8	1.5775	29.5159	1.5775	2.62881			4.23436	32.8257	4.23436	2.54397
				8	1.66053	30.8161	1.66053	3.03011			4.31738	33.6059	4.31738	2.19157
				8	1.74356	33.5	1.74356	2.75			4.40041	37.4485	4.40041	2.11502
				8	1.82658	34.5	1.82658	4.75			0	44.1324	0	3.29104
				8	1.90961	37.75	1.90961	4.75			0.0830266	41.179	0.0830266	2.52879
				8	1.99264	38.5	1.99264	5			0.166053	38.4545	0.166053	3.00971
				8	2.07566	41.5	2.07566	6.5			0.24908	35.0471	0.24908	3.03307
				8	2.15869	44.2396	2.15869	7.72384			0.332106	32.6026	0.332106	3.77323
				8	2.24172	46.4301	2.24172	8.92167			0.415133	28.7873	0.415133	4.75519
				8	2.32474	48.1215	2.32474	10.4667			0.498159	26.2814	0.498159	5.46506
				8	2.40777	48.5427	2.40777	10.8541			0.581186	25.63	0.581186	6.3899
				8	2.4908	50.875	2.4908	10.638			0.664213	25.0129	0.664213	6.24793
				8	2.57382	52.8707	2.57382	11.468			0.747239	24.6032	0.747239	6.79739
				8	2.65685	52.6061	2.65685	12.3242			0.830266	24.0403	0.830266	8.74607
				8	2.73988	52.7546	2.73988	13.7832			0.913292	24.1357	0.913292	12.1283
				8	2.8229	53.9633	2.8229	13.6548			0.996319	23.559	0.996319	11.5407
				8	2.90593	50.0292	2.90593	12.8981			1.07935	23.8756	1.07935	11.3573
				8	2.98896	48.004	2.98896	10.2473			1.16237	24.2511	1.16237	10.2048
				8	3.07198	46.8211	3.07198	9.19134			1.2454	23.715	1.2454	9.00734
				8	3.15501	45.8539	3.15501	8.68753			1.32843	25.3231	1.32843	7.1503
				8	3.23804	44.0044	3.23804	6.98146			1.41145	28.5695	1.41145	6.55178
				8	3.32106	40.3714	3.32106	8.27361			1.49448	28.9482	1.49448	6.81434
				8	3.40409	39.9733	3.40409	5.97704			1.5775	27.7233	1.5775	6.44302
				8	3.48712	37.92	3.48712	5.69827			1.66053	20.8352	1.66053	5.40367
				8	3.57014	36.3142	3.57014	5.20563			1.74356	18.4727	1.74356	4.6496
				8	3.65317	34.9369	3.65317	4.04055			1.82658	16.2047	1.82658	3.74663
				8	3.7362	33.3486	3.7362	3.66419			1.90961	13.5129	1.90961	3.06669
				8	3.81922	30.3619	3.81922	3.69997			1.99264	12.649	1.99264	2.88237
				8	3.90225	29.9225	3.90225	3.00807			2.07566	11.9579	2.07566	2.53829
				9	0	14.5544	0	1.4055			0	50.2733	0	2.54957
				9	0.0830266	15.3436	0.0830266	1.49793			0.0830266	54.6859	0.0830266	2.73499
				9	0.166053	16.4883	0.166053	2.04171			0.166053	59.913	0.166053	2.6693
				9	0.24908	17.7611	0.24908	1.8639			0.24908	61.881	0.24908	2.19828
				9	0.332106	17.521	0.332106	1.259			0.332106	65.62	0.332106	2.23184
				9	0.415133	18.0959	0.415133	1.33922			0.415133	65.662	0.415133	1.63949
				9	0.498159	18.1437	0.498159	1.32188			0.498159	64.3387	0.498159	1.94993
				9	0.581186	17.6867	0.581186	1.19618			0.581186	62.5008	0.581186	1.37528
				9	0.664213	16.4917	0.664213	1.64413			0.664213	59.7634	0.664213	1.49402
				9	0.747239	16.9613	0.747239	2.22618			0.747239	55.4507	0.747239	1.16458
				9	0.830266	17.5	0.830266	2.25			0.830266	54.7235	0.830266	1.37983
				9	0.913292	18.5	0.913292	3			0.913292	55.6876	0.913292	1.37017
				9	0.996319	19	0.996319	2.5			0.996319	57.4546	0.996319	1.2936
				9	1.07935	18.75	1.07935	3			1.07935	57.143	1.07935	1.46753
				9	1.16237	17	1.16237	2.75			1.16237	62.8193	1.16237	2.2839
				9	1.2454	13.9333	1.2454	3.65557			1.2454	67.2987	1.2454	2.31254
				9	1.32843	15.1826	1.32843	3.67083			1.32843	69.4107	1.32843	2.92136
				9	1.41145	16.007	1.41145	3.92229			1.41145	71.132	1.41145	3.04038
				9	1.49448	16.3283	1.49448	4.42568			1.49448	73.7004	1.49448	3.19123
				9	1.5775	18.1205	1.5775	3.98304			1.5775	73.5358	1.5775	3.45545
				9	1.66053	19.7617	1.66053	3.62226			1.66053	82.2916	1.66053	3.26478
				9	1.74356	21.2715	1.74356	4.56398			1.74356	81.8376	1.74356	2.62728
				9	1.82658	23.0316	1.82658	4.65001			1.82658	80.5386	1.82658	2.67585
				9	1.90961	26.3206	1.90961	4.84811			1.90961	79.4418	1.90961	1.76471
				9	1.99264	28.6178	1.99264	4.44161			1.99264	79.8543	1.99264	1.67213
				9	2.07566	32.3024	2.07566	4.42056			2.07566	82.3136	2.07566	1.90375
				9	2.15869	35.1376	2.15869	4.22915			2.15869	74.605	2.15869	2.36338
				9	2.24172	37.4878	2.24172	4.85806			2.24172	67.5039	2.24172	2.06075
				9	2.32474	38.4599	2.32474	4.69039			2.32474	58.0369	2.32474	2.03341
				9	2.40777	39.3289	2.40777	3.74063			2.40777	50.5083	2.40777	2.32343
				9	2.4908	37.9649	2.4908	3.76327			2.4908	44.8643	2.4908	2.92536
				9	2.57382	36.8168	2.57382	4.24283			2.57382	40.7694	2.57382	3.19763
				9	2.65685	36.3798	2.65685	5.67525			2.65685	34.576	2.65685	3.48766
				9	2.73988	35.3392	2.73988	5.6502			2.73988	33.6019	2.73988	4.1416
				9	2.8229	34.323	2.8229	5.69274			2.8229	33.7139	2.8229	3.51808
				9	2.90593	32.98	2.90593	5.27065			2.90593	33.3294	2.90593	2.63832
				9	2.98896	30.1871	2.98896	4.28509			2.98896	34.9707	2.98896	2.34677
				9	3.07198	28.8009	3.07198	3.57538			3.07198	37.6109	3.07198	2.30429
				9	3.15501	27.3727	3.15501	3.78944			3.15501	40.0091	3.15501	2.78445
				9	3.23804	27.3219	3.23804	4.96283			3.23804	42.6124	3.23804	2.95077
				9	3.32106	25.2282	3.32106	5.52117			3.32106	49.25	3.32106	3
				9	3.40409	20.0625	3.40409	4.92565			3.40409	50	3.40409	3
				9	3.48712	18.6704	3.48712	5.65648			3.48712	52	3.48712	2.5
				9	3.57014	17.0649	3.57014	6.20861			3.57014	54.5	3.57014	2.75
				9	3.65317	15.865	3.65317	6.13288			3.65317	53.5	3.65317	3
				9	3.7362	15.1652	3.7362	5.45968			3.7362	54	3.7362	2.5
				9	3.81922	16.2992	3.81922	5.39377			3.81922	56.5	3.81922	2
				9	3.90225	17.9129	3.90225	5.27918			3.90225	58.5	3.90225	2.25
				9	3.98528	19.9053	3.98528	4.29608			3.98528	57.5	3.98528	1.75
				9	4.0683	18.9188	4.0683	4.03266			4.0683	57	4.0683	1.75
				9	4.15133	20.077	4.15133	3.5139			4.15133	58	4.15133	1.5
				9	4.23436	20.0136	4.23436	3.15328			4.23436	52.75	4.23436	1.5
				9	4.31738	17.843	4.31738	2.68371			4.31738	54.25	4.31738	1.75
				9	4.40041	18.3934	4.40041	1.70861			4.40041	47.6056	4.40041	1.69039
				9	4.48344	17.1832	4.48344	2.03211			4.48344	49.873	4.48344	1.63354
				9	4.56646	16.9824	4.56646	1.56086			4.56646	52.7485	4.56646	2.13076
				10	0	25.3154	0	1.14785			4.64949	52.2214	4.64949	1.89246
				10	0.0830266	22.9116	0.0830266	1.11865			4.73252	51.8715	4.73252	2.41332
				10	0.166053	21.4354	0.166053	1.05901			4.81554	48.1706	4.81554	2.44514
				10	0.24908	18.4234	0.24908	1.25542			0	57.9903	0	1.71216
				10	0.332106	17.3594	0.332106	0.895241			0.0830266	62.3448	0.0830266	1.80148
				10	0.415133	16.1678	0.415133	0.994468			0.166053	66.4208	0.166053	2.16485
				10	0.498159	16.9507	0.498159	1.02361			0.24908	64.517	0.24908	2.263
				10	0.581186	18.7305	0.581186	1.24721			0.332106	64.485	0.332106	1.90417
				10	0.664213	19.5784	0.664213	1.12427			0.415133	63.355	0.415133	1.89348
				10	0.747239	19.6724	0.747239	0.908358			0.498159	62.7376	0.498159	1.56702
				10	0.830266	21.6653	0.830266	1.37838			0.581186	62.1371	0.581186	1.67826
				10	0.913292	28.7385	0.913292	1.07708			0.664213	60.8631	0.664213	1.63284
				10	0.996319	32.4372	0.996319	1.13585			0.747239	58.25	0.747239	2.75
				10	1.07935	34.1512	1.07935	1.63793			0.830266	63.25	0.830266	3
				10	1.16237	40.1439	1.16237	1.61546			0.913292	61.5	0.913292	2.25
				10	1.2454	44.8824	1.2454	1.9102			0.996319	62.5	0.996319	2.25
				10	1.32843	51.7551	1.32843	1.94221			1.07935	58.75	1.07935	2.25
				10	1.41145	51.4605	1.41145	1.60083			1.16237	60.25	1.16237	2.5
				10	1.49448	50.5006	1.49448	1.7778			1.2454	56.75	1.2454	2.75
				10	1.5775	48.8218	1.5775	1.84987			1.32843	53.9255	1.32843	2.6759
				10	1.66053	49.1803	1.66053	1.30484			1.41145	50.4752	1.41145	3.24136
				10	1.74356	47.6534	1.74356	1.18006			1.49448	49.1415	1.49448	3.46745
				10	1.82658	47.0313	1.82658	1.53735			1.5775	49.7215	1.5775	4.36128
				10	1.90961	48.6549	1.90961	1.56867			1.66053	48.599	1.66053	4.65962
				10	1.99264	48.5744	1.99264	1.57536			1.74356	48.8521	1.74356	5.1596
				10	2.07566	49.7779	2.07566	1.71923			1.82658	45.9503	1.82658	5.41084
				10	2.15869	50.5323	2.15869	1.21564			1.90961	38.5285	1.90961	6.46804
				10	2.24172	49.3763	2.24172	1.62808			1.99264	35.0097	1.99264	6.42015
				10	2.32474	49.6078	2.32474	1.54463			2.07566	33.9076	2.07566	6.10832
				10	2.40777	48.3357	2.40777	1.97835			2.15869	33.0271	2.15869	5.76686
				10	2.4908	47.0465	2.4908	1.46338			2.24172	31.6584	2.24172	5.07043
				10	2.57382	48.8712	2.57382	1.49261			2.32474	31.0712	2.32474	4.69164
				10	2.65685	47.1798	2.65685	2.57936			2.40777	27.8122	2.40777	3.84804
				10	2.73988	47.3626	2.73988	2.83981			2.4908	20.5917	2.4908	2.22361
				10	2.8229	47.645	2.8229	2.78053			2.57382	20.8271	2.57382	2.71806
				10	2.90593	46.8752	2.90593	2.68325			2.65685	20.9999	2.65685	3.18395
				10	2.98896	45.0291	2.98896	2.81143			2.73988	21.3168	2.73988	3.38119
				10	3.07198	40.3985	3.07198	2.8264			2.8229	20.8568	2.8229	3.26688
				10	3.15501	36.6772	3.15501	3.10279			2.90593	22.5155	2.90593	3.0662
				10	3.23804	34.1693	3.23804	3.84296			2.98896	23.8673	2.98896	3.09571
				10	3.32106	28.6993	3.32106	5.70293			3.07198	30.5439	3.07198	4.0562
				10	3.40409	27.9522	3.40409	5.84301			3.15501	33.8976	3.15501	3.22869
				10	3.48712	25.9869	3.48712	6.46993			3.23804	36.5076	3.23804	3.4042
				10	3.57014	21.6826	3.57014	6.79069			3.32106	39.3271	3.32106	3.24105
				10	3.65317	23.3766	3.65317	7.53551			3.40409	43.8404	3.40409	2.43035
				10	3.7362	23.1589	3.7362	7.43984			3.48712	47.1155	3.48712	1.90082
				10	3.81922	23.4841	3.81922	6.44281			3.57014	50.1263	3.57014	1.8947
				10	3.90225	24.8225	3.90225	4.37368			3.65317	51.2843	3.65317	1.78517
				10	3.98528	24.9177	3.98528	4.24981			3.7362	53.3102	3.7362	1.90914
				10	4.0683	25.75	4.0683	2.25			3.81922	54.1438	3.81922	1.58871
				10	4.15133	27.5	4.15133	2			3.90225	50.3137	3.90225	1.44721
				10	4.23436	29.25	4.23436	1.75			3.98528	53.282	3.98528	1.33541
				10	4.31738	33.25	4.31738	1.5			4.0683	53.7388	4.0683	1.21737
				10	4.40041	36.25	4.40041	1			4.15133	52.03	4.15133	0.981961
				10	4.48344	39	4.48344	1			4.23436	50.4153	4.23436	0.875571
				10	4.56646	37	4.56646	1.25			4.31738	46.5348	4.31738	1.06606
				10	4.64949	37	4.64949	1			4.40041	46.4111	4.40041	1.23756
				11	0	29.6234	0	3.96649			4.48344	43.8826	4.48344	1.24345
				11	0.0830266	29.079	0.0830266	3.94154			4.56646	42.5564	4.56646	1.37355
				11	0.166053	27.3002	0.166053	3.53541			0	45.7538	0	1.46901
				11	0.24908	26.7052	0.24908	3.63975			0.0830266	45.2327	0.0830266	1.9549
				11	0.332106	24.6297	0.332106	3.92713			0.166053	44.2358	0.166053	1.59138
				11	0.415133	23.2723	0.415133	4.09797			0.24908	44.5389	0.24908	1.35389
				11	0.498159	21.8734	0.498159	4.09419			0.332106	42.5671	0.332106	1.01721
				11	0.581186	21.0261	0.581186	4.13601			0.415133	40.0973	0.415133	0.93425
				11	0.664213	19.6832	0.664213	4.13451			0.498159	37.6394	0.498159	1.33213
				11	0.747239	21.6516	0.747239	3.77796			0.581186	35.322	0.581186	2.22049
				11	0.830266	24.2641	0.830266	4.42455			0.664213	34.9297	0.664213	2.53116
				11	0.913292	24.9548	0.913292	4.37693			0.747239	33.9224	0.747239	2.27445
				11	0.996319	25.5099	0.996319	3.51004			0.830266	34.0889	0.830266	1.95641
				11	1.07935	24.847	1.07935	2.6865			0.913292	33.8885	0.913292	2.09268
				11	1.16237	22.8007	1.16237	4.73197			0.996319	33.4857	0.996319	2.38468
				11	1.2454	22.1465	1.2454	4.80903			1.07935	31.1927	1.07935	3.01315
				11	1.32843	22.9521	1.32843	5.21049			1.16237	30.884	1.16237	4.50152
				11	1.41145	22.9457	1.41145	4.2182			1.2454	29.5589	1.2454	5.05576
				11	1.49448	22.7078	1.49448	3.47311			1.32843	28.4505	1.32843	5.86171
				11	1.5775	22.2338	1.5775	3.90745			1.41145	30.75	1.41145	7.25
				11	1.66053	21.2514	1.66053	4.31217			1.49448	28.25	1.49448	5.75
				11	1.74356	22.5836	1.74356	4.29046			1.5775	27.75	1.5775	6
				11	1.82658	21.9159	1.82658	4.42038			1.66053	27.5	1.66053	5.25
				11	1.90961	21.4529	1.90961	4.34188			1.74356	26.5	1.74356	5.25
				11	1.99264	22.8799	1.99264	4.85816			1.82658	26.75	1.82658	4.5
				11	2.07566	23.7728	2.07566	5.39589			1.90961	27.75	1.90961	3
				11	2.15869	24.1328	2.15869	5.53618			1.99264	29	1.99264	3
				11	2.24172	25.4059	2.24172	6.09109			2.07566	30	2.07566	2.5
				11	2.32474	24.9825	2.32474	6.37971			2.15869	30.25	2.15869	2.75
				11	2.40777	24.6549	2.40777	6.77696			2.24172	31.2625	2.24172	3.08914
				11	2.4908	24.03	2.4908	7.26			2.32474	30.8628	2.32474	1.72366
				11	2.57382	23.11	2.57382	8.20001			2.40777	31.1615	2.40777	1.36569
				11	2.65685	21.83	2.65685	9.23998			2.4908	32.1286	2.4908	1.24459
				11	2.73988	20.65	2.73988	9.33998			2.57382	32.1198	2.57382	1.54252
				11	2.8229	20.5	2.8229	10			2.65685	35.5638	2.65685	2.20248
				11	2.90593	21.75	2.90593	10.5			2.73988	36.7279	2.73988	2.49615
				11	2.98896	24.5	2.98896	9			2.8229	37.0636	2.8229	2.27737
				11	3.07198	24.5	3.07198	8			2.90593	38.4702	2.90593	2.88393
				11	3.15501	23.6978	3.15501	5.83717			2.98896	39.7629	2.98896	2.65695
				11	3.23804	23.4497	3.23804	6.27894			3.07198	39.6208	3.07198	3.14887
				11	3.32106	24.805	3.32106	6.72525			3.15501	41.4024	3.15501	2.44252
				11	3.40409	28.264	3.40409	7.39976			3.23804	44.7298	3.23804	2.59352
				11	3.48712	30.1395	3.48712	7.36179			3.32106	44.6859	3.32106	2.6055
				11	3.57014	32.4579	3.57014	6.54824			3.40409	45.0801	3.40409	3.40398
				11	3.65317	32.873	3.65317	5.84341			3.48712	46.4325	3.48712	5.5587
				11	3.7362	32.8784	3.7362	5.21119			3.57014	46.3162	3.57014	5.8602
				11	3.81922	33.2465	3.81922	3.74443			3.65317	43.8643	3.65317	6.35611
				11	3.90225	32.5794	3.90225	3.77289			3.7362	42.1433	3.7362	7.00371
				12	0	23.6577	0	4.09806			3.81922	39.8159	3.81922	8.49112
				12	0.0830266	23.2318	0.0830266	3.42528			3.90225	39.2825	3.90225	11.2966
				12	0.166053	22.0549	0.166053	3.45121			3.98528	37.508	3.98528	13.1465
				12	0.24908	23.6239	0.24908	3.48509			4.0683	38.4527	4.0683	12.5953
				12	0.332106	21.8849	0.332106	3.76747			4.15133	40	4.15133	10
				12	0.415133	22.4614	0.415133	3.63755			4.23436	41	4.23436	10.25
				12	0.498159	22.8471	0.498159	3.38028			4.31738	39.5	4.31738	12
				12	0.581186	24.9405	0.581186	4.21278			4.40041	41.75	4.40041	13.75
				12	0.664213	22.9085	0.664213	4.02081			4.48344	41.75	4.48344	15.5
				12	0.747239	22.0209	0.747239	4.45542			4.56646	41.75	4.56646	11.25
				12	0.830266	20.8197	0.830266	3.6592			4.64949	40.25	4.64949	10.25
				12	0.913292	20.8501	0.913292	3.68079			4.73252	40.3652	4.73252	8.66181
				12	0.996319	20.6173	0.996319	3.71438			4.81554	42.1455	4.81554	4.72081
				12	1.07935	22.341	1.07935	4.50279			4.89857	42.5523	4.89857	4.58123
				12	1.16237	22.6444	1.16237	4.4			4.9816	43.3403	4.9816	3.44289
				12	1.2454	22.2126	1.2454	4.29228			5.06462	43.7927	5.06462	2.71469
				12	1.32843	18.672	1.32843	3.41698			0	63.4879	0	0.253613
				12	1.41145	16.9769	1.41145	3.10951			0.0830266	65.0339	0.0830266	0.561321
				12	1.49448	15.9982	1.49448	2.93778			0.166053	67.6646	0.166053	0.433413
				12	1.5775	15.8878	1.5775	2.90677			0.24908	68.5274	0.24908	0.948771
				12	1.66053	16.8185	1.66053	3.0948			0.332106	69.1744	0.332106	0.588692
				12	1.74356	16.4873	1.74356	3.56375			0.415133	69.9133	0.415133	0.534764
				12	1.82658	16.9864	1.82658	3.69142			0.498159	68.8866	0.498159	0.56289
				12	1.90961	19.5	1.90961	4.75			0.581186	66.0643	0.581186	0.863895
				12	1.99264	19	1.99264	5			0.664213	64.947	0.664213	0.927371
				12	2.07566	21.25	2.07566	5			0.747239	63.3434	0.747239	1.16262
				12	2.15869	21.5	2.15869	5.25			0.830266	61.408	0.830266	0.891605
				12	2.24172	22.25	2.24172	5			0.913292	61.2135	0.913292	1.25875
				12	2.32474	23.25	2.32474	3.75			0.996319	61.9151	0.996319	1.29645
				12	2.40777	22.75	2.40777	5			1.07935	60.9385	1.07935	1.69355
				12	2.4908	23	2.4908	5.25			1.16237	61.5515	1.16237	1.99572
				12	2.57382	21.75	2.57382	5			1.2454	63.916	1.2454	2.18705
				12	2.65685	20.1854	2.65685	5.64687			1.32843	62.1132	1.32843	2.48004
				12	2.73988	20.4386	2.73988	6.46934			1.41145	61.1841	1.41145	2.48705
				12	2.8229	20.376	2.8229	7.07044			1.49448	61.7378	1.49448	2.37866
				12	2.90593	21.4122	2.90593	7.21091			1.5775	62.6261	1.5775	2.60229
				12	2.98896	20.1187	2.98896	6.78254			1.66053	63.8575	1.66053	2.57426
				12	3.07198	19.0135	3.07198	6.93383			1.74356	66.5094	1.74356	2.15881
				12	3.15501	15.9175	3.15501	7.8503			1.82658	66.2413	1.82658	1.52683
				12	3.23804	17.2655	3.23804	10.486			1.90961	68.3388	1.90961	1.20551
				12	3.32106	19.8843	3.32106	11.374			1.99264	68.4287	1.99264	1.05578
				12	3.40409	18.3423	3.40409	13.3422			2.07566	67.659	2.07566	1.18818
				12	3.48712	18.5214	3.48712	14.8392			2.15869	68.2584	2.15869	1.11385
				12	3.57014	17.5842	3.57014	18.0239			2.24172	67.1057	2.24172	0.650041
				12	3.65317	14.1088	3.65317	17.4948			2.32474	67.0319	2.32474	0.395811
				12	3.7362	14.7138	3.7362	18.659			2.40777	67.011	2.40777	0.951877
				12	3.81922	17.4277	3.81922	19.6909			2.4908	63.5176	2.4908	0.874194
				12	3.90225	17.6183	3.90225	16.4997			2.57382	54.34	2.57382	0.859998
				12	3.98528	21.0002	3.98528	15.9898			2.65685	50.3901	2.65685	0.730004
				12	4.0683	22.7326	4.0683	17.3431			2.73988	47.0802	2.73988	0.650011
				12	4.15133	28.5996	4.15133	15.7277			2.8229	45.2002	2.8229	0.46
				12	4.23436	32.0105	4.23436	14.7328			2.90593	43.6404	2.90593	0.270013
				12	4.31738	33.2234	4.31738	12.012			2.98896	42.8904	2.98896	0.519961
				12	4.40041	33.86	4.40041	8.33803			3.07198	42.2405	3.07198	0.889985
				12	4.48344	33.2063	4.48344	6.47656			3.15501	40.0606	3.15501	0.84996
				12	4.56646	32.1699	4.56646	4.84656			3.23804	68.8388	3.23804	3.11113
				12	4.64949	29.1948	4.64949	5.0481			3.32106	37.5119	3.32106	2.9622
				13	0	41.1465	0	1.92678			3.40409	37.2554	3.40409	2.72032
				13	0.0830266	36.7981	0.0830266	2.30178			3.48712	38.3307	3.48712	2.81222
				13	0.166053	33.2751	0.166053	2.21446			3.57014	37.5232	3.57014	3.10244
				13	0.24908	31.3186	0.24908	2.10355			3.65317	38.2046	3.65317	2.75595
				13	0.332106	30.2454	0.332106	2.33363			3.7362	37.9419	3.7362	2.49082
				13	0.415133	29.1764	0.415133	2.03312			3.81922	36.3861	3.81922	3.33218
				13	0.498159	26.4033	0.498159	1.86396			3.90225	38.7078	3.90225	3.37855
				13	0.581186	25.584	0.581186	1.67678			3.98528	40.8517	3.98528	3.74159
				13	0.664213	21.9274	0.664213	1.80679			4.0683	43.2516	4.0683	4.19494
				13	0.747239	23.9951	0.747239	1.72036			4.15133	52.2513	4.15133	6.80837
				13	0.830266	25.5666	0.830266	1.89232			4.23436	59.1278	4.23436	7.52084
				13	0.913292	25.3204	0.913292	2.37781			4.31738	61.9874	4.31738	6.63815
				13	0.996319	25.9825	0.996319	2.25835			4.40041	65.6491	4.40041	3.60471
				13	1.07935	27.0105	1.07935	2.58326			4.48344	63.262	4.48344	2.82228
				13	1.16237	27.1487	1.16237	2.90313			4.56646	64.4257	4.56646	1.80735
				13	1.2454	25.9611	1.2454	2.54548			4.64949	66.0129	4.64949	1.36527
				13	1.32843	29.3491	1.32843	2.77239			4.73252	65.5815	4.73252	1.5787
				13	1.41145	31.7485	1.41145	3.21045			4.81554	64.5717	4.81554	1.11157
				13	1.49448	32.4181	1.49448	4.38463			4.89857	64.2347	4.89857	0.986211
				13	1.5775	32.6767	1.5775	4.11667			4.9816	62.8865	4.9816	0.431415
				13	1.66053	34.1587	1.66053	3.98975			5.06462	60.0058	5.06462	0.303168
				13	1.74356	33.5544	1.74356	3.81278			5.14765	59.052	5.14765	0.756669
				13	1.82658	30	1.82658	5			5.23067	55.8433	5.23067	0.614415
				13	1.90961	28.5	1.90961	4.75			5.3137	56.1693	5.3137	0.586956
				13	1.99264	27	1.99264	5.5			5.39673	0	5.39673	0
				13	2.07566	25.25	2.07566	6.25			0	43.9466	0	0.581894
				13	2.15869	24.75	2.15869	8			0.0830266	43.6791	0.0830266	0.73581
				13	2.24172	22	2.24172	6.75			0.166053	44.3876	0.166053	0.474367
				13	2.32474	22.25	2.32474	7.25			0.24908	45.8412	0.24908	0.341526
				13	2.40777	22	2.40777	7.75			0.332106	45.9069	0.332106	0.44308
				13	2.4908	24	2.4908	6.25			0.415133	46.7189	0.415133	0.761569
				13	2.57382	25.75	2.57382	5.75			0.498159	50.3349	0.498159	1.19326
				13	2.65685	32.8964	2.65685	4.2083			0.581186	54.3924	0.581186	1.15679
				13	2.73988	35.7529	2.73988	4.92264			0.664213	57.09	0.664213	1.05873
				13	2.8229	37.0188	2.8229	6.07352			0.747239	61.4144	0.747239	1.03617
				13	2.90593	39.5735	2.90593	6.77025			0.830266	61.9405	0.830266	1.14204
				13	2.98896	41.7606	2.98896	6.85257			0.913292	61.4112	0.913292	1.55774
				13	3.07198	43.5799	3.07198	7.98311			0.996319	60.1449	0.996319	2.02177
				13	3.15501	51.9977	3.15501	10.767			1.07935	57.007	1.07935	2.56884
				13	3.23804	54.9186	3.23804	11.1059			1.16237	53.6663	1.16237	2.4954
				13	3.32106	55.7658	3.32106	9.38979			1.2454	46	1.2454	2.5
				13	3.40409	55.8347	3.40409	8.55529			1.32843	49.25	1.32843	4
				13	3.48712	57.2587	3.48712	8.05095			1.41145	57	1.41145	5.25
				13	3.57014	55.5141	3.57014	7.20736			1.49448	62.8236	1.49448	9.29801
				13	3.65317	53.5	3.65317	7.25			1.5775	67.709	1.5775	8.36605
				13	3.7362	51.5	3.7362	6.25			1.66053	71.6831	1.66053	7.05771
				13	3.81922	50.25	3.81922	6			1.74356	75.3085	1.74356	5.10589
				13	3.90225	48	3.90225	7.75			1.82658	77.0247	1.82658	4.78168
				13	3.98528	44.3447	3.98528	7.21085			1.90961	76.9973	1.90961	3.80834
				13	4.0683	43.4113	4.0683	6.84584			1.99264	75.3447	1.99264	4.0161
				13	4.15133	41.3495	4.15133	6.27829			2.07566	74.5558	2.07566	2.65407
				13	4.23436	39.9576	4.23436	6.88452			2.15869	72.4872	2.15869	2.55022
				13	4.31738	40.3285	4.31738	6.33013			2.24172	69.9894	2.24172	2.65277
				13	4.40041	44.2182	4.40041	6.37148			2.32474	68.538	2.32474	3.00466
				13	4.48344	47.0324	4.48344	4.99844			2.40777	71.6577	2.40777	2.71482
				13	4.56646	52.3749	4.56646	4.79948			2.4908	71.3826	2.4908	2.46406
				13	4.64949	54.4405	4.64949	4.5758			2.57382	73.0652	2.57382	2.3601
				13	4.73252	55.3196	4.73252	3.51015			2.65685	75	2.65685	2.25
				13	4.81554	58.3049	4.81554	2.92591			2.73988	76.75	2.73988	3.25
				13	4.89857	60.9993	4.89857	3.50209			2.8229	76.25	2.8229	4.25
				13	4.9816	63.6335	4.9816	2.94645			2.90593	76	2.90593	4.25
				13	5.06462	61.3672	5.06462	3.52453			2.98896	75.75	2.98896	4.25
				13	5.14765	59.8454	5.14765	2.81534			3.07198	74.75	3.07198	3.25
				13	5.23067	57.2443	5.23067	2.52599			3.15501	72.25	3.15501	3
				14	0	21.2454	0	1.25187			3.23804	74.5	3.23804	2.75
				14	0.0830266	23.7422	0.0830266	1.2323			3.32106	74.75	3.32106	2.25
				14	0.166053	24.1962	0.166053	1.04564			3.40409	74.6853	3.40409	1.98803
				14	0.24908	25.363	0.24908	1.21967			3.48712	72.9704	3.48712	2.12496
				14	0.332106	25.0119	0.332106	0.64574			3.57014	74.2095	3.57014	2.52525
				14	0.415133	24.9969	0.415133	0.376337			3.65317	70.6432	3.65317	2.61273
				14	0.498159	23.9536	0.498159	0.71113			3.7362	69.6362	3.7362	2.87232
				14	0.581186	22.7704	0.581186	0.691107			3.81922	68.2461	3.81922	1.66382
				14	0.664213	23.8415	0.664213	1.25057			3.90225	64.366	3.90225	0.981141
				14	0.747239	21.5332	0.747239	1.27764			3.98528	62.4939	3.98528	0.800397
				14	0.830266	18.7902	0.830266	1.27669			4.0683	58.8854	4.0683	1.6419
				14	0.913292	18.1789	0.913292	1.4597			4.15133	56.7341	4.15133	1.40767
				14	0.996319	16.4395	0.996319	2.08141			4.23436	54.61	4.23436	1.13551
				14	1.07935	14.325	1.07935	1.95193			4.31738	51.2473	4.31738	1.16462
				14	1.16237	13.2387	1.16237	1.81218			4.40041	50.2558	4.40041	1.10355
				14	1.2454	13.0787	1.2454	1.99581			4.48344	47.2219	4.48344	1.18935
				14	1.32843	13.0507	1.32843	2.34786			4.56646	45.2234	4.56646	0.78402
				14	1.41145	14	1.41145	3.75			4.64949	43.7863	4.64949	0.814355
				14	1.49448	16.25	1.49448	4.5			4.73252	41.7224	4.73252	0.695943
				14	1.5775	19.5	1.5775	5.25			4.81554	41.8366	4.81554	0.783109
				14	1.66053	21.5	1.66053	4.5			4.89857	41.9091	4.89857	0.847925
				14	1.74356	24.5	1.74356	3.75			0	118.75	0	7
				14	1.82658	22.5	1.82658	3.75			0.0830266	118.5	0.0830266	5.5
				14	1.90961	21.25	1.90961	4			0.166053	121.75	0.166053	6
				14	1.99264	19.4368	1.99264	3.42453			0.24908	125.24	0.24908	5.32015
				14	2.07566	19.1686	2.07566	3.07647			0.332106	130.251	0.332106	5.81671
				14	2.15869	19.9162	2.15869	2.94914			0.415133	132.38	0.415133	4.73625
				14	2.24172	21.3056	2.24172	2.55755			0.498159	134.591	0.498159	4.50344
				14	2.32474	21.6876	2.32474	2.01853			0.581186	137.492	0.581186	5.04242
				14	2.40777	23.1761	2.40777	1.91431			0.664213	143.115	0.664213	5.80324
				14	2.4908	25.5764	2.4908	1.71297			0.747239	144.053	0.747239	7.14714
				14	2.57382	25.5362	2.57382	1.55835			0.830266	136	0.830266	8
				14	2.65685	30.1243	2.65685	1.40545			0.913292	128.75	0.913292	10
				14	2.73988	32.2114	2.73988	1.01649			0.996319	127.25	0.996319	11.75
				14	2.8229	33.9829	2.8229	1			1.07935	123.25	1.07935	12.5
				14	2.90593	35.4313	2.90593	1			1.16237	117.75	1.16237	14.5
				14	2.98896	35.7606	2.98896	0.928108			1.2454	118.308	1.2454	11.0771
				14	3.07198	36.9676	3.07198	1.09275			1.32843	122.794	1.32843	10.6876
				14	3.15501	33.75	3.15501	1.25			1.41145	130.486	1.41145	10.6543
				14	3.23804	32.75	3.23804	2.25			1.49448	140.293	1.49448	10.8044
				14	3.32106	30.25	3.32106	1.25			1.5775	145.638	1.5775	10.464
				14	3.40409	29.75	3.40409	1.75			1.66053	146.425	1.66053	8.89171
				14	3.48712	28.75	3.48712	2			1.74356	147.414	1.74356	9.57632
				14	3.57014	26.5	3.57014	1.5			1.82658	151.068	1.82658	10.5226
				14	3.65317	25.6332	3.65317	1.98678			1.90961	150.292	1.90961	9.03625
				14	3.7362	24.7345	3.7362	2.07497			1.99264	152.975	1.99264	8.73838
				14	3.81922	22.3891	3.81922	2.8491			2.07566	157.154	2.07566	8.37132
				14	3.90225	21.6876	3.90225	3.37054			2.15869	164.5	2.15869	8.75
				14	3.98528	20.25	3.98528	2.5			2.24172	163.5	2.24172	7.75
				14	4.0683	20.5	4.0683	3.5			2.32474	168.25	2.32474	8.5
				14	4.15133	20.5	4.15133	2.5			2.40777	164	2.40777	8.5
				14	4.23436	18.25	4.23436	2.75			2.4908	163.5	2.4908	11.25
				14	4.31738	19	4.31738	2.5			2.57382	153.056	2.57382	8.03118
				14	4.40041	20.5	4.40041	2.75			2.65685	144.714	2.65685	7.9022
				14	4.48344	21.75	4.48344	2			2.73988	131.904	2.73988	7.6316
				14	4.56646	27	4.56646	2.5			2.8229	119.418	2.8229	6.07271
				14	4.64949	27	4.64949	1.75			2.90593	107.426	2.90593	6.3397
				14	4.73252	25.75	4.73252	1.5			2.98896	91.7531	2.98896	6.58397
				14	4.81554	24	4.81554	2			3.07198	93.3585	3.07198	5.46593
				14	4.89857	20.19	4.89857	1.67			3.15501	93.2877	3.15501	5.72968
				14	4.9816	20.07	4.9816	1.52			3.23804	90.4489	3.23804	5.10415
				14	5.06462	20.26	5.06462	1.08			3.32106	86.25	3.32106	4.5
				14	5.14765	21.49	5.14765	1.12			3.40409	80	3.40409	3.5
				14	5.23067	21.92	5.23067	1.08			3.48712	74	3.48712	2.25
				15	0	13.8214	0	1.21082			3.57014	71.75	3.57014	1.5
				15	0.0830266	15.0236	0.0830266	1.59553			3.65317	73.5	3.65317	1.75
				15	0.166053	15.9607	0.166053	1.49441			3.7362	80.75	3.7362	2
				15	0.24908	17.4808	0.24908	1.5049			3.81922	94.4101	3.81922	2.33836
				15	0.332106	20.8303	0.332106	1.39643			3.90225	98.5327	3.90225	1.87735
				15	0.415133	24.9704	0.415133	1.30824			3.98528	107.126	3.98528	2.01282
				15	0.498159	26.9637	0.498159	1.37564			4.0683	111.432	4.0683	2.56821
				15	0.581186	27.1118	0.581186	1.4537			4.15133	114.808	4.15133	2.80208
				15	0.664213	24.6889	0.664213	1.3935			0	174.654	0	3.37554
				15	0.747239	22.9194	0.747239	1.27417			0.0830266	170.414	0.0830266	2.51021
				15	0.830266	20.9062	0.830266	1.31992			0.166053	172.051	0.166053	1.87521
				15	0.913292	20.5852	0.913292	1.11804			0.24908	177.596	0.24908	2.6607
				15	0.996319	20.2399	0.996319	0.761594			0.332106	177.473	0.332106	2.9563
				15	1.07935	22.5152	1.07935	1.21261			0.415133	179.419	0.415133	2.48223
				15	1.16237	22.9268	1.16237	0.770834			0.498159	183.91	0.498159	2.44823
				15	1.2454	24.3037	1.2454	0.689108			0.581186	184.665	0.581186	2.93567
				15	1.32843	26.0258	1.32843	0.864738			0.664213	178.533	0.664213	3.39125
				15	1.41145	26.0392	1.41145	0.610483			0.747239	171.273	0.747239	3.62816
				15	1.49448	26.4218	1.49448	1.09721			0.830266	165.449	0.830266	4.40102
				15	1.5775	28.0171	1.5775	0.96358			0.913292	159.371	0.913292	4.55235
				15	1.66053	31.529	1.66053	0.72919			0.996319	150.15	0.996319	4.65014
				15	1.74356	33.7358	1.74356	0.814338			1.07935	129.957	1.07935	4.30471
				15	1.82658	33.1063	1.82658	1.2272			1.16237	124.791	1.16237	4.96818
				15	1.90961	35.5219	1.90961	1.85512			1.2454	119.854	1.2454	5.18455
				15	1.99264	37.1925	1.99264	1.65343			1.32843	120.553	1.32843	5.44839
				15	2.07566	40.75	2.07566	2.25			1.41145	118.791	1.41145	6.79008
				15	2.15869	43	2.15869	1.75			1.49448	116.303	1.49448	4.49376
				15	2.24172	46	2.24172	2			1.5775	116.155	1.5775	4
				15	2.32474	47	2.32474	3			1.66053	118.115	1.66053	3.33542
				15	2.40777	47.5	2.40777	3			1.74356	119.135	1.74356	3.49244
				15	2.4908	47	2.4908	4.25			1.82658	120.584	1.82658	3.2508
				15	2.57382	45	2.57382	6			1.90961	123	1.90961	3.75
				15	2.65685	42.5267	2.65685	6.02838			1.99264	127.5	1.99264	3.75
				15	2.73988	41.671	2.73988	6.14353			2.07566	125.25	2.07566	2.75
				15	2.8229	40.3432	2.8229	7.11345			2.15869	126	2.15869	3.25
				15	2.90593	39.5805	2.90593	7.20405			2.24172	126.5	2.24172	2.25
				15	2.98896	36.2035	2.98896	9.3882			2.32474	123.5	2.32474	1.75
				15	3.07198	35.9882	3.07198	7.78966			2.40777	123.255	2.40777	2.71967
				15	3.15501	34.9404	3.15501	5.85214			2.4908	121.571	2.4908	2.27688
				15	3.23804	31.7989	3.23804	5.07719			2.57382	122.219	2.57382	2.62957
				15	3.32106	29.411	3.32106	4.26175			2.65685	126.857	2.65685	3.00443
				15	3.40409	27.8691	3.40409	4.67659			2.73988	129.734	2.73988	2.18389
				15	3.48712	29.5227	3.48712	3.91441			2.8229	132.198	2.8229	1.81828
				15	3.57014	31.1822	3.57014	3.93162			2.90593	134.49	2.90593	1.73
				15	3.65317	31.2	3.65317	3.2824			2.98896	141.72	2.98896	1.89
				15	3.7362	29.3287	3.7362	3.01565			3.07198	142.71	3.07198	2.02999
				15	3.81922	28.0474	3.81922	2.68551			3.15501	141.91	3.15501	1.27002
				15	3.90225	26.3739	3.90225	2.67702			3.23804	132.106	3.23804	2
				15	3.98528	23.9047	3.98528	2.82518			3.32106	123.288	3.32106	2.77641
				15	4.0683	19.918	4.0683	1.99665			3.40409	112.362	3.40409	3.49165
				15	4.15133	19.4357	4.15133	2.13724			3.48712	101.529	3.48712	5.18141
				15	4.23436	21.2076	4.23436	1.46557			3.57014	104.45	3.57014	6.63014
				15	4.31738	21.5912	4.31738	0.974237			3.65317	107.186	3.65317	6.95135
				15	4.40041	21.8152	4.40041	0.653734			3.7362	114.318	3.7362	7.80353
				15	4.48344	19.75	4.48344	0.5			3.81922	117.584	3.81922	8.47277
				15	4.56646	21	4.56646	0.5			3.90225	126.603	3.90225	9.15533
				15	4.64949	19.75	4.64949	1			3.98528	144.265	3.98528	11.3269
				15	4.73252	20	4.73252	0.75			4.0683	150.949	4.0683	11.3167
				15	4.81554	19.75	4.81554	1			4.15133	161.275	4.15133	10.8126
				15	4.89857	17.75	4.89857	0.25			4.23436	169.532	4.23436	7.91172
				16	0	24.4753	0	1.52649			4.31738	176.955	4.31738	6.00681
				16	0.0830266	25.9477	0.0830266	1.25408			4.40041	180.634	4.40041	5.91775
				16	0.166053	27.081	0.166053	2.16446			4.48344	183.928	4.48344	5.25161
				16	0.24908	29.2348	0.24908	1.99233			4.56646	181.989	4.56646	5.94523
				16	0.332106	28.8087	0.332106	1.57611			0	70.2853	0	2.34293
				16	0.415133	28.5418	0.415133	1.46875			0.0830266	71.0345	0.0830266	2.7702
				16	0.498159	26.7636	0.498159	1.22311			0.166053	73.6545	0.166053	2.97349
				16	0.581186	26.1669	0.581186	1.34265			0.24908	74.5979	0.24908	2.32118
				16	0.664213	24.4426	0.664213	1.83644			0.332106	71.7634	0.332106	2.31629
				16	0.747239	22.2373	0.747239	1.80255			0.415133	69.142	0.415133	2.99568
				16	0.830266	20.6033	0.830266	1.55294			0.498159	66.8447	0.498159	2.57301
				16	0.913292	20.2356	0.913292	1.66328			0.581186	63.0466	0.581186	2.6766
				16	0.996319	20.3325	0.996319	1.4138			0.664213	61.6482	0.664213	3.25782
				16	1.07935	20.645	1.07935	0.745683			0.747239	54.3489	0.747239	5.16548
				16	1.16237	21.0158	1.16237	0.716805			0.830266	54.8202	0.830266	6.54206
				16	1.2454	21.1017	1.2454	0.929873			0.913292	53.9595	0.913292	6.1762
				16	1.32843	20.1257	1.32843	0.706507			0.996319	54.3676	0.996319	6.46185
				16	1.41145	20.7656	1.41145	0.42063			1.07935	56.4677	1.07935	6.9048
				16	1.49448	20.2001	1.49448	0.750147			1.16237	57.8399	1.16237	7.8611
				16	1.5775	18.0244	1.5775	1.19017			1.2454	59.527	1.2454	8.53894
				16	1.66053	16.7685	1.66053	0.772223			1.32843	65.8265	1.32843	8.36766
				16	1.74356	16.3216	1.74356	1.02126			1.41145	69.4719	1.41145	7.95544
				16	1.82658	16.1633	1.82658	1.08975			1.49448	73.4929	1.49448	6.5897
				16	1.90961	16.3873	1.90961	1.25182			1.5775	80.4342	1.5775	4.44454
				16	1.99264	15.9787	1.99264	1.02927			1.66053	83.602	1.66053	4.16423
				16	2.07566	17.1605	2.07566	0.78033			1.74356	84.266	1.74356	5.29963
				16	2.15869	17.7678	2.15869	0.875			1.82658	86.0834	1.82658	5.71299
				16	2.24172	17.6428	2.24172	1.11764			1.90961	89.329	1.90961	5.60727
				16	2.32474	17.6265	2.32474	1.02513			1.99264	92.6222	1.99264	4.9517
				16	2.40777	17.7019	2.40777	0.980711			2.07566	97.6707	2.07566	4.28011
				16	2.4908	18.5178	2.4908	1.34251			2.15869	103.689	2.15869	5.24894
				16	2.57382	19.7331	2.57382	1.40902			2.24172	114.391	2.24172	4.23386
				16	2.65685	20	2.65685	1.5			2.32474	111.764	2.32474	3.97522
				16	2.73988	21.25	2.73988	1.25			2.40777	111.246	2.40777	3.65235
				16	2.8229	22.5	2.8229	1.75			2.4908	107.358	2.4908	4.42432
				16	2.90593	22.25	2.90593	2.25			2.57382	103.547	2.57382	3.74195
				16	2.98896	23	2.98896	2.75			2.65685	99.7016	2.65685	3.65778
				16	3.07198	23.25	3.07198	1.5			2.73988	97.4314	2.73988	3.20236
				16	3.15501	24	3.15501	3.5			2.8229	94.5061	2.8229	2.87899
				16	3.23804	22.5	3.23804	4.25			2.90593	92.0553	2.90593	2.85548
				16	3.32106	22.8671	3.32106	6.22052			2.98896	86.6298	2.98896	2.91151
				16	3.40409	21.7706	3.40409	6.4356			3.07198	84.542	3.07198	2.74376
				16	3.48712	22.5421	3.48712	4.45089			3.15501	82.1276	3.15501	2.44711
				16	3.57014	22.1954	3.57014	4.22839			3.23804	77.612	3.23804	2.4938
				16	3.65317	24.0135	3.65317	4.61931			3.32106	72.6431	3.32106	2.3259
				16	3.7362	25.1508	3.7362	6.79061			3.40409	66.1323	3.40409	3.1548
				16	3.81922	25.102	3.81922	7.87765			3.48712	61.7958	3.48712	2.42718
				16	3.90225	26.4035	3.90225	9.05017			3.57014	60.5958	3.57014	2.48591
				16	3.98528	23.75	3.98528	11			3.65317	57.8757	3.65317	2.19687
				16	4.0683	23.9431	4.0683	7.91412			3.7362	51.7706	3.7362	2.07126
				16	4.15133	26.3205	4.15133	6.56343			3.81922	54.2928	3.81922	2.55067
				16	4.23436	27.5126	4.23436	5.34064			3.90225	52.7979	3.90225	2.83511
				16	4.31738	27.5009	4.31738	3.61916			3.98528	48.3331	3.98528	3.03185
				16	4.40041	27.512	4.40041	3.69095			4.0683	49.593	4.0683	3.16482
				16	4.48344	23.9267	4.48344	4.38525			4.15133	49.7234	4.15133	3.7711
				16	4.56646	21.7957	4.56646	3.41104			4.23436	49.9669	4.23436	3.28659
				16	4.64949	21.3188	4.64949	3.24824			4.31738	48.5571	4.31738	2.82043
				16	4.73252	20.7856	4.73252	2.30335			4.40041	47.6889	4.40041	2.23757
				16	4.81554	22.0353	4.81554	2.12872			4.48344	47.268	4.48344	2.6118
				17	0	22.9343	0	1.63065			4.56646	51.0387	4.56646	2.52984
				17	0.0830266	24.4359	0.0830266	1.67555			4.64949	53.9338	4.64949	2.8472
				17	0.166053	25.9854	0.166053	2.06746			4.73252	56.6592	4.73252	2.64721
				17	0.24908	28.3353	0.24908	1.7834			0	59.0619	0	2.65774
				17	0.332106	29	0.332106	2			0.0830266	60.179	0.0830266	1.76302
				17	0.415133	28.5	0.415133	2.75			0.166053	61.4009	0.166053	1.5749
				17	0.498159	27.25	0.498159	2.25			0.24908	62.0461	0.24908	1.57406
				17	0.581186	27	0.581186	1.75			0.332106	61.6468	0.332106	1.84487
				17	0.664213	27.5	0.664213	1.5			0.415133	62.8701	0.415133	1.65517
				17	0.747239	26.25	0.747239	2.5			0.498159	61.9913	0.498159	1.73586
				17	0.830266	23	0.830266	3			0.581186	62.3116	0.581186	1.69661
				17	0.913292	22.0318	0.913292	3.21622			0.664213	62.794	0.664213	1.47302
				17	0.996319	21.6595	0.996319	3.25			0.747239	64.3999	0.747239	1.44232
				17	1.07935	20.8283	1.07935	3.43367			0.830266	60.6831	0.830266	1.58719
				17	1.16237	21.4595	1.16237	3.73695			0.913292	54.6888	0.913292	1.76467
				17	1.2454	21.2619	1.2454	4.71602			0.996319	57.445	0.996319	1.84465
				17	1.32843	20.4372	1.32843	4.73925			1.07935	60.9433	1.07935	2.51393
				17	1.41145	21.3041	1.41145	6.40338			1.16237	64.4801	1.16237	3.7926
				17	1.49448	21.9103	1.49448	6.2587			1.2454	68.5864	1.2454	5.20809
				17	1.5775	23.3682	1.5775	6.92998			1.32843	73.3264	1.32843	6.90639
				17	1.66053	23.8307	1.66053	8.23655			1.41145	75.5819	1.41145	7.63351
				17	1.74356	23.9721	1.74356	13.7627			1.49448	81	1.49448	9.5
				17	1.82658	24.2279	1.82658	14.4533			1.5775	77	1.5775	10
				17	1.90961	24.8946	1.90961	13.486			1.66053	80	1.66053	14
				17	1.99264	24.0767	1.99264	9.94927			1.74356	83.25	1.74356	18.25
				17	2.07566	25.2869	2.07566	6.77081			1.82658	87.9529	1.82658	17.934
				17	2.15869	26.9613	2.15869	6.70164			1.90961	89.5345	1.90961	15.6526
				17	2.24172	28.2038	2.24172	4.87263			1.99264	90.6896	1.99264	10.2114
				17	2.32474	28.2606	2.32474	3.41935			2.07566	89.6835	2.07566	5.47702
				17	2.40777	26.1947	2.40777	2.16578			2.15869	88.1956	2.15869	3.80884
				17	2.4908	26.3458	2.4908	1.83888			2.24172	84.5281	2.24172	3.74197
				17	2.57382	26.6473	2.57382	1.3134			2.32474	79.9503	2.32474	3.24189
				17	2.65685	25.9652	2.65685	1.79675			2.40777	76.4136	2.40777	3.3954
				17	2.73988	22.357	2.73988	1.61623			2.4908	70.75	2.4908	4.25
				17	2.8229	23.5729	2.8229	1.67678			2.57382	72.75	2.57382	3.75
				17	2.90593	23.9729	2.90593	1.06224			2.65685	77.75	2.65685	4.25
				17	2.98896	22.7995	2.98896	1			2.73988	79.5	2.73988	4.5
				17	3.07198	22.6453	3.07198	0.841022			2.8229	83.25	2.8229	4.5
				17	3.15501	22.3702	3.15501	0.87314			2.90593	81	2.90593	3.75
				17	3.23804	20.9774	3.23804	0.240492			2.98896	84.1289	2.98896	3.42972
				17	3.32106	20.714	3.32106	0.79305			3.07198	81.9898	3.07198	2.66887
				17	3.40409	22	3.40409	1.75			3.15501	79.9001	3.15501	2.2203
				17	3.48712	20.5	3.48712	2.25			3.23804	78.8304	3.23804	1.66801
				17	3.57014	19.75	3.57014	2			3.32106	77.5927	3.32106	1.71548
				17	3.65317	19	3.65317	2			3.40409	79.41	3.40409	1.82
				17	3.7362	17.75	3.7362	2.25			3.48712	78.05	3.48712	1.68
				17	3.81922	17.25	3.81922	1.5			3.57014	78.2601	3.57014	1.23001
				17	3.90225	16.25	3.90225	1.5			3.65317	77.8002	3.65317	1.75001
				17	3.98528	15.5	3.98528	1			3.7362	77.5	3.7362	1.75
				17	4.0683	17.75	4.0683	1.75			3.81922	75.75	3.81922	2
				18	0	27.82	0	2.65			3.90225	74.25	3.90225	2.25
				18	0.0830266	28.3	0.0830266	2.53			3.98528	69.75	3.98528	1.75
				18	0.166053	27.88	0.166053	2.52999			4.0683	65.091	4.0683	2.71078
				18	0.24908	27.75	0.24908	2.4			4.15133	60.2109	4.15133	2.52143
				18	0.332106	27.61	0.332106	2.40001			4.23436	56.3062	4.23436	2.41636
				18	0.415133	27.31	0.415133	2.33004			4.31738	55.0185	4.31738	2.51411
				18	0.498159	27.0999	0.498159	3.55006			0	88.25	0	8.25
				18	0.581186	25.1499	0.581186	4.42002			0.0830266	89.25	0.0830266	7
				18	0.664213	23.99	0.664213	4.96001			0.166053	92	0.166053	6.25
				18	0.747239	23.5	0.747239	6.5			0.24908	96.25	0.24908	5.75
				18	0.830266	24	0.830266	9.75			0.332106	97.25	0.332106	6.5
				18	0.913292	22	0.913292	14.5			0.415133	95.25	0.415133	6.75
				18	0.996319	21.4534	0.996319	14.9357			0.498159	91.9264	0.498159	8.2736
				18	1.07935	21.7766	1.07935	15.3092			0.581186	88.4459	0.581186	9.24246
				18	1.16237	22.5318	1.16237	14.3542			0.664213	88.7419	0.664213	9.08065
				18	1.2454	23.3676	1.2454	13.2173			0.747239	87.2674	0.747239	9.96394
				18	1.32843	23.5823	1.32843	12.7573			0.830266	82.0591	0.830266	10.0847
				18	1.41145	23.1498	1.41145	11.5669			0.913292	75.5849	0.913292	12.086
				18	1.49448	22.2581	1.49448	12.1621			0.996319	56.1726	0.996319	11.8339
				18	1.5775	23.0572	1.5775	13.8737			1.07935	55.1099	1.07935	11.6318
				18	1.66053	23.9272	1.66053	15.157			1.16237	56.3538	1.16237	13.8066
				18	1.74356	24.4427	1.74356	14.0943			1.2454	58.8647	1.2454	14.3697
				18	1.82658	24.336	1.82658	12.9624			1.32843	60.3873	1.32843	14.193
				18	1.90961	26.9293	1.90961	11.49			1.41145	57.5	1.41145	16.25
				18	1.99264	28.5815	1.99264	8.82475			1.49448	65.75	1.49448	14.5
				18	2.07566	29.6598	2.07566	6.19303			1.5775	67.25	1.5775	15
				18	2.15869	29.6108	2.15869	4.87546			1.66053	68.75	1.66053	12
				18	2.24172	29.6778	2.24172	4.02238			1.74356	74	1.74356	9.25
				18	2.32474	29.8068	2.32474	3.57873			1.82658	71.5	1.82658	8
				18	2.40777	27.4105	2.40777	2.32804			1.90961	69.25	1.90961	4.5
				18	2.4908	31.6396	2.4908	3.31986			1.99264	67.25	1.99264	3.25
				18	2.57382	34.3014	2.57382	2.87663			2.07566	62	2.07566	3.5
				18	2.65685	34.7812	2.65685	2.77548			2.15869	60.25	2.15869	3.75
				18	2.73988	38.1415	2.73988	2.67549			2.24172	52.077	2.24172	2.49443
				18	2.8229	38.8176	2.8229	2.38135			2.32474	50.6896	2.32474	2.28198
				18	2.90593	39.9959	2.90593	2.23748			2.40777	49.6904	2.40777	1.87574
				18	2.98896	39.71	2.98896	3.19811			2.4908	51	2.4908	1.75
				18	3.07198	41.3723	3.07198	2.5447			2.57382	56	2.57382	2.25
				18	3.15501	42.1762	3.15501	2.53306			2.65685	59.25	2.65685	2
				18	3.23804	42.9879	3.23804	2.53091			2.73988	67.986	2.73988	3.11738
				18	3.32106	43.4384	3.32106	2.96565			2.8229	74.3125	2.8229	3.83476
				18	3.40409	42.5361	3.40409	2.47776			2.90593	81.1895	2.90593	3.67361
				18	3.48712	41.8499	3.48712	3.28401			2.98896	86.3943	2.98896	4.43067
				18	3.57014	45.7944	3.57014	3.26777			0	32.644	0	4.45896
				18	3.65317	46.1464	3.65317	3.59986			0.0830266	32.5611	0.0830266	4.5538
				18	3.7362	45.7589	3.7362	3.7537			0.166053	33.499	0.166053	4.61263
				18	3.81922	39.75	3.81922	3.75			0.24908	34.5017	0.24908	4.09954
				18	3.90225	39.75	3.90225	4			0.332106	32.9118	0.332106	5.00792
				18	3.98528	39.75	3.98528	3.25			0.415133	30.0074	0.415133	4.67108
				18	4.0683	36.25	4.0683	2.75			0.498159	27.6843	0.498159	5.56392
				18	4.15133	34.9302	4.15133	2.80113			0.581186	24.9773	0.581186	5.43789
				18	4.23436	36.835	4.23436	2.68336			0.664213	20.9641	0.664213	5.97126
				18	4.31738	37.5187	4.31738	2.60196			0.747239	20.1337	0.747239	6.69616
				18	4.40041	37.1102	4.40041	1.70505			0.830266	20.3195	0.830266	7.25836
				18	4.48344	35.977	4.48344	2.93935			0.913292	20.3255	0.913292	8.10473
				18	4.56646	33.3358	4.56646	2.56434			0.996319	20.705	0.996319	8.03656
				19	0	33.1702	0	1.84964			1.07935	21.8016	1.07935	10.1237
				19	0.0830266	32.4891	0.0830266	2.1775			1.16237	20.2532	1.16237	10.9384
				19	0.166053	31.9363	0.166053	2.95978			1.2454	19.8627	1.2454	11.1972
				19	0.24908	30.866	0.24908	3.55444			1.32843	20.7897	1.32843	10.4956
				19	0.332106	29.0989	0.332106	3.81361			1.41145	20.5663	1.41145	12.9036
				19	0.415133	27.4912	0.415133	4.66554			1.49448	21.5672	1.49448	13.6318
				19	0.498159	26.4722	0.498159	5.1418			1.5775	17.0319	1.5775	11.0947
				19	0.581186	24.9477	0.581186	5.75612			1.66053	19.5533	1.66053	12.0643
				19	0.664213	21.6941	0.664213	5.50735			1.74356	21.1805	1.74356	13.3676
				19	0.747239	23.3641	0.747239	4.59255			1.82658	23.0334	1.82658	12.9829
				19	0.830266	24.2119	0.830266	5.325			1.90961	25.2908	1.90961	12.5242
				19	0.913292	24.8596	0.913292	6.46544			1.99264	28.5036	1.99264	12.8367
				19	0.996319	23.8161	0.996319	6.03036			2.07566	29.1244	2.07566	12.5491
				19	1.07935	20.75	1.07935	8			2.15869	33.6251	2.15869	14.4792
				19	1.16237	21.25	1.16237	6			2.24172	32.6084	2.24172	12.2654
				19	1.2454	18.75	1.2454	6.5			2.32474	33.961	2.32474	10.9348
				19	1.32843	19.9146	1.32843	6.92016			2.40777	33.1529	2.40777	10.7441
				19	1.41145	20.8792	1.41145	5.59032			2.4908	33.1872	2.4908	8.70167
				19	1.49448	21.2605	1.49448	5.68819			2.57382	34.2699	2.57382	7.97082
				19	1.5775	20.4802	1.5775	5.44231			2.65685	36.0471	2.65685	7.0631
				19	1.66053	22.2887	1.66053	4.66088			2.73988	43.25	2.73988	6.75
				19	1.74356	22.5233	1.74356	3.8198			2.8229	45.25	2.8229	7.25
				19	1.82658	25.8	1.82658	3.79282			2.90593	49.5	2.90593	8
				19	1.90961	27.6004	1.90961	3.49188			2.98896	50.25	2.98896	7.5
				19	1.99264	30.1417	1.99264	3.55868			3.07198	51.75	3.07198	7.75
				19	2.07566	30.5733	2.07566	3.26365			3.15501	56.5	3.15501	7.75
				19	2.15869	32.5307	2.15869	3.76132			3.23804	54.5	3.23804	9.5
				19	2.24172	33.0186	2.24172	3.07412			3.32106	54.7458	3.32106	11.2181
				19	2.32474	35.8183	2.32474	3.14176			3.40409	53.3424	3.40409	10.7478
				19	2.40777	40.8358	2.40777	3.06955			3.48712	53.6072	3.48712	9.96415
				19	2.4908	42.7552	2.4908	3.55177			3.57014	49.3404	3.57014	9.90242
				19	2.57382	44.1265	2.57382	3.01992			3.65317	48.2925	3.65317	9.6588
				19	2.65685	44.4755	2.65685	3.26408			3.7362	43.6694	3.7362	10.5895
				19	2.73988	45.6145	2.73988	3.17458			3.81922	39.1134	3.81922	10.195
				19	2.8229	46.9325	2.8229	3.08337			3.90225	38.3704	3.90225	9.00271
				19	2.90593	45.9878	2.90593	3.15466			3.98528	35.3344	3.98528	7.14702
				19	2.98896	46.1792	2.98896	2.58541			4.0683	31.32	4.0683	5.92
				19	3.07198	45.0425	3.07198	2.62017			4.15133	29.36	4.15133	4.41
				19	3.15501	44.5423	3.15501	2.39721			4.23436	29.57	4.23436	4.43
				19	3.23804	44.6684	3.23804	2.2208			4.31738	28.34	4.31738	5.43999
				19	3.32106	44.0373	3.32106	2.97769			4.40041	28.56	4.40041	4.87
				19	3.40409	45.04	3.40409	3.26			0	19.2496	0	7.15496
				19	3.48712	41.94	3.48712	3.15001			0.0830266	20.4238	0.0830266	6.71561
				19	3.57014	42.04	3.57014	2.72001			0.166053	21.0754	0.166053	6.65416
				19	3.65317	40.5901	3.65317	2.27002			0.24908	22.8372	0.24908	5.78968
				19	3.7362	37.1875	3.7362	2.5856			0.332106	24.7613	0.332106	4.35863
				19	3.81922	34.7475	3.81922	1.54013			0.415133	28.0262	0.415133	4.78551
				19	3.90225	32.6909	3.90225	1.63252			0.498159	28.0308	0.498159	5.39331
				19	3.98528	30.8874	3.98528	1.463			0.581186	28.4878	0.581186	5.74455
				19	4.0683	30.0147	4.0683	1.46012			0.664213	28.8583	0.664213	7.70588
				19	4.15133	30.2606	4.15133	1.43955			0.747239	27.9231	0.747239	11.9268
				20	0	55.83	0	2.89288			0.830266	28.6428	0.830266	13.1857
				20	0.0830266	55.4313	0.0830266	2.7306			0.913292	27.5015	0.913292	15.6887
				20	0.166053	58.1788	0.166053	3.06201			0.996319	25.7108	0.996319	16.2136
				20	0.24908	60.8629	0.24908	2.37261			1.07935	22.8185	1.07935	19.31
				20	0.332106	63.7684	0.332106	3.12846			1.16237	25.2233	1.16237	19.3353
				20	0.415133	64.5941	0.415133	2.87567			1.2454	28.4759	1.2454	20.2209
				20	0.498159	68.0687	0.498159	2.76349			1.32843	29.968	1.32843	16.5916
				20	0.581186	71.301	0.581186	3.55464			1.41145	32.4403	1.41145	14.0768
				20	0.664213	82.4755	0.664213	4.03921			1.49448	33.6809	1.49448	12.8707
				20	0.747239	83.4696	0.747239	5.18565			1.5775	34.6877	1.5775	12.236
				20	0.830266	89.188	0.830266	6.2766			1.66053	35.8427	1.66053	11.9893
				20	0.913292	92.4796	0.913292	9.15066			1.74356	37.16	1.74356	13.63
				20	0.996319	91.5154	0.996319	9.35737			1.82658	39.58	1.82658	13.18
				20	1.07935	90.2644	1.07935	9.25014			1.90961	40.81	1.90961	13.6
				20	1.16237	89.4098	1.16237	11.2564			1.99264	41.61	1.99264	15.12
				20	1.2454	90.7389	1.2454	12.4171			2.07566	43	2.07566	14.5
				20	1.32843	98.5706	1.32843	14.3898			2.15869	44.25	2.15869	13.75
				20	1.41145	99.2575	1.41145	13.3038			2.24172	44.25	2.24172	13.25
				20	1.49448	97.7298	1.49448	10.5783			2.32474	45	2.32474	12.75
				20	1.5775	99.0686	1.5775	8.75087			2.40777	40.5	2.40777	11.75
				20	1.66053	98.4155	1.66053	7.47898			2.4908	39.25	2.4908	11.25
				20	1.74356	98.4722	1.74356	6.11124			2.57382	34	2.57382	9.75
				20	1.82658	99.0889	1.82658	5.31599			2.65685	35	2.65685	11
				20	1.90961	98.4589	1.90961	5.7889			2.73988	32.75	2.73988	11
				20	1.99264	95.2695	1.99264	4.97884			2.8229	28.5	2.8229	11.5
				20	2.07566	91.5223	2.07566	4.701			2.90593	27.25	2.90593	8.25
				20	2.15869	87.073	2.15869	4.77812			2.98896	25.5	2.98896	7
				20	2.24172	84.8684	2.24172	5.00799			3.07198	24	3.07198	8.25
				20	2.32474	80.9031	2.32474	5.08688			3.15501	24.5	3.15501	8
				20	2.40777	76.4332	2.40777	5.54			3.23804	23.5	3.23804	7.5
				20	2.4908	72.423	2.4908	4.7689			3.32106	23.5	3.32106	8.25
				20	2.57382	69.542	2.57382	4.60683			3.40409	21.3103	3.40409	8.49032
				20	2.65685	66.8007	2.65685	4.45468			3.48712	18.271	3.48712	7.45901
				20	2.73988	65.0921	2.73988	4.26609			3.57014	15.1051	3.57014	6.75132
				20	2.8229	63.9397	2.8229	4.46659			3.65317	15.6286	3.65317	10.6082
				20	2.90593	62.7039	2.90593	3.4777			3.7362	17.2167	3.7362	11.1986
				20	2.98896	64.8329	2.98896	3.06175			3.81922	20.0693	3.81922	9.95935
				20	3.07198	59.8814	3.07198	3.19228			3.90225	20.3251	3.90225	9.19988
				20	3.15501	56.3525	3.15501	2.95165			3.98528	19	3.98528	7.71599
				20	3.23804	53.5427	3.23804	2.23284			4.0683	17.9305	4.0683	8.0769
				20	3.32106	45.091	3.32106	2.23223			4.15133	16.2862	4.15133	6.62347
				20	3.40409	42.9629	3.40409	1.59467			4.23436	15.7426	4.23436	6.13972
				20	3.48712	38.3276	3.48712	1.55915			4.31738	14.6972	4.31738	6.01459
				20	3.57014	34.136	3.57014	1.78555			4.40041	16.2159	4.40041	6.47229
				20	3.65317	30.8232	3.65317	1.31066			4.48344	16.3424	4.48344	6.56607
				20	3.7362	31.6716	3.7362	1.33211			4.56646	15.8498	4.56646	5.36738
				20	3.81922	31.5665	3.81922	1.61242			4.64949	15.2989	4.64949	5.68097
				20	3.90225	38.2932	3.90225	1.98991			4.73252	15.3603	4.73252	6.00877
				20	3.98528	40.8359	3.98528	2.03103			4.81554	15.2224	4.81554	5.07054
				20	4.0683	44.0333	4.0683	1.99463			4.89857	15.796	4.89857	6.08901
				21	0	116.43	0	3.37264			0	28.25	0	8
				21	0.0830266	119.987	0.0830266	3.22532			0.0830266	30.25	0.0830266	7.5
				21	0.166053	122.648	0.166053	2.90589			0.166053	33	0.166053	8
				21	0.24908	122.722	0.24908	2.89648			0.24908	36	0.24908	8.25
				21	0.332106	121.911	0.332106	3.34013			0.332106	41.5	0.332106	8.5
				21	0.415133	119.29	0.415133	2.70785			0.415133	41	0.415133	7.75
				21	0.498159	117.619	0.498159	2.72217			0.498159	43	0.498159	7.5
				21	0.581186	113.889	0.581186	2.47969			0.581186	42.75	0.581186	6.75
				21	0.664213	108.508	0.664213	3.58383			0.664213	41.0298	0.664213	7.87358
				21	0.747239	102.95	0.747239	3.9519			0.747239	40.667	0.747239	8.37149
				21	0.830266	102.288	0.830266	3.18936			0.830266	40.2917	0.830266	8.74002
				21	0.913292	101.777	0.913292	3.05178			0.913292	39.9968	0.913292	11.0767
				21	0.996319	105.037	0.996319	3.97606			0.996319	38.3883	0.996319	12.0394
				21	1.07935	108.568	1.07935	3.1578			1.07935	35.7985	1.07935	12.5798
				21	1.16237	112.125	1.16237	3.08633			1.16237	37.8888	1.16237	13.0931
				21	1.2454	115.5	1.2454	3.04009			1.2454	36.8041	1.2454	11.9003
				21	1.32843	122.011	1.32843	3.11589			1.32843	39.7048	1.32843	12.3262
				21	1.41145	122.556	1.41145	3.71827			1.41145	43.0903	1.41145	11.9912
				21	1.49448	120.905	1.49448	3.32203			1.49448	44.7819	1.49448	12.1833
				21	1.5775	118.894	1.5775	2.74938			1.5775	54.1213	1.5775	10.8787
				21	1.66053	121.734	1.66053	2.23232			1.66053	57.8713	1.66053	9.4038
				21	1.74356	121.456	1.74356	2.19109			1.74356	62.8079	1.74356	8.53248
				21	1.82658	114.771	1.82658	2.81737			1.82658	68.5631	1.82658	7.98224
				21	1.90961	115.35	1.90961	3.1236			1.90961	73.3155	1.90961	8.18997
				21	1.99264	115.691	1.99264	3.29934			1.99264	75.3539	1.99264	8.23985
				21	2.07566	114.75	2.07566	3.25			2.07566	77.2683	2.07566	6.71635
				21	2.15869	116	2.15869	3.25			2.15869	72.1129	2.15869	8.07368
				21	2.24172	114	2.24172	3.25			2.24172	70.8828	2.24172	8.59715
				21	2.32474	115	2.32474	3			2.32474	71.4853	2.32474	8.08772
				21	2.40777	111.75	2.40777	3.25			2.40777	69.8657	2.40777	8.05775
				21	2.4908	107.5	2.4908	4			2.4908	71.4515	2.4908	8.95801
				21	2.57382	105.75	2.57382	7.5			2.57382	72.5	2.57382	8.75
				21	2.65685	97.75	2.65685	9			2.65685	68.75	2.65685	8.5
				21	2.73988	90.3598	2.73988	8.4448			2.73988	67.25	2.73988	7
				21	2.8229	94.6525	2.8229	10.0903			2.8229	64.5	2.8229	9
				21	2.90593	98.269	2.90593	11.734			2.90593	65	2.90593	7
				21	2.98896	103.25	2.98896	10.25			2.98896	59.8156	2.98896	6.67554
				21	3.07198	109.25	3.07198	9.5			3.07198	55.9652	3.07198	5.87757
				21	3.15501	113.5	3.15501	9			3.15501	50.7229	3.15501	5.68665
				21	3.23804	115.5	3.23804	8.75			3.23804	46.3686	3.23804	5.89272
				21	3.32106	116.576	3.32106	9.71951			3.32106	41.0914	3.32106	5.65861
				21	3.40409	118.555	3.40409	9.58197			3.40409	38.5035	3.40409	4.77287
				21	3.48712	118.408	3.48712	9.5772			3.48712	32.1919	3.48712	4.35745
				21	3.57014	114.568	3.57014	8.05565			3.57014	30.9361	3.57014	4.2
				21	3.65317	114.404	3.65317	6.65849			3.65317	27.479	3.65317	4.67358
				21	3.7362	106.294	3.7362	5.99213			3.7362	24.6691	3.7362	4.64189
				21	3.81922	103.317	3.81922	5.759			3.81922	22.2437	3.81922	5.23564
				21	3.90225	99.0311	3.90225	4.79843			3.90225	21.563	3.90225	5.21231
				22	0	44.213	0	0.603235			3.98528	22.0647	3.98528	5.89997
				22	0.0830266	45.8341	0.0830266	0.761122			4.0683	21.2725	4.0683	5.81926
				22	0.166053	47.9517	0.166053	0.691125			4.15133	22.3231	4.15133	5.9916
				22	0.24908	48.5879	0.24908	0.278112			4.23436	25.8161	4.23436	6.68598
				22	0.332106	50.2303	0.332106	0.403247			4.31738	26.2887	4.31738	7.47865
				22	0.415133	50.388	0.415133	1.16593			4.40041	26.2568	4.40041	7.25869
				22	0.498159	52.0776	0.498159	1.0398			4.48344	26.7724	4.48344	7.50726
				22	0.581186	53.37	0.581186	1.08			4.56646	26.9301	4.56646	7.68745
				22	0.664213	58.08	0.664213	1.48			0	19.5	0	6.75
				22	0.747239	57.4001	0.747239	1.55001			0.0830266	21.25	0.0830266	7.25
				22	0.830266	57.54	0.830266	1.91998			0.166053	25	0.166053	8.25
				22	0.913292	58.7847	0.913292	2.13093			0.24908	28.25	0.24908	7.25
				22	0.996319	58.8503	0.996319	1.77377			0.332106	30.75	0.332106	6.75
				22	1.07935	60.0036	1.07935	2.02472			0.415133	38.6304	0.415133	8.84421
				22	1.16237	61.2463	1.16237	2.58926			0.498159	44.3002	0.498159	8.57448
				22	1.2454	62.7173	1.2454	2.72895			0.581186	48.5891	0.581186	9.07032
				22	1.32843	62.5196	1.32843	2.68324			0.664213	52.2096	0.664213	9.5798
				22	1.41145	57.6506	1.41145	2.49722			0.747239	57.4587	0.747239	10.1093
				22	1.49448	55.7535	1.49448	3.17295			0.830266	60.8942	0.830266	9.79355
				22	1.5775	55.2417	1.5775	2.64524			0.913292	59.6741	0.913292	9.64931
				22	1.66053	48.5923	1.66053	2.84164			0.996319	63.2751	0.996319	11.973
				22	1.74356	51.8078	1.74356	2.78819			1.07935	64.4092	1.07935	12.0792
				22	1.82658	55.4241	1.82658	2.50277			1.16237	63.3215	1.16237	11.5641
				22	1.90961	56.271	1.90961	2.83409			1.2454	60.2185	1.2454	12.9614
				22	1.99264	59.5493	1.99264	1.85701			1.32843	58.8581	1.32843	12.1274
				22	2.07566	58	2.07566	1.5			1.41145	57.4588	1.41145	11.3522
				22	2.15869	61.25	2.15869	2			1.49448	58.771	1.49448	9.83605
				22	2.24172	59.75	2.24172	1.25			1.5775	57.9382	1.5775	9.14674
				22	2.32474	64.25	2.32474	1.25			1.66053	55.2667	1.66053	8.9302
				22	2.40777	61	2.40777	1			1.74356	54.3106	1.74356	10.5389
				22	2.4908	56.25	2.4908	1.25			1.82658	49.7215	1.82658	13.4908
				22	2.57382	51	2.57382	0.5			1.90961	49.9119	1.90961	11.836
				22	2.65685	44	2.65685	1			1.99264	49.3439	1.99264	10.4519
				22	2.73988	37.5	2.73988	0.75			2.07566	46.7451	2.07566	9.14719
				22	2.8229	35.2086	2.8229	0.814339			2.15869	44.6221	2.15869	8.47536
				22	2.90593	37.9121	2.90593	0.84467			2.24172	42.3358	2.24172	8.00467
				22	2.98896	40.5763	2.98896	0.741116			2.32474	41.2949	2.32474	10.1683
				22	3.07198	45.5757	3.07198	0.621323			2.40777	42.2028	2.40777	10.7545
				22	3.15501	48.8042	3.15501	0.691494			2.4908	40.1576	2.4908	10.1727
				22	3.23804	50.3743	3.23804	1.12526			2.57382	39	2.57382	7.75
				22	3.32106	49.3519	3.32106	0.981338			2.65685	39.5	2.65685	6.25
				22	3.40409	50.2812	3.40409	1.04289			2.73988	38.75	2.73988	5.75
				22	3.48712	42.923	3.48712	1.11737			2.8229	37.25	2.8229	4.75
				22	3.57014	39.7049	3.57014	0.776392			2.90593	31.491	2.90593	5.15835
				22	3.65317	36.9592	3.65317	1.05689			2.98896	27.1369	2.98896	4.97292
				22	3.7362	32.4181	3.7362	1.30476			3.07198	23.3884	3.07198	4.86115
				22	3.81922	31.5491	3.81922	1.32172			3.15501	21.402	3.15501	4.24655
				22	3.90225	34.8345	3.90225	1.30317			3.23804	21.0588	3.23804	3.84526
				22	3.98528	36.784	3.98528	1.40901			3.32106	22.3387	3.32106	2.99227
				22	4.0683	37.6	4.0683	0.879998			3.40409	22.9583	3.40409	2.95379
				22	4.15133	37.47	4.15133	1.3			3.48712	17.8062	3.48712	2.25623
				22	4.23436	36.84	4.23436	0.999998			3.57014	17.0159	3.57014	2.34999
				22	4.31738	39.39	4.31738	0.799993			3.65317	16.1146	3.65317	2.29033
				22	4.40041	40.7701	4.40041	0.720005			3.7362	16.6887	3.7362	2.16952
				23	0	41.2381	0	4.94454			3.81922	16.1927	3.81922	2.44163
				23	0.0830266	42.1376	0.0830266	4.72855			3.90225	15.5882	3.90225	2.20623
				23	0.166053	43.7396	0.166053	4.69975			3.98528	13.9438	3.98528	2.03541
				23	0.24908	45.3137	0.24908	5.12716			4.0683	12.8117	4.0683	1.63819
				23	0.332106	44.621	0.332106	6.53859			4.15133	12.1902	4.15133	1.45426
				23	0.415133	44.0299	0.415133	6.87715			4.23436	13.3093	4.23436	1.5931
				23	0.498159	42.2311	0.498159	6.97893			4.31738	13.4152	4.31738	1.53275
				23	0.581186	39.4373	0.581186	8.49329			4.40041	14.6972	4.40041	1.5997
				23	0.664213	32.5	0.664213	11.5785			4.48344	14.5454	4.48344	2.69124
				23	0.747239	32.2504	0.747239	14.5199
				23	0.830266	31.135	0.830266	14.9047
				23	0.913292	30.5059	0.913292	13.8681
				23	0.996319	30.1683	0.996319	14.2828
				23	1.07935	29.215	1.07935	14.4309
				23	1.16237	27.5901	1.16237	16.0101
				23	1.2454	24.3703	1.2454	16.8526
				23	1.32843	26.2248	1.32843	13.8027
				23	1.41145	26.3005	1.41145	12.067
				23	1.49448	27.1111	1.49448	10.1773
				23	1.5775	27.5606	1.5775	9.43381
				23	1.66053	29.1423	1.66053	8.5911
				23	1.74356	30.5983	1.74356	7.29509
				23	1.82658	30.5999	1.82658	6.30037
				23	1.90961	30.6285	1.90961	5.29054
				23	1.99264	31.0628	1.99264	4.69474
				23	2.07566	29.3948	2.07566	5.32441
				23	2.15869	28.9107	2.15869	5.04772
				23	2.24172	28.4617	2.24172	5.56394
				23	2.32474	28.9539	2.32474	5.4808
				23	2.40777	27.7814	2.40777	6.7264
				23	2.4908	27.5524	2.4908	7.04147
				23	2.57382	27.0997	2.57382	7.01199
				23	2.65685	25.8916	2.65685	6.57805
				23	2.73988	25.2748	2.73988	5.71481
				23	2.8229	24.9853	2.8229	4.89335
				23	2.90593	23.3195	2.90593	4.02665
				23	2.98896	24.6176	2.98896	4.05178
				23	3.07198	27.2353	3.07198	3.66789
				23	3.15501	28.4942	3.15501	3.49632
				23	3.23804	34.5111	3.23804	3.26459
				23	3.32106	34.8631	3.32106	2.86033
				23	3.40409	36.1062	3.40409	3.33328
				23	3.48712	36.029	3.48712	2.83754
				23	3.57014	35.9282	3.57014	2.79574
				23	3.65317	36.0787	3.65317	2.69377
				23	3.7362	36.6308	3.7362	2.77968
				23	3.81922	39.5377	3.81922	3.34029
				23	3.90225	38.3952	3.90225	3.64196
				23	3.98528	37.9447	3.98528	3.58755
				23	4.0683	37.5396	4.0683	3.89533
				23	4.15133	33.8949	4.15133	4.91269
				23	4.23436	31.443	4.23436	4.73223
				23	4.31738	28.2292	4.31738	4.90533
				23	4.40041	24.6011	4.40041	5.29658
				23	4.48344	22.5	4.48344	5.25
				23	4.56646	21.75	4.56646	5.75
				23	4.64949	22.75	4.64949	5.75
				23	4.73252	22.75	4.73252	5
				23	4.81554	24	4.81554	4.5
				23	4.89857	27.75	4.89857	3.75
				23	4.9816	29.25	4.9816	4.5
				24	0	37.5812	0	2.5208
				24	0.0830266	39.6962	0.0830266	2.47465
				24	0.166053	42.9563	0.166053	1.87192
				24	0.24908	45.7471	0.24908	2.33101
				24	0.332106	48.7431	0.332106	2.83665
				24	0.415133	50.605	0.415133	3.11021
				24	0.498159	50.706	0.498159	2.5958
				24	0.581186	50.9038	0.581186	3.23223
				24	0.664213	49.9785	0.664213	3.8269
				24	0.747239	47.7411	0.747239	3.99111
				24	0.830266	44.5886	0.830266	3.61827
				24	0.913292	40.25	0.913292	3.75
				24	0.996319	38.25	0.996319	4
				24	1.07935	36.75	1.07935	4
				24	1.16237	38.25	1.16237	4.75
				24	1.2454	34.5	1.2454	5.5
				24	1.32843	31.5029	1.32843	8.22325
				24	1.41145	28.692	1.41145	8.00558
				24	1.49448	26.0085	1.49448	6.93899
				24	1.5775	24.3346	1.5775	7.84888
				24	1.66053	21.3575	1.66053	12.5479
				24	1.74356	20.6703	1.74356	10.8754
				24	1.82658	21.5627	1.82658	8.16809
				24	1.90961	22.3711	1.90961	5.92368
				24	1.99264	24.8292	1.99264	3.69287
				24	2.07566	28.0212	2.07566	2.50112
				24	2.15869	27.3431	2.15869	1.98662
				24	2.24172	27.1946	2.24172	1.58322
				24	2.32474	26.1822	2.32474	1.69561
				24	2.40777	25.7682	2.40777	1.60074
				24	2.4908	25.0007	2.4908	1.61623
				24	2.57382	23.7538	2.57382	1.44537
				24	2.65685	23.9073	2.65685	1.77429
				24	2.73988	25.264	2.73988	1.8769
				24	2.8229	24.6354	2.8229	1.60836
				24	2.90593	25.0736	2.90593	1.40901
				24	2.98896	24.9612	2.98896	1.38262
				24	3.07198	24.7041	3.07198	1.33475
				24	3.15501	24.0967	3.15501	1.94985
				24	3.23804	23.9014	3.23804	2.47573
				24	3.32106	25.522	3.32106	2.6741
				24	3.40409	32.9747	3.40409	1.9178
				24	3.48712	31.1251	3.48712	2.24385
				24	3.57014	32.1063	3.57014	1.79068
				24	3.65317	31.9002	3.65317	1.31124
				24	3.7362	31.8745	3.7362	0.987234
				24	3.81922	31.76	3.81922	1.32
				24	3.90225	30.65	3.90225	1.41
				24	3.98528	30.98	3.98528	1.46
				24	4.0683	27.87	4.0683	0.900005
				24	4.15133	25.5395	4.15133	1.66656
				24	4.23436	25.5444	4.23436	1.29252
				24	4.31738	26.7586	4.31738	1.50565
				24	4.40041	26.8964	4.40041	1.28665
				24	4.48344	28.6893	4.48344	1.36244
				24	4.56646	31.3593	4.56646	1.56696
				25	0	45.8554	0	2.22862
				25	0.0830266	42.5055	0.0830266	1.98795
				25	0.166053	38.811	0.166053	2.2627
				25	0.24908	33.5697	0.24908	1.99583
				25	0.332106	29.745	0.332106	1.97383
				25	0.415133	26.4765	0.415133	2.58668
				25	0.498159	23.9491	0.498159	2.38319
				25	0.581186	21.7661	0.581186	2.05093
				25	0.664213	20.6997	0.664213	2.43145
				25	0.747239	18.791	0.747239	3.16357
				25	0.830266	20.2743	0.830266	3.76642
				25	0.913292	20.0913	0.913292	4.64099
				25	0.996319	19.0183	0.996319	5.6318
				25	1.07935	20.3371	1.07935	7.55344
				25	1.16237	19.1909	1.16237	9.54137
				25	1.2454	19.3661	1.2454	8.50368
				25	1.32843	18.7285	1.32843	7.67157
				25	1.41145	21.4909	1.41145	4.29542
				25	1.49448	21.4001	1.49448	3.45673
				25	1.5775	22.7471	1.5775	2.47315
				25	1.66053	24.2216	1.66053	2.24442
				25	1.74356	23.9294	1.74356	2.20475
				25	1.82658	24.7929	1.82658	2.33362
				25	1.90961	23.5341	1.90961	2.63911
				25	1.99264	23.4568	1.99264	3.22276
				25	2.07566	20.1128	2.07566	2.09123
				25	2.15869	19.2832	2.15869	1.92226
				25	2.24172	19.9082	2.24172	1.83783
				25	2.32474	19.7267	2.32474	2.1864
				25	2.40777	20.6431	2.40777	1.97432
				25	2.4908	22.3158	2.4908	2.84869
				25	2.57382	22.2861	2.57382	3.55561
				25	2.65685	23.739	2.65685	3.70309
				25	2.73988	24.049	2.73988	4.49673
				25	2.8229	24.4974	2.8229	5.74448
				25	2.90593	24.637	2.90593	5.86344
				25	2.98896	21.5089	2.98896	6.9136
				25	3.07198	21.3297	3.07198	8.46502
				25	3.15501	20.579	3.15501	8.66262
				25	3.23804	19.7564	3.23804	9.35833
				25	3.32106	20.1224	3.32106	10.7891
				25	3.40409	23.0033	3.40409	13.3241
				25	3.48712	25.8861	3.48712	12.6907
				25	3.57014	28.6425	3.57014	11.0306
				25	3.65317	31.5725	3.65317	10.2464
				25	3.7362	36.6394	3.7362	10.3609
				25	3.81922	39.5107	3.81922	9.73576
				25	3.90225	40.782	3.90225	7.57918
				25	3.98528	41.2056	3.98528	6.52361
				25	4.0683	41.0951	4.0683	5.15426
				25	4.15133	43.25	4.15133	4
				25	4.23436	51	4.23436	4
				25	4.31738	51.25	4.31738	3.25
				25	4.40041	53.25	4.40041	2.5
				25	4.48344	52.75	4.48344	2
				25	4.56646	50.5	4.56646	2
				26	0	40.6411	0	3.44256
				26	0.0830266	44.7401	0.0830266	3.41242
				26	0.166053	48.6736	0.166053	3.95021
				26	0.24908	51.8583	0.24908	3.70282
				26	0.332106	53.9827	0.332106	4.05374
				26	0.415133	57.2638	0.415133	4.97652
				26	0.498159	59.9959	0.498159	5.86393
				26	0.581186	57.3264	0.581186	6.35279
				26	0.664213	53.6563	0.664213	6.92854
				26	0.747239	48.5	0.747239	11.75
				26	0.830266	47.5	0.830266	17
				26	0.913292	44.25	0.913292	24.5
				26	0.996319	41	0.996319	28.25
				26	1.07935	38.41	1.07935	30.17
				26	1.16237	37.98	1.16237	25.82
				26	1.2454	39.39	1.2454	20.4299
				26	1.32843	39.89	1.32843	15.6899
				26	1.41145	41.5	1.41145	13.25
				26	1.49448	42	1.49448	12.25
				26	1.5775	39.75	1.5775	12.25
				26	1.66053	38.5	1.66053	10
				26	1.74356	32.1707	1.74356	6.35875
				26	1.82658	29.8801	1.82658	4.89202
				26	1.90961	26.8589	1.90961	4.44738
				26	1.99264	24.65	1.99264	3.60366
				26	2.07566	21.8746	2.07566	4.14312
				26	2.15869	21.1968	2.15869	4.07318
				26	2.24172	19.4662	2.24172	3.973
				26	2.32474	18.7497	2.32474	3.90428
				26	2.40777	16.8878	2.40777	2.92434
				26	2.4908	18.5382	2.4908	3.50077
				26	2.57382	20.0652	2.57382	3.91612
				26	2.65685	19.7118	2.65685	4.6967
				26	2.73988	19.1512	2.73988	4.84956
				26	2.8229	18.5959	2.8229	3.84547
				26	2.90593	19.4543	2.90593	4.63844
				26	2.98896	21.084	2.98896	3.84657
				26	3.07198	22.183	3.07198	3.68142
				26	3.15501	24.5879	3.15501	3.42601
				26	3.23804	24.3393	3.23804	3.86354
				26	3.32106	24.2605	3.32106	3.68916
				26	3.40409	22.6034	3.40409	4.35344
				26	3.48712	22.8895	3.48712	4.37081
				26	3.57014	22.6958	3.57014	4.83331
				26	3.65317	23.75	3.65317	5
				26	3.7362	23.75	3.7362	4.75
				26	3.81922	25	3.81922	4.75
				26	3.90225	23.5	3.90225	4.75
				27	0	21.3656	0	3.07314
				27	0.0830266	24.5619	0.0830266	3.57178
				27	0.166053	26.5561	0.166053	3.77042
				27	0.24908	28.1535	0.24908	3.35108
				27	0.332106	30.0777	0.332106	3.56089
				27	0.415133	31.2925	0.415133	3.68264
				27	0.498159	30.1876	0.498159	2.93875
				27	0.581186	28.8386	0.581186	3.62171
				27	0.664213	27.5377	0.664213	3.0864
				27	0.747239	24.15	0.747239	3.05
				27	0.830266	25.08	0.830266	3.28001
				27	0.913292	27.9301	0.913292	3.44
				27	0.996319	27.94	0.996319	3.18001
				27	1.07935	28.25	1.07935	3.75
				27	1.16237	31.75	1.16237	4.25
				27	1.2454	33.5	1.2454	5.5
				27	1.32843	35.5	1.32843	6
				27	1.41145	39.1382	1.41145	7.52295
				27	1.49448	41.9159	1.49448	6.97228
				27	1.5775	45.2911	1.5775	5.43965
				27	1.66053	49.3348	1.66053	4.77588
				27	1.74356	52.1943	1.74356	4.77512
				27	1.82658	60.432	1.82658	4.76741
				27	1.90961	64.7923	1.90961	5.36705
				27	1.99264	68.0694	1.99264	5.60605
				27	2.07566	69.37	2.07566	5.35853
				27	2.15869	71.8474	2.15869	6.66812
				27	2.24172	70.0349	2.24172	6.28921
				27	2.32474	65.8105	2.32474	6.50644
				27	2.40777	62.5925	2.40777	7.22526
				27	2.4908	60.0218	2.4908	7.26863
				27	2.57382	52.6632	2.57382	6.97889
				27	2.65685	44	2.65685	10
				27	2.73988	40.75	2.73988	10.5
				27	2.8229	37.56	2.8229	12.64
				27	2.90593	35.44	2.90593	12.76
				27	2.98896	32.9	2.98896	12.9
				27	3.07198	32.69	3.07198	12.8099
				27	3.15501	31.4762	3.15501	11.0303
				27	3.23804	31.5124	3.23804	10.8703
				27	3.32106	29.8442	3.32106	9.64183
				27	3.40409	26.75	3.40409	10
				27	3.48712	24.5	3.48712	9.75
				27	3.57014	25	3.57014	9.25
				27	3.65317	25.2164	3.65317	7.44678
				27	3.7362	26.3348	3.7362	7.87354
				27	3.81922	28.6258	3.81922	7.43901
				27	3.90225	28.5718	3.90225	6.54447
				27	3.98528	26.3733	3.98528	6.01277

## Sheet: maxima
				prim1, xvangl2 peaks			prim1, phalloidin peaks			prim2, xvangl2 peaks			prim2, phalloidin peaks
			MaxPos1 =	106		MaxPos1 =	0		MaxPos1 =	163		MaxPos1 =	95
			MaxPos2 =	282		MaxPos2 =	103		MaxPos2 =	151		MaxPos2 =	13
			MaxPos3 =	267		MaxPos3 =	351		MaxPos3 =	318		MaxPos3 =	248
			MaxPos4 =	295		MaxPos4 =	340		MaxPos4 =	282		MaxPos4 =	28
			MaxPos5 =	222		MaxPos5 =	342		MaxPos5 =	110		MaxPos5 =	134
			MaxPos6 =	108		MaxPos6 =	211		MaxPos6 =	100		MaxPos6 =	201
			MaxPos7 =	219		MaxPos7 =	176		MaxPos7 =	314		MaxPos7 =	45
			MaxPos8 =	297		MaxPos8 =	19		MaxPos8 =	95		MaxPos8 =	170
			MaxPos9 =	161		MaxPos9 =	29		MaxPos9 =	145		MaxPos9 =	166
			MaxPos10 =	85		MaxPos10 =	287		MaxPos10 =	170		MaxPos10 =	40
			MaxPos11 =	93		MaxPos11 =	244		MaxPos11 =	176		MaxPos11 =	258
			MaxPos12 =	276		MaxPos12 =	345		MaxPos12 =	266		MaxPos12 =	253
			MaxPos13 =	117		MaxPos13 =	124		MaxPos13 =	91		MaxPos13 =	170
			MaxPos14 =	267		MaxPos14 =	22		MaxPos14 =	91		MaxPos14 =	163
			MaxPos15 =	122		MaxPos15 =	190		MaxPos15 =	146		MaxPos15 =	86
			MaxPos16 =	89		MaxPos16 =	18		MaxPos16 =	100		MaxPos16 =	229
			MaxPos17 =	131		MaxPos17 =	45		MaxPos17 =	152		MaxPos17 =	242
			MaxPos18 =	268		MaxPos18 =	346		MaxPos18 =	139		MaxPos18 =	214
			MaxPos19 =	99		MaxPos19 =	46		MaxPos19 =	75		MaxPos19 =	359
			MaxPos20 =	269		MaxPos20 =	195		MaxPos20 =	74		MaxPos20 =	298
			MaxPos21 =	76		MaxPos21 =	145		MaxPos21 =	158		MaxPos21 =	0
			MaxPos22 =	70		MaxPos22 =	141		MaxPos22 =	204		MaxPos22 =	124
			MaxPos23 =	88		MaxPos23 =	154
			MaxPos24 =	104		MaxPos24 =	189
			MaxPos25 =	281		MaxPos25 =	203
			MaxPos26 =	252		MaxPos26 =	259
			MaxPos27 =	281		MaxPos27 =	189

## Sheet: profiles
	Angle (deg)	prim1 Phalloidin	sem	prim2 Phalloidin	sem	prim1 GFP-XVangl2	sem	prim2 GFP-XVangl2	sem												Normalized	Angle (deg)	prim1 Phalloidin	sem	prim2 Phalloidin	sem	prim1 GFP-XVangl2	sem	prim2 GFP-XVangl2	sem
	-179	29.7673	3.87094	39.7478	7.22858	3.73967	0.518173	3.1687	0.452425		region	prim1 phalloidin	err	prim2 phalloidin	err	prim1 xvangl2	err	prim2 xvangl2	err			-179	1.00035	0.130086	0.996921	0.181301	1.00027	0.138598	0.998644	0.142586
	-178	29.7642	3.86877	39.6549	7.2674	3.72187	0.506608	3.1558	0.455859		0 deg	53.4003	2.36147	70.9698	5.09764	12.607	0.587566	12.6899	0.649416			-178	1.00025	0.130013	0.994591	0.182275	0.995505	0.135505	0.99458	0.143668
	-177	29.7616	3.86712	39.7991	7.31256	3.70001	0.497341	3.15619	0.454875		90 deg	34.3945	2.30864	45.2103	4.11528	3.02949	0.168091	4.38224	0.364373			-177	1.00016	0.129958	0.998208	0.183407	0.989659	0.133026	0.994701	0.143358
	-176	29.6546	3.88531	40.0116	7.37216	3.66078	0.48189	3.12874	0.442413		180 deg	29.7568	2.23657	39.8706	4.15468	3.73867	0.301549	3.173	0.259313			-176	0.996567	0.130569	1.00354	0.184902	0.979165	0.128893	0.986052	0.13943
	-175	29.7008	3.88374	40.273	7.44386	3.60733	0.463678	3.11793	0.433584													-175	0.998119	0.130516	1.01009	0.1867	0.964869	0.124022	0.982644	0.136648
	-174	29.7532	3.88456	40.5154	7.5199	3.54582	0.44595	3.10301	0.425794		Measurement	prim1 phalloidin	err	prim2 phalloidin	err	prim1 xvangl2	err	prim2 xvangl2	err			-174	0.999878	0.130544	1.01617	0.188608	0.948415	0.11928	0.977941	0.134193
	-173	29.8048	3.88539	40.7343	7.60453	3.48375	0.4292	3.09328	0.417784		0/90 ratio	1.55258	0.124797	1.56977	0.182019	4.16141	0.301544	2.89576	0.282726			-173	1.00161	0.130571	1.02166	0.19073	0.931814	0.1148	0.974877	0.131669
	-172	29.8679	3.88579	40.6301	7.6453	3.44018	0.414679	3.09579	0.409215		0/180 ratio	1.79456	0.135394	1.78	0.198673	3.37204	0.387652	3.99934	0.279226			-172	1.00373	0.130585	1.01905	0.191753	0.920159	0.110916	0.975667	0.128968
	-171	29.9611	3.88596	40.3115	7.65327	3.41769	0.403367	3.09209	0.402624													-171	1.00686	0.130591	1.01106	0.191953	0.914145	0.10789	0.9745	0.126891
	-170	30.076	3.88523	40.7463	7.73402	3.40225	0.390733	3.26367	0.459319													-170	1.01073	0.130566	1.02196	0.193978	0.910015	0.104511	1.02857	0.144758
	-169	30.1764	3.88467	40.3623	7.73362	3.3911	0.3791	3.26282	0.453126													-169	1.0141	0.130547	1.01233	0.193968	0.907032	0.1014	1.02831	0.142807
	-168	30.274	3.88308	39.9962	7.74287	3.38848	0.367139	3.27041	0.44587													-168	1.01738	0.130494	1.00315	0.1942	0.906332	0.0982002	1.0307	0.14052
	-167	30.361	3.86637	39.697	7.76116	3.40024	0.35553	3.27854	0.439132													-167	1.02031	0.129932	0.995647	0.194659	0.909476	0.0950952	1.03326	0.138396
	-166	30.4497	3.85005	39.8676	7.79437	3.41995	0.344909	3.26683	0.432906													-166	1.02328	0.129384	0.999926	0.195492	0.914749	0.0922543	1.02957	0.136434
	-165	30.535	3.83444	39.8733	7.80719	3.4323	0.337939	3.24811	0.427695													-165	1.02615	0.128859	1.00007	0.195813	0.918053	0.09039	1.02367	0.134792
	-164	30.6173	3.81944	39.881	7.82083	3.44646	0.333342	3.22198	0.419913													-164	1.02892	0.128355	1.00026	0.196155	0.92184	0.0891606	1.01544	0.132339
	-163	30.6896	3.80389	39.9569	7.82682	3.44965	0.325403	3.31244	0.434991													-163	1.03135	0.127833	1.00216	0.196306	0.922694	0.087037	1.04394	0.137091
	-162	30.7671	3.78406	39.9845	7.83143	3.44594	0.316361	3.27363	0.429479													-162	1.03395	0.127166	1.00286	0.196421	0.9217	0.0846185	1.03171	0.135354
	-161	30.8686	3.7669	39.9765	7.83045	3.43806	0.313656	3.2366	0.423743													-161	1.03736	0.126589	1.00266	0.196397	0.919594	0.0838949	1.02004	0.133546
	-160	30.9679	3.74916	39.9661	7.82801	3.43225	0.311128	3.20457	0.41759													-160	1.0407	0.125993	1.0024	0.196336	0.918039	0.0832187	1.00995	0.131607
	-159	31.0283	3.73081	39.9563	7.82523	3.42598	0.307036	3.0674	0.435244													-159	1.04273	0.125377	1.00215	0.196266	0.916361	0.0821242	0.966719	0.137171
	-158	31.0677	3.71444	39.9434	7.82383	3.41957	0.305802	3.19972	0.410525													-158	1.04405	0.124827	1.00183	0.196231	0.914647	0.0817944	1.00842	0.129381
	-157	31.0969	3.69899	39.9333	7.82396	3.41482	0.306383	3.1818	0.411767													-157	1.04503	0.124307	1.00157	0.196234	0.913376	0.0819495	1.00277	0.129772
	-156	31.1233	3.68396	39.8504	7.78768	3.41576	0.309633	3.16122	0.41307													-156	1.04592	0.123802	0.999493	0.195324	0.913629	0.0828189	0.996288	0.130183
	-155	31.1565	3.67165	39.8097	7.75474	3.42394	0.314422	3.14187	0.413394													-155	1.04704	0.123389	0.998473	0.194498	0.915816	0.0840998	0.99019	0.130285
	-154	30.9327	3.62011	39.7886	7.72092	3.42304	0.318766	3.12241	0.414208													-154	1.03952	0.121656	0.997945	0.193649	0.915576	0.0852618	0.984057	0.130542
	-153	30.9338	3.60453	39.8059	7.68397	3.42234	0.324279	3.10506	0.4148													-153	1.03955	0.121133	0.998377	0.192723	0.91539	0.0867362	0.978588	0.130728
	-152	30.968	3.59883	39.8095	7.64901	3.42183	0.328771	3.1125	0.405281													-152	1.0407	0.120942	0.998468	0.191846	0.915252	0.0879379	0.980933	0.127728
	-151	31.0293	3.593	39.7839	7.61671	3.42202	0.335412	3.10438	0.395713													-151	1.04276	0.120745	0.997827	0.191036	0.915302	0.0897143	0.978374	0.124712
	-150	31.1271	3.58525	39.7851	7.58888	3.42588	0.343107	3.09062	0.387824													-150	1.04605	0.120485	0.997856	0.190338	0.916337	0.0917723	0.974036	0.122226
	-149	31.2106	3.5733	39.8203	7.56563	3.43446	0.3497	3.07712	0.379959													-149	1.04886	0.120084	0.99874	0.189755	0.918631	0.0935357	0.969782	0.119748
	-148	31.29	3.56145	39.849	7.54416	3.44759	0.356707	3.05956	0.369389													-148	1.05152	0.119685	0.999458	0.189216	0.922143	0.0954099	0.964247	0.116416
	-147	31.3654	3.55208	39.841	7.52614	3.45709	0.361628	2.92529	0.384193													-147	1.05406	0.11937	0.999258	0.188764	0.924683	0.0967264	0.921932	0.121082
	-146	31.4871	3.54143	39.8395	7.51036	3.46653	0.366658	3.21592	0.388736													-146	1.05815	0.119013	0.99922	0.188369	0.927207	0.0980716	1.01353	0.122514
	-145	31.6368	3.53026	39.8501	7.49393	3.47426	0.370554	3.21138	0.384409													-145	1.06318	0.118637	0.999487	0.187956	0.929276	0.0991138	1.01209	0.12115
	-144	31.6574	3.4965	39.8916	7.47268	3.47359	0.370671	3.19284	0.381662													-144	1.06387	0.117502	1.00053	0.187423	0.929098	0.0991451	1.00625	0.120284
	-143	31.6857	3.46451	39.8995	7.43293	3.47746	0.369274	3.1744	0.380198													-143	1.06482	0.116427	1.00072	0.186426	0.930131	0.0987713	1.00044	0.119823
	-142	31.7352	3.44028	39.8924	7.38386	3.48216	0.368186	3.16639	0.381451													-142	1.06649	0.115613	1.00055	0.185196	0.931388	0.0984803	0.997918	0.120218
	-141	31.8281	3.41807	39.8877	7.33588	3.47642	0.363802	3.16801	0.385948													-141	1.06961	0.114867	1.00043	0.183992	0.929854	0.0973077	0.998427	0.121635
	-140	31.8855	3.39876	39.8585	7.28651	3.46826	0.359571	3.17091	0.391947													-140	1.07154	0.114218	0.999698	0.182754	0.927672	0.0961759	0.999343	0.123526
	-139	31.9194	3.38085	39.8017	7.23838	3.45519	0.356389	3.1308	0.403965													-139	1.07268	0.113616	0.998274	0.181547	0.924176	0.0953249	0.9867	0.127313
	-138	31.9508	3.3646	39.735	7.193	3.45002	0.354941	3.14409	0.412895													-138	1.07373	0.11307	0.9966	0.180409	0.922792	0.0949376	0.990888	0.130128
	-137	31.9755	3.34894	39.7164	7.14595	3.43402	0.354273	3.15709	0.420835													-137	1.07456	0.112544	0.996132	0.179229	0.918512	0.0947589	0.994986	0.13263
	-136	31.9853	3.33137	39.6419	7.08432	3.41554	0.353987	3.16959	0.428478													-136	1.07489	0.111953	0.994264	0.177683	0.91357	0.0946824	0.998926	0.135039
	-135	31.9984	3.30449	39.4941	7.0029	3.39991	0.353857	3.18241	0.435442													-135	1.07533	0.11105	0.990558	0.175641	0.90939	0.0946478	1.00296	0.137234
	-134	32.0063	3.27581	39.4339	6.92527	3.38344	0.35385	3.19671	0.441674													-134	1.0756	0.110086	0.989047	0.173694	0.904983	0.0946459	1.00747	0.139198
	-133	32.0095	3.24797	39.3068	6.84633	3.36397	0.352322	3.21173	0.448897													-133	1.07571	0.109151	0.985859	0.171714	0.899776	0.0942371	1.01221	0.141474
	-132	31.9856	3.22055	39.1744	6.76902	3.33639	0.35004	3.21426	0.451347													-132	1.0749	0.108229	0.98254	0.169775	0.8924	0.0936267	1.013	0.142246
	-131	31.9709	3.19618	39.0066	6.69094	3.33906	0.341236	3.21623	0.451141													-131	1.07441	0.10741	0.978329	0.167816	0.893114	0.0912719	1.01362	0.142181
	-130	31.9953	3.17877	38.9072	6.65073	3.29907	0.335743	3.22494	0.450612													-130	1.07523	0.106825	0.975837	0.166808	0.882416	0.0898028	1.01637	0.142014
	-129	32.0644	3.19935	38.8575	6.61794	3.25352	0.331869	3.2207	0.449926													-129	1.07755	0.107517	0.97459	0.165986	0.870233	0.0887664	1.01503	0.141798
	-128	32.1425	3.22507	38.8425	6.58357	3.20892	0.328882	3.20774	0.44745													-128	1.08017	0.108381	0.974215	0.165123	0.858304	0.0879676	1.01095	0.141018
	-127	32.2356	3.25076	38.8426	6.54848	3.16418	0.325986	3.20107	0.444361													-127	1.0833	0.109244	0.974216	0.164243	0.846338	0.0871928	1.00885	0.140044
	-126	32.3379	3.2768	38.8742	6.5085	3.12354	0.325043	3.20379	0.440089													-126	1.08674	0.110119	0.975009	0.163241	0.835468	0.0869407	1.0097	0.138698
	-125	32.4275	3.29964	38.922	6.47213	3.08463	0.325317	3.20564	0.438379													-125	1.08975	0.110887	0.976208	0.162329	0.82506	0.0870141	1.01029	0.138159
	-124	32.9413	3.40077	39.1055	6.44496	3.05495	0.323476	3.20327	0.438099													-124	1.10702	0.114286	0.980811	0.161647	0.817122	0.0865216	1.00954	0.138071
	-123	33.0053	3.41159	39.2011	6.41365	3.03291	0.322174	3.21083	0.437007													-123	1.10917	0.114649	0.983207	0.160862	0.811225	0.0861734	1.01192	0.137727
	-122	33.0706	3.4217	39.2868	6.38462	3.00984	0.321431	3.22553	0.434939													-122	1.11136	0.114989	0.985358	0.160134	0.805054	0.0859747	1.01655	0.137075
	-121	33.1407	3.43164	39.4008	6.38206	2.9861	0.318885	3.23872	0.434836													-121	1.11372	0.115323	0.988217	0.160069	0.798704	0.0852937	1.02071	0.137042
	-120	33.2134	3.44215	39.5063	6.3814	2.96116	0.317108	3.25592	0.435485													-120	1.11616	0.115676	0.990862	0.160053	0.792035	0.0848184	1.02613	0.137247
	-119	33.2888	3.44896	39.5886	6.37654	2.93262	0.314277	3.28571	0.441447													-119	1.1187	0.115905	0.992927	0.159931	0.784401	0.0840609	1.03552	0.139126
	-118	33.3506	3.45658	39.6582	6.36961	2.89822	0.312179	3.32704	0.452124													-118	1.12077	0.116161	0.994673	0.159757	0.7752	0.0834998	1.04855	0.142491
	-117	33.4012	3.46624	39.7973	6.37725	2.90405	0.309655	3.36907	0.46375													-117	1.12247	0.116486	0.998161	0.159949	0.77676	0.0828248	1.06179	0.146155
	-116	33.4356	3.47856	39.9912	6.38982	2.88771	0.308331	3.40328	0.478086													-116	1.12363	0.1169	1.00302	0.160264	0.772389	0.0824707	1.07258	0.150673
	-115	33.4507	3.49345	40.1777	6.4036	2.88214	0.307582	3.45116	0.493894													-115	1.12414	0.1174	1.0077	0.16061	0.770899	0.0822705	1.08766	0.155655
	-114	33.465	3.51131	40.3584	6.40998	2.89031	0.307198	3.49996	0.509605													-114	1.12462	0.118	1.01223	0.16077	0.773085	0.0821677	1.10305	0.160607
	-113	33.4784	3.52921	40.564	6.41701	2.89673	0.3054	3.54964	0.525535													-113	1.12507	0.118602	1.01739	0.160946	0.774801	0.0816868	1.1187	0.165627
	-112	33.4918	3.54705	40.814	6.42876	2.90395	0.304061	3.5934	0.535039													-112	1.12552	0.119201	1.02366	0.161241	0.776732	0.0813286	1.13249	0.168623
	-111	33.5037	3.56546	41.0388	6.43464	2.91139	0.302379	3.62852	0.541213													-111	1.12592	0.11982	1.0293	0.161388	0.778723	0.0808788	1.14356	0.170568
	-110	33.5284	3.58352	41.2759	6.42755	2.91707	0.301008	3.65914	0.548165													-110	1.12675	0.120427	1.03525	0.16121	0.780243	0.0805121	1.15321	0.172759
	-109	33.5589	3.60215	41.5204	6.42242	2.91863	0.299899	3.69993	0.551													-109	1.12777	0.121053	1.04138	0.161082	0.780658	0.0802153	1.16607	0.173653
	-108	33.6102	3.62227	41.7553	6.41971	2.91588	0.297677	3.73084	0.550603													-108	1.1295	0.121729	1.04727	0.161014	0.779922	0.0796209	1.17581	0.173528
	-107	33.6847	3.64313	41.9847	6.41414	2.90705	0.298082	3.76076	0.550078													-107	1.132	0.12243	1.05302	0.160874	0.777563	0.0797294	1.18524	0.173362
	-106	33.7603	3.66827	42.1796	6.40765	2.90328	0.298111	3.78309	0.550811													-106	1.13454	0.123275	1.05791	0.160711	0.776552	0.0797371	1.19228	0.173593
	-105	33.8397	3.69404	42.3471	6.40031	2.90477	0.297485	3.81317	0.553515													-105	1.13721	0.124141	1.06211	0.160527	0.776951	0.0795696	1.20175	0.174445
	-104	33.9092	3.72095	42.5321	6.41023	2.91621	0.295984	3.83025	0.558139													-104	1.13954	0.125045	1.06675	0.160776	0.780012	0.0791681	1.20714	0.175903
	-103	33.5371	3.76071	42.6992	6.42329	2.9185	0.29668	3.83219	0.562135													-103	1.12704	0.126382	1.07095	0.161103	0.780623	0.0793544	1.20775	0.177162
	-102	33.5671	3.78533	42.8656	6.43791	2.92653	0.296853	3.83317	0.566635													-102	1.12805	0.127209	1.07512	0.16147	0.782772	0.0794006	1.20806	0.17858
	-101	33.5737	3.80899	43.036	6.45325	2.93904	0.295699	3.70503	0.594675													-101	1.12827	0.128004	1.07939	0.161855	0.786119	0.079092	1.16768	0.187417
	-100	33.576	3.83281	43.2471	6.48208	2.95034	0.295424	4.08957	0.580789													-100	1.12835	0.128804	1.08469	0.162578	0.78914	0.0790185	1.28887	0.183041
	-99	33.5623	3.8562	43.4836	6.52105	2.9003	0.289101	4.06577	0.580488													-99	1.12789	0.12959	1.09062	0.163555	0.775756	0.0773271	1.28136	0.182946
	-98	33.545	3.87568	43.7054	6.56578	2.90055	0.289253	4.05623	0.579076													-98	1.12731	0.130245	1.09618	0.164677	0.775824	0.0773677	1.27836	0.182501
	-97	33.5951	3.89597	43.9608	6.64339	2.90006	0.289119	4.06786	0.578631													-97	1.12899	0.130927	1.10259	0.166624	0.775692	0.077332	1.28202	0.182361
	-96	33.6873	3.91584	44.1893	6.72328	2.89795	0.286983	4.08326	0.578268													-96	1.13209	0.131595	1.10832	0.168627	0.775127	0.0767607	1.28688	0.182246
	-95	33.8015	3.93292	44.5436	6.76953	2.90012	0.287068	4.09037	0.580798													-95	1.13593	0.132169	1.1172	0.169788	0.775707	0.0767833	1.28912	0.183044
	-94	33.8978	3.94971	44.7159	6.84749	2.8612	0.301681	4.13486	0.586864													-94	1.13916	0.132733	1.12153	0.171743	0.765298	0.080692	1.30314	0.184955
	-93	34.0186	3.96661	44.8954	6.93304	2.95615	0.283239	4.18691	0.594637													-93	1.14322	0.133301	1.12603	0.173889	0.790695	0.0757591	1.31954	0.187405
	-92	34.1635	3.98255	45.0406	7.0278	2.98265	0.282407	4.24235	0.603815													-92	1.14809	0.133837	1.12967	0.176265	0.797783	0.0755368	1.33702	0.190298
	-91	34.2824	3.99322	45.1154	7.08696	3.02599	0.281786	4.3461	0.624032													-91	1.15209	0.134195	1.13155	0.177749	0.809375	0.0753707	1.36971	0.196669
	-90	34.399	3.99853	45.1828	7.12594	2.91457	0.301023	4.38192	0.630443													-90	1.156	0.134374	1.13324	0.178727	0.779573	0.080516	1.381	0.19869
	-89	34.5022	4.00427	45.3326	7.17047	3.14792	0.290297	4.41869	0.638776													-89	1.15947	0.134567	1.13699	0.179844	0.841989	0.0776471	1.39259	0.201316
	-88	34.5913	4.01066	45.498	7.21499	3.16169	0.295392	4.45492	0.646653													-88	1.16247	0.134781	1.14114	0.18096	0.845671	0.0790098	1.40401	0.203799
	-87	34.6485	4.02004	45.019	7.41989	3.19397	0.299478	4.48334	0.650728													-87	1.16439	0.135096	1.12913	0.186099	0.854305	0.0801027	1.41296	0.205083
	-86	34.7093	4.03277	46.0808	7.25864	3.22118	0.302808	4.50302	0.654528													-86	1.16643	0.135524	1.15576	0.182055	0.861583	0.0809935	1.41917	0.206281
	-85	34.7659	4.04766	46.3123	7.31211	3.25953	0.304414	4.50549	0.656459													-85	1.16834	0.136025	1.16157	0.183396	0.871841	0.081423	1.41994	0.206889
	-84	34.8087	4.06006	46.5772	7.38074	3.30096	0.306047	4.52107	0.659606													-84	1.16977	0.136441	1.16821	0.185117	0.882923	0.0818597	1.42486	0.207881
	-83	34.8306	4.06916	46.8401	7.45144	3.33469	0.305169	4.54474	0.664103													-83	1.17051	0.136747	1.1748	0.186891	0.891944	0.0816248	1.43232	0.209298
	-82	34.8471	4.07933	47.1161	7.52222	3.36933	0.303705	4.57562	0.668117													-82	1.17106	0.137089	1.18173	0.188666	0.90121	0.0812334	1.44205	0.210563
	-81	34.8649	4.08436	47.3616	7.59652	3.41121	0.304895	4.62203	0.676326													-81	1.17166	0.137258	1.18788	0.19053	0.912412	0.0815515	1.45668	0.21315
	-80	34.8765	4.08709	47.6367	7.67138	3.45465	0.306598	4.67353	0.685576													-80	1.17205	0.13735	1.19478	0.192407	0.92403	0.0820072	1.4729	0.216066
	-79	34.8776	4.08991	47.9121	7.74639	3.50376	0.309585	4.72304	0.695136													-79	1.17209	0.137445	1.20169	0.194288	0.937167	0.0828062	1.48851	0.219078
	-78	34.8901	4.0929	48.1526	7.81881	3.56521	0.316397	4.77596	0.704816													-78	1.17251	0.137545	1.20772	0.196105	0.953602	0.0846281	1.50519	0.222129
	-77	34.9235	4.09469	48.4099	7.88637	3.62577	0.324614	4.82746	0.715827													-77	1.17363	0.137605	1.21418	0.197799	0.969801	0.0868261	1.52142	0.225599
	-76	34.9764	4.0965	48.6737	7.95347	3.69045	0.332695	4.87936	0.726566													-76	1.17541	0.137666	1.22079	0.199482	0.987102	0.0889873	1.53777	0.228984
	-75	35.0369	4.10082	48.9698	8.01928	3.75164	0.340778	4.96515	0.734539													-75	1.17744	0.137811	1.22822	0.201133	1.00347	0.0911493	1.56481	0.231497
	-74	35.1257	4.10783	49.2917	8.08529	3.80924	0.347517	5.03707	0.736056													-74	1.18043	0.138047	1.23629	0.202788	1.01887	0.0929519	1.58748	0.231975
	-73	35.2199	4.11402	49.6121	8.15142	3.83671	0.347589	5.08944	0.739124													-73	1.18359	0.138255	1.24433	0.204447	1.02622	0.0929713	1.60398	0.232942
	-72	35.3445	4.13069	49.9122	8.2141	3.86763	0.345446	5.15082	0.747873													-72	1.18778	0.138815	1.25186	0.206019	1.03449	0.0923981	1.62333	0.235699
	-71	35.4527	4.15277	50.1648	8.26337	3.88464	0.342765	5.22451	0.754763													-71	1.19142	0.139557	1.25819	0.207255	1.03904	0.091681	1.64655	0.23787
	-70	35.5455	4.17498	50.3879	8.31001	3.94668	0.360704	5.28176	0.76356													-70	1.19453	0.140304	1.26379	0.208425	1.05564	0.096479	1.66459	0.240643
	-69	35.6274	4.19944	50.6146	8.35614	3.95383	0.356777	5.34645	0.775077													-69	1.19728	0.141125	1.26947	0.209581	1.05755	0.0954288	1.68498	0.244273
	-68	35.7046	4.21886	50.8349	8.40237	3.96884	0.354789	5.40735	0.78638													-68	1.19988	0.141778	1.275	0.210741	1.06156	0.094897	1.70417	0.247835
	-67	35.793	4.23966	51.0292	8.45398	4.01925	0.351272	5.46079	0.79513													-67	1.20285	0.142477	1.27987	0.212036	1.07505	0.0939563	1.72102	0.250593
	-66	35.8803	4.26173	51.2244	8.50635	4.06653	0.350518	5.5158	0.807733													-66	1.20578	0.143219	1.28477	0.213349	1.08769	0.0937546	1.73835	0.254564
	-65	35.9615	4.27444	51.4499	8.54758	4.11202	0.350857	5.56727	0.814926													-65	1.20851	0.143646	1.29042	0.214383	1.09986	0.0938454	1.75458	0.256831
	-64	35.997	4.27184	51.6848	8.56951	4.15677	0.349825	5.61485	0.82198													-64	1.20971	0.143558	1.29631	0.214933	1.11183	0.0935694	1.76957	0.259055
	-63	36.0266	4.27114	51.9244	8.58272	4.20677	0.350086	5.66306	0.830318													-63	1.2107	0.143535	1.30232	0.215265	1.1252	0.0936391	1.78476	0.261682
	-62	36.0474	4.26995	52.1833	8.59403	4.25684	0.351902	5.70253	0.840701													-62	1.2114	0.143495	1.30882	0.215548	1.1386	0.0941247	1.7972	0.264955
	-61	36.0754	4.26327	52.4222	8.60646	4.30778	0.356718	5.75277	0.851261													-61	1.21234	0.14327	1.31481	0.21586	1.15222	0.095413	1.81304	0.268283
	-60	36.0804	4.24143	52.6672	8.6148	4.35907	0.360162	5.79837	0.858474													-60	1.21251	0.142536	1.32095	0.216069	1.16594	0.0963341	1.82741	0.270556
	-59	36.0895	4.22066	52.9018	8.62328	4.4124	0.363872	5.8332	0.862221													-59	1.21282	0.141838	1.32684	0.216282	1.1802	0.0973264	1.83839	0.271737
	-58	36.1436	4.20118	53.1466	8.62875	4.48336	0.368062	5.86878	0.866055													-58	1.21463	0.141184	1.33298	0.216419	1.19919	0.0984473	1.8496	0.272945
	-57	36.2581	4.19048	53.3842	8.63674	4.56291	0.373708	5.88685	0.86803													-57	1.21848	0.140824	1.33894	0.216619	1.22046	0.0999573	1.85529	0.273567
	-56	36.3676	4.18179	53.6232	8.64791	4.63225	0.377289	5.91309	0.868816													-56	1.22216	0.140532	1.34493	0.216899	1.23901	0.100915	1.86356	0.273815
	-55	36.4763	4.17434	53.8747	8.65975	4.70183	0.380964	5.95256	0.86947													-55	1.22581	0.140282	1.35124	0.217197	1.25762	0.101898	1.876	0.274022
	-54	36.5924	4.16893	54.1274	8.67121	4.7744	0.385061	6.01119	0.873442													-54	1.22972	0.1401	1.35758	0.217484	1.27703	0.102994	1.89448	0.275273
	-53	36.7358	4.17302	54.3882	8.68278	4.84798	0.389734	6.03862	0.868911													-53	1.23454	0.140237	1.36412	0.217774	1.29671	0.104244	1.90313	0.273845
	-52	36.8949	4.18256	54.5948	8.68465	4.91785	0.392858	6.08275	0.870776													-52	1.23988	0.140558	1.3693	0.217821	1.3154	0.10508	1.91704	0.274433
	-51	37.0728	4.19249	54.7485	8.67906	4.99548	0.396266	6.14066	0.875205													-51	1.24586	0.140892	1.37315	0.217681	1.33616	0.105991	1.93529	0.275829
	-50	37.2387	4.19923	54.9006	8.67465	5.08481	0.402643	6.20097	0.880681													-50	1.25143	0.141118	1.37697	0.21757	1.36006	0.107697	1.95429	0.277555
	-49	37.4105	4.20486	55.0202	8.67585	5.17046	0.40988	6.26436	0.887303													-49	1.25721	0.141307	1.37997	0.2176	1.38297	0.109633	1.97427	0.279642
	-48	37.5862	4.20998	55.1122	8.68045	5.24614	0.417915	6.33617	0.894153													-48	1.26311	0.14148	1.38228	0.217716	1.40321	0.111782	1.9969	0.281801
	-47	37.7537	4.21556	55.2238	8.68471	5.32377	0.426405	6.41343	0.899461													-47	1.26874	0.141667	1.38508	0.217822	1.42397	0.114052	2.02125	0.283473
	-46	38.5461	4.18144	55.3355	8.68958	5.41036	0.439875	6.52093	0.906724													-46	1.29537	0.14052	1.38788	0.217945	1.44713	0.117655	2.05513	0.285762
	-45	38.9166	4.14831	55.1625	8.47293	5.49492	0.453942	6.62874	0.910556													-45	1.30782	0.139407	1.38354	0.212511	1.46975	0.121418	2.08911	0.28697
	-44	39.0713	4.12045	55.3112	8.46429	5.56354	0.463301	6.74897	0.915094													-44	1.31302	0.138471	1.38727	0.212294	1.48811	0.123921	2.127	0.2884
	-43	39.2342	4.08867	55.4506	8.45573	5.64304	0.473165	6.87282	0.920387													-43	1.31849	0.137403	1.39076	0.212079	1.50937	0.12656	2.16603	0.290068
	-42	39.3888	4.05285	55.6259	8.43224	5.7174	0.483235	6.99789	0.929017													-42	1.32369	0.136199	1.39516	0.21149	1.52926	0.129253	2.20545	0.292788
	-41	39.5423	4.01966	55.8032	8.3996	5.80094	0.494976	7.13668	0.94023													-41	1.32885	0.135084	1.39961	0.210672	1.5516	0.132393	2.24919	0.296322
	-40	39.6751	3.98606	56.0356	8.37656	5.89349	0.508288	7.29522	0.959388													-40	1.33331	0.133955	1.40544	0.210094	1.57636	0.135954	2.29915	0.30236
	-39	39.7951	3.95589	56.1821	8.34372	5.9981	0.522427	7.45871	0.982848													-39	1.33734	0.132941	1.40911	0.20927	1.60434	0.139736	2.35068	0.309754
	-38	40.0206	3.92624	56.3079	8.32568	6.1101	0.538593	7.61459	1.00732													-38	1.34492	0.131944	1.41227	0.208818	1.6343	0.14406	2.39981	0.317467
	-37	40.3069	3.90977	56.4865	8.31913	6.25601	0.555199	7.76999	1.03272													-37	1.35455	0.131391	1.41675	0.208653	1.67332	0.148502	2.44878	0.325471
	-36	40.6084	3.89185	56.7722	8.30047	6.42218	0.571858	7.92475	1.05713													-36	1.36468	0.130789	1.42391	0.208185	1.71777	0.152958	2.49756	0.333165
	-35	40.8849	3.87544	57.0724	8.29404	6.57168	0.587293	8.05232	1.07711													-35	1.37397	0.130237	1.43144	0.208024	1.75776	0.157086	2.53776	0.339461
	-34	41.1908	3.85825	57.137	8.30334	6.70315	0.594322	8.14561	1.08835													-34	1.38425	0.12966	1.43306	0.208257	1.79292	0.158966	2.56716	0.343005
	-33	41.5506	3.84085	56.9799	8.34138	6.84634	0.599235	8.20684	1.08749													-33	1.39634	0.129075	1.42912	0.209211	1.83122	0.16028	2.58646	0.342731
	-32	41.9028	3.8268	56.8481	8.40605	7.01298	0.603922	8.26257	1.08459													-32	1.40818	0.128603	1.42582	0.210833	1.87579	0.161534	2.60402	0.341817
	-31	42.2527	3.81721	56.7505	8.51513	7.19037	0.608348	8.30503	1.0838													-31	1.41993	0.12828	1.42337	0.213569	1.92324	0.162717	2.61741	0.341568
	-30	42.6116	3.80138	56.6371	8.65198	7.38922	0.617431	8.35258	1.08336													-30	1.432	0.127748	1.42052	0.217002	1.97643	0.165147	2.63239	0.34143
	-29	43.1638	3.73948	56.5145	8.81692	7.56743	0.626785	8.39455	1.08229													-29	1.45055	0.125668	1.41745	0.221138	2.02409	0.167649	2.64562	0.341092
	-28	43.5195	3.72177	59.7586	8.43236	7.74307	0.632715	8.41952	1.07939													-28	1.46251	0.125073	1.49882	0.211493	2.07107	0.169235	2.65349	0.340179
	-27	43.8538	3.70203	60.1735	8.46379	7.92475	0.64095	8.44781	1.07597													-27	1.47374	0.12441	1.50922	0.212282	2.11967	0.171438	2.6624	0.339101
	-26	44.1861	3.67836	60.578	8.49647	8.08885	0.652078	8.48078	1.0743													-26	1.48491	0.123614	1.51937	0.213101	2.16356	0.174414	2.67279	0.338574
	-25	44.5386	3.65054	60.961	8.51915	8.2518	0.668537	8.52856	1.07429													-25	1.49675	0.122679	1.52897	0.21367	2.20715	0.178817	2.68785	0.338573
	-24	44.8773	3.62619	61.3279	8.52617	8.42157	0.687273	8.58236	1.07419													-24	1.50813	0.121861	1.53817	0.213846	2.25255	0.183828	2.70481	0.33854
	-23	45.1894	3.60328	61.6991	8.53354	8.5891	0.706704	8.65314	1.07118													-23	1.51863	0.121091	1.54748	0.214031	2.29737	0.189025	2.72712	0.337591
	-22	46.131	3.99563	62.0838	8.53967	8.74533	0.728076	8.75194	1.06977													-22	1.55027	0.134276	1.55713	0.214185	2.33915	0.194742	2.75825	0.337147
	-21	46.4273	3.99685	62.4864	8.55127	8.90545	0.754136	8.85223	1.06868													-21	1.56023	0.134317	1.56723	0.214476	2.38198	0.201712	2.78986	0.336803
	-20	46.7337	4.00401	62.8961	8.57026	9.05702	0.779841	8.96079	1.07636													-20	1.57052	0.134558	1.57751	0.214952	2.42252	0.208588	2.82407	0.339225
	-19	46.0764	4.31437	63.2963	8.59037	9.19464	0.805238	9.0819	1.08448													-19	1.54843	0.144988	1.58754	0.215456	2.45933	0.215381	2.86224	0.341784
	-18	47.9478	3.95307	63.6852	8.62279	9.32039	0.826932	9.21189	1.08891													-18	1.61132	0.132846	1.5973	0.21627	2.49297	0.221183	2.90321	0.343181
	-17	48.2995	3.96632	64.0603	8.65843	9.4567	0.849378	9.369	1.0994													-17	1.62314	0.133291	1.60671	0.217163	2.52943	0.227187	2.95273	0.346486
	-16	48.6615	3.98153	64.4474	8.69204	9.60712	0.870508	9.52398	1.11023													-16	1.63531	0.133803	1.61642	0.218006	2.56966	0.232839	3.00157	0.349899
	-15	49.0103	3.99599	64.8341	8.72629	9.76444	0.893557	9.67374	1.12121													-15	1.64703	0.134288	1.62611	0.218865	2.61174	0.239004	3.04877	0.35336
	-14	49.3523	4.01021	65.1996	8.75206	9.92386	0.905808	9.82521	1.13268													-14	1.65852	0.134766	1.63528	0.219512	2.65438	0.242281	3.0965	0.356975
	-13	49.6976	4.03334	66.2058	8.69885	10.108	0.919121	9.976	1.13441													-13	1.67013	0.135544	1.66052	0.218177	2.70362	0.245841	3.14403	0.35752
	-12	50.0028	4.05403	66.5424	8.7064	10.2987	0.932325	10.1268	1.1369													-12	1.68038	0.136239	1.66896	0.218366	2.75463	0.249373	3.19156	0.358304
	-11	50.2971	4.07433	66.853	8.72279	10.4903	0.947602	10.2686	1.12917													-11	1.69027	0.136921	1.67675	0.218778	2.80589	0.253459	3.23626	0.355868
	-10	50.5837	4.09586	67.1316	8.74112	10.6947	0.965237	10.4242	1.11941													-10	1.6999	0.137645	1.68374	0.219237	2.86056	0.258176	3.28529	0.352794
	-9	50.8702	4.11812	67.3966	8.75769	10.8991	0.98401	10.5855	1.11157													-9	1.70953	0.138393	1.69038	0.219653	2.91524	0.263197	3.33611	0.350321
	-8	51.1578	4.14102	67.6616	8.77465	11.1035	1.00386	10.7523	1.10536													-8	1.7192	0.139162	1.69703	0.220078	2.96991	0.268506	3.38868	0.348364
	-7	51.4493	4.16502	67.9351	8.79492	11.3077	1.02119	10.9359	1.10137													-7	1.72899	0.139969	1.70389	0.220587	3.02452	0.273142	3.44654	0.347107
	-6	51.7273	4.17146	68.2905	8.83014	11.5176	1.02338	11.2069	1.09916													-6	1.73833	0.140185	1.7128	0.22147	3.08067	0.273729	3.53196	0.346409
	-5	51.9792	4.16801	68.6648	8.85798	11.732	1.02143	11.4937	1.10083													-5	1.7468	0.140069	1.72219	0.222168	3.13802	0.273206	3.62234	0.346937
	-4	52.2309	4.16497	69.04	8.88406	11.9345	1.01997	11.7796	1.10485													-4	1.75526	0.139967	1.7316	0.222822	3.19218	0.272815	3.71245	0.348204
	-3	52.4825	4.16242	69.4152	8.91106	12.137	1.0193	12.0655	1.11037													-3	1.76371	0.139881	1.74101	0.2235	3.24635	0.272637	3.80256	0.349944
	-2	52.7341	4.16036	69.7904	8.93896	12.3395	1.01943	12.3514	1.11737													-2	1.77217	0.139812	1.75042	0.224199	3.30051	0.272671	3.89267	0.35215
	-1	52.9858	4.15879	69.622	9.15038	12.5421	1.02035	12.6373	1.12583													-1	1.78063	0.139759	1.7462	0.229502	3.35468	0.272918	3.98278	0.354814
	0	53.6949	4.05688	71.9308	8.65985	12.7119	1.02169	12.7972	1.13283													0	1.80446	0.136334	1.80411	0.217199	3.40012	0.273277	4.03314	0.357022
	1	53.5202	4.05404	71.3566	8.66896	12.5669	1.011	12.6352	1.11574													1	1.79859	0.136239	1.78971	0.217428	3.36132	0.270417	3.9821	0.351636
	2	53.2846	4.04646	71.042	8.63931	12.3514	0.993526	12.4194	1.09843													2	1.79067	0.135985	1.78181	0.216684	3.30368	0.265743	3.91408	0.346181
	3	53.049	4.03917	70.7274	8.61003	12.1359	0.976713	12.2035	1.08236													3	1.78275	0.135739	1.77392	0.215949	3.24604	0.261246	3.84605	0.341114
	4	52.8134	4.03217	70.4127	8.58113	11.9204	0.960597	11.9877	1.06757													4	1.77483	0.135504	1.76603	0.215225	3.18839	0.256935	3.77803	0.336454
	5	52.5778	4.02546	70.0981	8.55262	11.7049	0.945214	11.7719	1.05413													5	1.76692	0.135279	1.75814	0.214509	3.13075	0.252821	3.71001	0.332217
	6	52.352	4.01784	69.7532	8.52676	11.4898	0.930567	11.5483	1.04554													6	1.75933	0.135023	1.74949	0.213861	3.07322	0.248903	3.63956	0.329511
	7	52.1148	4.00863	69.4316	8.50012	11.2832	0.918308	11.338	1.04078													7	1.75136	0.134713	1.74142	0.213193	3.01798	0.245624	3.57329	0.32801
	8	51.7975	4.00107	69.1625	8.47805	11.0853	0.905812	11.1336	1.03218													8	1.7407	0.134459	1.73468	0.212639	2.96504	0.242282	3.50884	0.325301
	9	51.3608	4.01704	68.8932	8.45895	10.8893	0.890761	10.9431	1.02425													9	1.72602	0.134996	1.72792	0.21216	2.9126	0.238256	3.4488	0.322802
	10	51.0291	4.00946	68.623	8.44005	10.6938	0.876914	10.7577	1.0181													10	1.71487	0.134741	1.72114	0.211686	2.86031	0.234552	3.39038	0.320865
	11	50.6975	4.00274	68.3527	8.42061	10.4983	0.864188	10.5825	1.01215													11	1.70373	0.134515	1.71436	0.211199	2.80801	0.231148	3.33519	0.318988
	12	50.3473	3.99838	68.0924	8.40095	10.3041	0.852089	10.4203	1.00269													12	1.69196	0.134369	1.70783	0.210705	2.75609	0.227912	3.28405	0.316008
	13	49.9516	3.99981	67.7951	8.38371	10.1241	0.83967	10.245	0.996002													13	1.67866	0.134417	1.70038	0.210273	2.70793	0.22459	3.22879	0.313899
	14	49.4124	4.00122	67.4604	8.36695	9.96279	0.830696	10.0595	0.986131													14	1.66054	0.134464	1.69198	0.209853	2.66479	0.22219	3.17034	0.310788
	15	49.0176	4.005	67.0961	8.33371	9.80669	0.822978	9.86233	0.962903													15	1.64727	0.134591	1.68285	0.209019	2.62304	0.220126	3.1082	0.303468
	16	48.6823	3.99447	66.703	8.28805	9.65532	0.816402	9.67536	0.943426													16	1.63601	0.134237	1.67299	0.207874	2.58255	0.218367	3.04928	0.297329
	17	48.3647	3.98652	66.3029	8.2437	9.49319	0.808148	9.48695	0.926917													17	1.62533	0.13397	1.66295	0.206762	2.53919	0.216159	2.9899	0.292126
	18	47.4758	3.97176	65.8943	8.20073	9.32912	0.801035	9.29664	0.911594													18	1.59546	0.133474	1.6527	0.205684	2.4953	0.214256	2.92992	0.287297
	19	47.1595	3.96501	65.4955	8.15578	9.16375	0.795485	9.09699	0.896633													19	1.58483	0.133247	1.6427	0.204556	2.45107	0.212772	2.867	0.282582
	20	46.6738	3.99632	65.1236	8.10761	8.99568	0.783903	8.89823	0.881008													20	1.56851	0.134299	1.63337	0.203348	2.40611	0.209674	2.80436	0.277658
	21	46.3803	3.98978	64.7333	8.05937	8.8156	0.772793	8.68037	0.861679													21	1.55864	0.134079	1.62358	0.202138	2.35795	0.206702	2.7357	0.271566
	22	46.0792	3.98435	64.34	8.01453	8.6304	0.762327	8.44847	0.840712													22	1.54853	0.133897	1.61372	0.201014	2.30841	0.203903	2.66261	0.264958
	23	45.7841	3.98175	63.9564	7.97373	8.45396	0.752667	8.21836	0.822054													23	1.53861	0.13381	1.6041	0.19999	2.26122	0.201319	2.59009	0.259078
	24	45.4744	3.98035	63.6139	7.92888	8.30035	0.747439	8.01802	0.802631													24	1.5282	0.133763	1.59551	0.198865	2.22013	0.199921	2.52695	0.252956
	25	45.1322	3.97485	63.2909	7.88382	8.15598	0.74283	7.83918	0.786032													25	1.5167	0.133578	1.58741	0.197735	2.18152	0.198688	2.47059	0.247725
	26	44.7785	3.97045	62.9503	7.84484	8.02211	0.737254	7.68639	0.770049													26	1.50482	0.13343	1.57886	0.196758	2.14571	0.197197	2.42244	0.242688
	27	44.4095	3.96819	62.5959	7.80767	7.89782	0.734285	7.54135	0.758297													27	1.49242	0.133354	1.56998	0.195825	2.11247	0.196403	2.37672	0.238984
	28	44.0345	3.96772	62.2583	7.7608	7.78349	0.728408	7.44539	0.751031													28	1.47981	0.133338	1.56151	0.19465	2.08188	0.194831	2.34648	0.236694
	29	43.6495	3.96936	61.9158	7.71211	7.6574	0.720819	7.38452	0.743755													29	1.46688	0.133393	1.55292	0.193428	2.04816	0.192801	2.3273	0.234401
	30	43.2447	3.97111	61.5418	7.6556	7.51257	0.711368	7.30927	0.737192													30	1.45327	0.133452	1.54354	0.192011	2.00942	0.190273	2.30358	0.232333
	31	42.857	3.97089	61.1643	7.60069	7.36201	0.704584	7.23313	0.728552													31	1.44024	0.133445	1.53407	0.190634	1.96915	0.188458	2.27959	0.22961
	32	42.4941	3.96682	60.7358	7.54089	7.23041	0.69939	7.17244	0.723308													32	1.42805	0.133308	1.52332	0.189134	1.93395	0.187069	2.26046	0.227957
	33	42.1328	3.96125	60.3315	7.47905	7.10213	0.687717	7.10395	0.721172													33	1.41591	0.133121	1.51318	0.187583	1.89964	0.183947	2.23887	0.227284
	34	41.8198	3.9538	59.8877	7.38742	6.97483	0.678395	7.02588	0.719352													34	1.40539	0.13287	1.50205	0.185285	1.86559	0.181453	2.21427	0.22671
	35	41.5356	3.94476	59.4407	7.27481	6.85906	0.67265	6.95226	0.716163													35	1.39583	0.132567	1.49084	0.182461	1.83462	0.179917	2.19107	0.225705
	36	41.276	3.93336	59.0054	7.16155	6.7775	0.668588	6.88651	0.712941													36	1.38711	0.132184	1.47992	0.17962	1.81281	0.17883	2.17035	0.22469
	37	41.0204	3.92137	58.5963	7.05203	6.70595	0.665484	6.80574	0.711175													37	1.37852	0.131781	1.46966	0.176873	1.79367	0.178	2.14489	0.224133
	38	40.7345	3.90776	58.2232	6.94171	6.63822	0.664315	6.70986	0.7052													38	1.36891	0.131323	1.4603	0.174106	1.77555	0.177687	2.11467	0.22225
	39	40.4616	3.89472	57.8183	6.83463	6.56011	0.663047	6.61677	0.700552													39	1.35974	0.130885	1.45015	0.17142	1.75466	0.177348	2.08534	0.220785
	40	40.1887	3.88288	57.3929	6.73462	6.48277	0.661534	6.53342	0.698173													40	1.35057	0.130487	1.43948	0.168912	1.73398	0.176943	2.05907	0.220036
	41	39.9531	3.87056	57.0073	6.67994	6.41477	0.661098	6.44955	0.696332													41	1.34266	0.130073	1.42981	0.167541	1.71579	0.176827	2.03264	0.219455
	42	39.7107	3.86135	56.6538	6.62991	6.35524	0.659308	6.30717	0.70877													42	1.33451	0.129764	1.42094	0.166286	1.69986	0.176348	1.98776	0.223375
	43	39.474	3.85279	56.2924	6.58033	6.29311	0.657277	6.23608	0.702875													43	1.32655	0.129476	1.41188	0.165042	1.68325	0.175805	1.96536	0.221517
	44	39.2763	3.84256	55.9088	6.53123	6.22951	0.656772	6.17748	0.701812													44	1.31991	0.129132	1.40226	0.163811	1.66623	0.17567	1.94689	0.221182
	45	39.0932	3.82843	55.569	6.47792	6.17558	0.657405	6.12486	0.703962													45	1.31376	0.128657	1.39374	0.162474	1.65181	0.175839	1.93031	0.22186
	46	38.9114	3.81068	55.2598	6.42351	6.12427	0.655904	5.97746	0.716													46	1.30765	0.128061	1.38598	0.161109	1.63809	0.175437	1.88385	0.225654
	47	38.756	3.79915	55.011	6.37153	6.04924	0.647637	5.94965	0.718933													47	1.30243	0.127673	1.37974	0.159805	1.61802	0.173226	1.87509	0.226578
	48	38.6255	3.79841	54.7616	6.32365	5.97189	0.640084	5.91158	0.718955													48	1.29804	0.127648	1.37348	0.158605	1.59733	0.171206	1.86309	0.226585
	49	38.4853	3.79758	54.5431	6.27958	5.88357	0.63135	5.87593	0.720412													49	1.29333	0.127621	1.368	0.157499	1.57371	0.16887	1.85185	0.227044
	50	38.3331	3.79747	54.35	6.23801	5.78794	0.621937	5.84012	0.724426													50	1.28821	0.127617	1.36316	0.156456	1.54813	0.166352	1.84057	0.22831
	51	38.1632	3.79787	54.1108	6.18925	5.68928	0.613844	5.79561	0.728992													51	1.2825	0.12763	1.35716	0.155233	1.52174	0.164188	1.82654	0.229748
	52	38.0081	3.79745	53.8464	6.13963	5.59004	0.606109	5.75227	0.734808													52	1.27729	0.127616	1.35053	0.153989	1.49519	0.162119	1.81288	0.231582
	53	37.8598	3.79459	53.5362	6.09249	5.48801	0.597966	5.712	0.741372													53	1.27231	0.12752	1.34275	0.152807	1.4679	0.159941	1.80019	0.23365
	54	37.729	3.79066	53.244	6.06453	5.36614	0.587703	5.66817	0.746974													54	1.26791	0.127388	1.33542	0.152105	1.4353	0.157195	1.78638	0.235416
	55	37.5898	3.78813	52.9566	6.03569	5.21834	0.574044	5.63464	0.753648													55	1.26323	0.127303	1.32821	0.151382	1.39577	0.153542	1.77581	0.237519
	56	37.4436	3.78604	52.6357	6.00181	5.08346	0.561589	5.58896	0.749872													56	1.25832	0.127233	1.32016	0.150532	1.35969	0.150211	1.76141	0.236329
	57	37.2954	3.78465	52.3545	5.96459	4.95538	0.549348	5.55185	0.745287													57	1.25334	0.127186	1.31311	0.149599	1.32544	0.146937	1.74972	0.234884
	58	37.1475	3.78483	52.1749	5.94502	4.83176	0.537456	5.51378	0.741495													58	1.24837	0.127192	1.30861	0.149108	1.29237	0.143756	1.73772	0.233689
	59	36.9984	3.78724	52.0751	5.94154	4.72599	0.524779	5.46637	0.733547													59	1.24336	0.127273	1.3061	0.149021	1.26408	0.140365	1.72278	0.231184
	60	36.8703	3.7879	52.0006	5.9367	4.63265	0.511479	5.43364	0.724112													60	1.23905	0.127295	1.30424	0.148899	1.23912	0.136808	1.71246	0.228211
	61	36.7422	3.78841	51.93	5.92934	4.5482	0.500872	5.39829	0.715624													61	1.23475	0.127312	1.30246	0.148715	1.21653	0.13397	1.70132	0.225535
	62	36.6213	3.78907	51.8505	5.92836	4.48182	0.491813	5.35131	0.704362													62	1.23069	0.127335	1.30047	0.14869	1.19877	0.131547	1.68651	0.221986
	63	36.5445	3.80107	51.7707	5.93364	4.40358	0.488647	5.29595	0.694663													63	1.2281	0.127738	1.29847	0.148822	1.17785	0.130701	1.66907	0.218929
	64	36.4856	3.81058	51.6697	5.94339	4.35289	0.482549	5.24398	0.685183													64	1.22613	0.128057	1.29594	0.149067	1.16429	0.12907	1.65269	0.215942
	65	36.4368	3.81662	51.5401	5.95491	4.2666	0.475674	5.18944	0.676409													65	1.22449	0.12826	1.29268	0.149356	1.14121	0.127231	1.6355	0.213177
	66	36.3473	3.82472	51.3608	5.9607	4.20622	0.465468	5.13623	0.669085													66	1.22148	0.128533	1.28819	0.149501	1.12506	0.124501	1.61873	0.210868
	67	36.2401	3.83617	51.1547	5.96217	4.15339	0.454833	5.07881	0.660756													67	1.21788	0.128918	1.28302	0.149538	1.11093	0.121656	1.60063	0.208243
	68	36.1348	3.85017	50.9353	5.9602	4.10286	0.444403	5.01973	0.654114													68	1.21434	0.129388	1.27752	0.149489	1.09741	0.118867	1.58202	0.20615
	69	36.0236	3.8644	50.6972	5.95633	4.04601	0.433411	4.94189	0.648257													69	1.2106	0.129866	1.27154	0.149392	1.08221	0.115926	1.55748	0.204304
	70	35.8952	3.87969	50.3942	5.9411	4.00035	0.421556	4.87031	0.641123													70	1.20629	0.13038	1.26394	0.14901	1.06999	0.112755	1.53492	0.202056
	71	35.7731	3.89593	50.0434	5.91795	3.95826	0.410857	4.80434	0.634327													71	1.20218	0.130926	1.25515	0.148429	1.05873	0.109894	1.51413	0.199914
	72	35.6584	3.9119	49.6978	5.89597	3.91711	0.401865	4.73849	0.628789													72	1.19833	0.131462	1.24648	0.147878	1.04773	0.107489	1.49338	0.198169
	73	35.36	3.93464	49.3908	5.87769	3.8782	0.393258	4.6869	0.627954													73	1.1883	0.132226	1.23878	0.147419	1.03732	0.105187	1.47712	0.197905
	74	35.2866	3.94438	49.0786	5.86783	3.83069	0.385952	4.64227	0.627839													74	1.18583	0.132554	1.23095	0.147172	1.02461	0.103232	1.46305	0.197869
	75	35.1903	3.95187	48.7982	5.85551	3.78477	0.380307	4.60961	0.627977													75	1.1826	0.132806	1.22392	0.146863	1.01233	0.101722	1.45276	0.197913
	76	35.0841	3.96082	48.5132	5.84984	3.7336	0.375394	4.58151	0.627884													76	1.17903	0.133106	1.21677	0.146721	0.998642	0.100408	1.4439	0.197883
	77	34.9957	3.96917	48.2405	5.85033	3.6804	0.369219	4.56092	0.627677													77	1.17606	0.133387	1.20993	0.146733	0.984413	0.0987567	1.43742	0.197818
	78	34.9038	3.9776	47.968	5.85351	3.63325	0.361117	4.56017	0.621608													78	1.17297	0.13367	1.20309	0.146813	0.971801	0.0965896	1.43718	0.195905
	79	34.821	3.98516	47.6694	5.85592	3.60342	0.355941	4.55175	0.618067													79	1.17019	0.133924	1.1956	0.146873	0.963823	0.0952051	1.43453	0.19479
	80	34.7441	3.99155	47.3829	5.86616	3.57071	0.352198	4.54076	0.612744													80	1.1676	0.134139	1.18842	0.14713	0.955073	0.0942041	1.43106	0.193112
	81	34.6904	3.99587	47.1625	5.88077	3.52943	0.345098	4.54247	0.607495													81	1.1658	0.134284	1.18289	0.147496	0.944032	0.092305	1.4316	0.191457
	82	34.6484	4.00127	46.9863	5.88944	3.48112	0.339131	4.56469	0.604116													82	1.16439	0.134466	1.17847	0.147714	0.931112	0.090709	1.43861	0.190393
	83	34.6012	4.00706	46.7886	5.89282	3.4294	0.335085	4.59494	0.602349													83	1.1628	0.13466	1.17351	0.147799	0.917277	0.0896266	1.44814	0.189836
	84	34.5467	4.0134	46.5665	5.89371	3.38725	0.332034	4.6218	0.602184													84	1.16097	0.134873	1.16794	0.147821	0.906004	0.0888105	1.4566	0.189784
	85	34.4928	4.01918	46.346	5.89516	3.34892	0.329271	4.65798	0.601905													85	1.15916	0.135068	1.16241	0.147857	0.895751	0.0880715	1.46801	0.189696
	86	34.4302	4.0226	46.1274	5.89503	3.31387	0.326721	4.69989	0.599972													86	1.15705	0.135183	1.15693	0.147854	0.886376	0.0873895	1.48121	0.189087
	87	34.371	4.02592	45.8969	5.88972	3.29064	0.326311	4.74351	0.59801													87	1.15506	0.135294	1.15115	0.147721	0.880162	0.0872799	1.49496	0.188468
	88	34.2997	4.02794	45.6707	5.88354	3.27157	0.326047	4.77046	0.595023													88	1.15267	0.135362	1.14547	0.147566	0.875062	0.0872092	1.50345	0.187527
	89	34.1961	4.02714	45.4375	5.87604	3.25791	0.324279	4.78939	0.59041													89	1.14918	0.135335	1.13963	0.147378	0.871407	0.0867364	1.50942	0.186073
	90	34.1089	4.02939	45.2148	5.86912	3.24635	0.323169	4.79701	0.586295													90	1.14625	0.135411	1.13404	0.147204	0.868315	0.0864394	1.51182	0.184776
	91	34.0282	4.03334	45.0013	5.86278	3.13094	0.304838	4.78925	0.584166													91	1.14355	0.135543	1.12868	0.147045	0.837447	0.0815364	1.50937	0.184105
	92	33.9293	4.03964	44.7847	5.85167	3.1326	0.302922	4.75535	0.582114													92	1.14022	0.135755	1.12325	0.146767	0.837891	0.0810239	1.49869	0.183459
	93	33.8426	4.05087	44.5956	5.83536	3.07915	0.298052	4.71689	0.580906													93	1.13731	0.136133	1.11851	0.146357	0.823593	0.0797214	1.48657	0.183078
	94	33.7683	4.06956	44.4241	5.82158	3.06832	0.299364	4.67193	0.584638													94	1.13481	0.136761	1.11421	0.146012	0.820698	0.0800723	1.4724	0.184254
	95	33.7194	4.08819	44.2767	5.81237	3.05687	0.300654	4.64436	0.589879													95	1.13317	0.137387	1.11051	0.145781	0.817635	0.0804173	1.46371	0.185906
	96	33.6918	4.10838	44.1435	5.80564	3.04326	0.302088	4.60615	0.59058													96	1.13224	0.138065	1.10717	0.145612	0.813995	0.0808009	1.45167	0.186127
	97	33.6677	4.12767	44.0295	5.79923	3.02619	0.301919	4.57074	0.592014													97	1.13143	0.138714	1.10431	0.145451	0.809429	0.0807557	1.44051	0.186579
	98	33.6722	4.1442	43.9504	5.79971	3.0006	0.30011	4.5466	0.596581													98	1.13158	0.139269	1.10233	0.145463	0.802584	0.0802719	1.4329	0.188018
	99	33.6913	4.16154	43.9158	5.80386	2.97126	0.29846	4.53572	0.606627													99	1.13222	0.139852	1.10146	0.145567	0.794737	0.0798303	1.42947	0.191184
	100	33.7071	4.18136	43.8765	5.80772	2.93703	0.297282	4.53072	0.615498													100	1.13275	0.140518	1.10047	0.145664	0.785582	0.0795154	1.4279	0.19398
	101	33.4809	4.19686	43.8671	5.8128	2.89234	0.296365	4.5294	0.623033													101	1.12515	0.141039	1.10024	0.145792	0.773628	0.07927	1.42748	0.196354
	102	33.4814	4.19445	44.0536	5.7989	2.84929	0.295287	4.52586	0.628227													102	1.12517	0.140958	1.10491	0.145443	0.762113	0.0789816	1.42637	0.197991
	103	33.4555	4.19338	44.0607	5.80467	2.80819	0.293143	4.51556	0.632857													103	1.1243	0.140922	1.10509	0.145588	0.751119	0.0784082	1.42312	0.199451
	104	33.4132	4.19212	44.0663	5.80662	2.77781	0.291682	4.49962	0.636746													104	1.12288	0.14088	1.10523	0.145637	0.742993	0.0780175	1.4181	0.200676
	105	33.3722	4.19035	44.0624	5.80689	2.76023	0.289692	4.48654	0.63734													105	1.1215	0.14082	1.10514	0.145643	0.738292	0.0774852	1.41397	0.200864
	106	33.3491	4.18506	44.0477	5.81722	2.75014	0.286467	4.47649	0.635061													106	1.12072	0.140642	1.10477	0.145902	0.735593	0.0766226	1.41081	0.200145
	107	33.3146	4.18136	44.0063	5.83555	2.74614	0.282062	4.46439	0.632797													107	1.11956	0.140518	1.10373	0.146362	0.734523	0.0754444	1.40699	0.199432
	108	33.2575	4.1763	43.9696	5.8467	2.75664	0.278726	4.45231	0.630631													108	1.11764	0.140348	1.10281	0.146642	0.737331	0.0745521	1.40319	0.198749
	109	33.1666	4.16515	43.9619	5.85986	2.7653	0.275184	4.45871	0.634214													109	1.11459	0.139973	1.10261	0.146972	0.739648	0.0736048	1.4052	0.199878
	110	33.0498	4.1555	43.9463	5.87329	2.78279	0.272031	4.47451	0.641351													110	1.11066	0.139649	1.10222	0.147309	0.744324	0.0727613	1.41018	0.202128
	111	32.9399	4.14904	43.9154	5.90008	2.79007	0.26677	4.48105	0.649203													111	1.10697	0.139432	1.10145	0.147981	0.746272	0.0713543	1.41225	0.204602
	112	32.8374	4.14272	43.9739	5.91581	2.7914	0.26019	4.48893	0.656934													112	1.10353	0.139219	1.10292	0.148375	0.746627	0.0695942	1.41473	0.207039
	113	32.7323	4.13658	43.918	5.90998	2.79447	0.254247	4.49984	0.664652													113	1.09999	0.139013	1.10151	0.148229	0.74745	0.0680047	1.41816	0.209471
	114	32.625	4.13129	43.9128	5.90498	2.79767	0.24927	4.51424	0.67244													114	1.09639	0.138835	1.10138	0.148104	0.748304	0.0666733	1.4227	0.211926
	115	31.4082	4.29909	43.9437	5.90188	2.78576	0.245068	4.53044	0.67935													115	1.0555	0.144474	1.10216	0.148026	0.74512	0.0655493	1.42781	0.214104
	116	32.5476	4.12043	43.987	5.90634	2.7679	0.240849	4.50741	0.672386													116	1.09379	0.13847	1.10325	0.148138	0.740343	0.064421	1.42055	0.211909
	117	32.435	4.11611	44.0551	5.90201	2.75826	0.237236	4.44023	0.646556													117	1.09	0.138325	1.10495	0.148029	0.737764	0.0634545	1.39938	0.203768
	118	32.327	4.11139	44.2176	5.87235	2.74797	0.234079	4.36359	0.622528													118	1.08637	0.138167	1.10903	0.147285	0.735012	0.0626101	1.37523	0.196195
	119	32.2162	4.10279	44.3038	5.87607	2.74394	0.23132	4.27545	0.59792													119	1.08265	0.137877	1.11119	0.147379	0.733935	0.0618723	1.34745	0.18844
	120	32.1289	4.09137	44.3513	5.886	2.74256	0.229723	4.18669	0.574963													120	1.07972	0.137494	1.11238	0.147628	0.733565	0.0614451	1.31947	0.181205
	121	32.0369	4.08098	44.3692	5.89525	2.76016	0.227781	4.10365	0.552865													121	1.07663	0.137145	1.11283	0.14786	0.738271	0.0609255	1.2933	0.17424
	122	31.9489	4.07069	44.4052	5.90931	2.77848	0.227471	4.02295	0.532954													122	1.07367	0.136799	1.11373	0.148212	0.743172	0.0608426	1.26787	0.167965
	123	31.8912	4.05818	44.4658	5.94202	2.79147	0.228172	3.9787	0.5273													123	1.07173	0.136378	1.11525	0.149033	0.746646	0.0610301	1.25392	0.166183
	124	31.8646	4.06212	44.5084	5.97848	2.79863	0.228755	3.95115	0.527014													124	1.07083	0.136511	1.11632	0.149947	0.748563	0.0611861	1.24524	0.166093
	125	31.8472	4.07082	44.5239	6.01684	2.80999	0.23019	3.93991	0.52991													125	1.07025	0.136803	1.11671	0.150909	0.751602	0.06157	1.2417	0.167006
	126	31.8264	4.07966	44.5326	6.05583	2.82963	0.230975	3.93836	0.535487													126	1.06955	0.1371	1.11693	0.151887	0.756854	0.0617799	1.24121	0.168764
	127	31.8081	4.08853	44.523	6.09396	2.84362	0.2319	3.93515	0.542041													127	1.06894	0.137398	1.11669	0.152843	0.760597	0.0620273	1.2402	0.170829
	128	31.7877	4.09745	44.4961	6.13059	2.85712	0.233496	3.92647	0.550073													128	1.06825	0.137698	1.11601	0.153762	0.764207	0.0624543	1.23746	0.173361
	129	31.7605	4.10395	44.4439	6.16425	2.87095	0.234777	3.9272	0.563257													129	1.06734	0.137916	1.1147	0.154606	0.767905	0.0627968	1.23769	0.177516
	130	31.7448	4.10907	44.3574	6.1865	2.88397	0.235109	3.92903	0.570146													130	1.06681	0.138088	1.11253	0.155165	0.771388	0.0628855	1.23827	0.179687
	131	31.7302	4.10938	44.4665	6.16421	2.8899	0.234815	3.93522	0.575615													131	1.06632	0.138099	1.11527	0.154605	0.772976	0.062807	1.24022	0.18141
	132	31.7	4.09421	44.3344	6.17104	2.89324	0.235566	3.92231	0.571198													132	1.0653	0.137589	1.11196	0.154777	0.773868	0.063008	1.23615	0.180018
	133	31.6942	4.08247	44.2036	6.17203	2.89954	0.236363	3.90841	0.567731													133	1.06511	0.137195	1.10868	0.154802	0.775552	0.063221	1.23177	0.178926
	134	31.6956	4.0737	44.0798	6.17571	2.90538	0.238295	3.9078	0.563183													134	1.06515	0.1369	1.10557	0.154894	0.777115	0.0637377	1.23158	0.177492
	135	31.6995	4.0665	43.9717	6.18268	2.90481	0.243022	3.90129	0.555167													135	1.06529	0.136658	1.10286	0.155069	0.776963	0.0650021	1.22953	0.174966
	136	31.6883	4.06153	43.8661	6.19013	2.90692	0.247737	3.89535	0.546142													136	1.06491	0.136491	1.10021	0.155256	0.777526	0.0662633	1.22765	0.172122
	137	31.6724	4.05806	43.7821	6.20503	2.92052	0.25191	3.8815	0.53624													137	1.06438	0.136374	1.09811	0.155629	0.781163	0.0673794	1.22329	0.169001
	138	31.6551	4.05659	43.7317	6.22567	2.92235	0.257627	3.86727	0.525944													138	1.06379	0.136325	1.09684	0.156147	0.781653	0.0689087	1.2188	0.165756
	139	31.5861	4.04129	43.6597	6.25321	2.95039	0.2619	3.86291	0.516526													139	1.06148	0.13581	1.09503	0.156838	0.789153	0.0700515	1.21743	0.162788
	140	31.4815	4.01011	43.5587	6.2809	2.99441	0.276879	3.85254	0.508755													140	1.05796	0.134763	1.0925	0.157532	0.800929	0.0740582	1.21416	0.160339
	141	31.3481	3.97083	43.4093	6.30929	3.08627	0.286847	3.84075	0.501209													141	1.05348	0.133443	1.08876	0.158244	0.825498	0.0767241	1.21045	0.157961
	142	31.2352	3.92959	43.2577	6.33988	3.13944	0.309309	3.82621	0.494387													142	1.04968	0.132057	1.08495	0.159011	0.839721	0.0827323	1.20587	0.155811
	143	31.1226	3.8878	43.0913	6.36873	3.18688	0.336765	3.78257	0.479419													143	1.0459	0.130652	1.08078	0.159735	0.852409	0.090076	1.19211	0.151093
	144	31.0191	3.84674	42.9292	6.39982	3.22829	0.366911	3.74088	0.463653													144	1.04242	0.129273	1.07671	0.160515	0.863485	0.0981394	1.17897	0.146124
	145	30.9164	3.80817	42.755	6.41957	3.27809	0.398408	3.70912	0.449373													145	1.03897	0.127977	1.07234	0.16101	0.876805	0.106564	1.16896	0.141624
	146	30.8219	3.76878	42.6741	6.42507	3.32495	0.431336	3.68103	0.435898													146	1.03579	0.126653	1.07031	0.161148	0.88934	0.115371	1.16011	0.137377
	147	30.7469	3.76041	42.4819	6.43818	3.35076	0.446175	3.66033	0.425722													147	1.03327	0.126372	1.06549	0.161477	0.896242	0.11934	1.15359	0.13417
	148	30.6464	3.75747	42.2996	6.4509	3.3752	0.459327	3.64253	0.418042													148	1.0299	0.126273	1.06092	0.161796	0.90278	0.122858	1.14798	0.13175
	149	30.5207	3.75814	42.1253	6.46554	3.39933	0.472276	3.63582	0.414836													149	1.02567	0.126295	1.05655	0.162163	0.909234	0.126322	1.14586	0.130739
	150	30.417	3.75593	41.9708	6.47879	3.42774	0.484934	3.63651	0.413272													150	1.02219	0.126221	1.05267	0.162495	0.916832	0.129708	1.14608	0.130246
	151	30.322	3.75389	41.8428	6.48767	3.44875	0.497864	3.63461	0.414512													151	1.01899	0.126152	1.04946	0.162718	0.922452	0.133166	1.14548	0.130637
	152	30.2452	3.75141	41.7166	6.50154	3.46548	0.511131	3.63138	0.418284													152	1.01641	0.126069	1.0463	0.163066	0.926928	0.136714	1.14446	0.131826
	153	30.1778	3.7484	41.5945	6.51999	3.4841	0.524845	3.63019	0.419514													153	1.01415	0.125968	1.04324	0.163529	0.931908	0.140383	1.14409	0.132214
	154	30.1415	3.74384	41.4774	6.53956	3.4861	0.522946	3.62874	0.419933													154	1.01293	0.125814	1.0403	0.16402	0.932441	0.139875	1.14363	0.132346
	155	30.1202	3.74007	41.3782	6.56046	3.48422	0.520568	3.62515	0.418826													155	1.01221	0.125688	1.03781	0.164544	0.93194	0.139239	1.1425	0.131997
	156	30.0985	3.73805	41.2861	6.58342	3.48545	0.517895	3.6266	0.418103													156	1.01148	0.12562	1.0355	0.16512	0.932269	0.138524	1.14296	0.131769
	157	29.9374	3.73197	41.2088	6.60474	3.4825	0.515643	3.63406	0.416391													157	1.00607	0.125416	1.03356	0.165654	0.93148	0.137921	1.14531	0.13123
	158	29.9345	3.73499	35.9434	5.88676	3.47828	0.512895	3.63119	0.405823													158	1.00597	0.125517	0.901501	0.147647	0.930352	0.137186	1.1444	0.127899
	159	29.9243	3.73913	41.2519	6.75322	3.47466	0.51036	3.62184	0.391719													159	1.00563	0.125656	1.03465	0.169379	0.929382	0.136508	1.14145	0.123454
	160	29.897	3.74611	41.1507	6.7753	3.46907	0.509058	3.60323	0.375273													160	1.00471	0.125891	1.03211	0.169932	0.927887	0.13616	1.13559	0.118271
	161	29.8638	3.75499	41.0672	6.79826	3.46964	0.519234	3.57749	0.362582													161	1.0036	0.126189	1.03001	0.170508	0.928041	0.138882	1.12748	0.114271
	162	29.8486	3.75754	40.9828	6.82124	3.47973	0.530844	3.55131	0.351258													162	1.00308	0.126275	1.0279	0.171084	0.930738	0.141987	1.11923	0.110702
	163	29.8135	3.75295	40.9175	6.84101	3.49304	0.54318	3.50291	0.340299													163	1.00191	0.126121	1.02626	0.17158	0.934298	0.145287	1.10397	0.107248
	164	29.7787	3.74792	40.8708	6.85791	3.51158	0.55586	3.45174	0.332503													164	1.00074	0.125952	1.02509	0.172004	0.939259	0.148678	1.08785	0.104791
	165	29.5842	3.7523	40.8319	6.86954	3.53726	0.569265	3.39454	0.327552													165	0.994198	0.126099	1.02411	0.172296	0.946127	0.152264	1.06982	0.103231
	166	29.597	3.74348	40.807	6.88155	3.56944	0.582006	3.33746	0.324754													166	0.994629	0.125802	1.02349	0.172597	0.954734	0.155672	1.05183	0.102349
	167	29.5634	3.73593	40.8072	6.90273	3.60313	0.591228	3.28604	0.322267													167	0.9935	0.125549	1.02349	0.173128	0.963746	0.158138	1.03563	0.101565
	168	29.5191	3.72892	40.7998	6.92303	3.61871	0.582893	3.23892	0.319761													168	0.992012	0.125313	1.02331	0.173638	0.967913	0.155909	1.02077	0.100776
	169	29.4579	3.7246	40.7829	6.94563	3.6319	0.573793	3.19682	0.318288													169	0.989955	0.125168	1.02288	0.174204	0.971442	0.153475	1.00751	0.100311
	170	29.5458	3.75143	40.7343	6.96618	3.63951	0.563952	3.17421	0.316696													170	0.992907	0.12607	1.02166	0.17472	0.973475	0.150843	1.00038	0.0998097
	171	29.752	3.83888	40.6616	6.9871	3.65428	0.554705	3.17097	0.320084													171	0.999839	0.129009	1.01984	0.175245	0.977428	0.14837	0.999359	0.100877
	172	29.6928	3.85334	40.5909	7.00773	3.66237	0.546466	3.1861	0.337048													172	0.997848	0.129494	1.01807	0.175762	0.97959	0.146166	1.00413	0.106224
	173	29.6568	3.86621	40.5212	7.02845	3.66867	0.539034	3.19435	0.356358													173	0.99664	0.129927	1.01632	0.176281	0.981277	0.144178	1.00673	0.11231
	174	29.6522	3.87658	40.4616	7.04965	3.67942	0.533849	3.19254	0.377135													174	0.996484	0.130275	1.01482	0.176813	0.98415	0.142791	1.00616	0.118857
	175	29.6761	3.88448	40.4084	7.0708	3.69401	0.532429	3.19504	0.399612													175	0.99729	0.130541	1.01349	0.177344	0.988052	0.142411	1.00695	0.125941
	176	29.7052	3.89119	40.3605	7.09104	3.70753	0.531283	3.20156	0.422958													176	0.998264	0.130766	1.01229	0.177851	0.991669	0.142105	1.009	0.133299
	177	29.7137	3.88963	40.272	7.11264	3.71444	0.529351	3.19474	0.439951													177	0.998552	0.130714	1.01007	0.178393	0.993519	0.141588	1.00685	0.138655
	178	29.7236	3.88187	40.1349	7.13822	3.72311	0.527041	3.18191	0.442969													178	0.998883	0.130453	1.00663	0.179035	0.995836	0.14097	1.00281	0.139606
	179	29.7416	3.87717	39.9952	7.16507	3.73366	0.525086	3.17562	0.445949													179	0.999489	0.130295	1.00312	0.179708	0.998659	0.140447	1.00083	0.140545
	180	29.7615	3.87346	39.8688	7.19458	3.74269	0.523612	3.17468	0.449035													180	1.00016	0.130171	0.999955	0.180448	1.00107	0.140053	1.00053	0.141518
