# Supplementary material for: PCP and Wnt pathway components act in parallel during zebrafish mechanosensory hair cell orientation
Source: Nat Commun. 2019 Sep 5;10:3993. doi: 10.1038/s41467-019-12005-y (PMC6728366; doi:10.1038/s41467-019-12005-y)
Supplement: Supplementary file 10 — Source Data [file 41467_2019_12005_MOESM10_ESM.zip › SourceFile_Supplementary Figure 7 EMX2 counts.xlsx]

## Sheet: ReadMe
	Hi! Thank you for the interest in our data. The last four tabs represent the spatial data for each one of the conditions. For details on how the Plots are created, please see Romero-Carvajal et al. 2015 Dev Cell

## Sheet: EMX2 COUNTS
		WT PRIM I				WT PRIM II					MZwnt11 (wnt11f1) PRIM I				MZwnt11 (wnt11f1) PRIM II
		emx2+	TOTAL HC	ratio		emx2+	TOTAL HC	ratio			emx2+	TOTAL HC	ratio		emx2+	TOTAL HC	ratio
	1_L1	7	15	0.466667	1_p2L1	9	19	0.473684		1_L1	9	17	0.529412	1_p2L1	6	13	0.461538
	2_L1	6	14	0.428571	2_p2L1	6	14	0.428571		2_L1	9	17	0.529412	2_p2L1	8	16	0.5
	3_L1	7	15	0.466667	3_p2L1	8	18	0.444444		3_L1	11	24	0.458333	3_p2L1	10	20	0.5
	4_L1	8	15	0.533333	4_p2L1	7	15	0.466667		4_L1	8	19	0.421053	4_p2L1	9	18	0.5
	5_L1	8	15	0.533333	5_p2L1	6	13	0.461538		5_L1	8	18	0.444444	5_p2L1	7	17	0.411765
	6_L1	7	14	0.5	6_p2L1	8	15	0.533333		6_L1	9	17	0.529412	6_p2L1	8	16	0.5
	7_L1	7	14	0.5	7_p2L1	5	13	0.384615		7_L1	8	16	0.5	7_p2L1	7	13	0.538462

## Sheet: WT primI
Prim	#	Neo	Drug	Position X	Position Y	Center Position X	Center Position Y	Level	Distance to mantle	c	#ISC_BrdU-	#HC_BrdU-	#Mant_BrdU-	#ISC_BrdU+	#HC_BrdU+	#Mant BrdU+	ISC BrdU IND	HC BrdU IND	MANT BrdU IND	Total Brdu +	Brdu Index	INMC Translated Position X	INMC Translated Position Y	Angle between NM and CENTER (Ɵf)	INMC Rotated Postion X	INMC Rotated Postion Y	Translated Position X	Translated Position Y	HC X	HC Y	Mantle X	Mantle Y
			1_L1	10.5696	33.4182	35.9549	37.8444	LINM														-25.3853	-4.4262	5.51277	-25.6931	-1.96702	-25.3853	-4.4262
				62.8926	38.4681	35.9549	37.8444	RINM														26.9377	0.623703	5.51277	26.873	-1.96702	26.9377	0.623703
				35.8662	29.1018	35.9549	37.8444	HC+																5.51277			-0.0886993	-8.7426	-0.928169	-8.69364
				31.455	31.0658	35.9549	37.8444	HC+																5.51277			-4.4999	-6.7786	-5.13029	-6.31495
				31.4383	37.0359	35.9549	37.8444	HC+																5.51277			-4.5166	-0.808498	-4.57338	-0.37086
				28.1279	33.6296	35.9549	37.8444	HC+																5.51277			-7.827	-4.2148	-8.1957	-3.44338
				24.562	36.4462	35.9549	37.8444	HC+																5.51277			-11.3929	-1.3982	-11.4745	-0.297242
				28.7714	41.6553	35.9549	37.8444	HC+																5.51277			-7.1835	3.8109	-6.78417	4.48338
				42.2043	44.7652	35.9549	37.8444	HC+																5.51277			6.2494	6.9208	6.88536	6.28843
				35.1682	53.0635	35.9549	37.8444	Mantle																5.51277			-0.786697	15.2191			0.679003	15.2243
				37.7079	53.4879	35.9549	37.8444	Mantle																5.51277			1.753	15.6435			3.24773	15.4027
				43.7965	51.8389	35.9549	37.8444	Mantle																5.51277			7.8416	13.9945			9.14975	13.1765
				46.0106	49.17	35.9549	37.8444	Mantle																5.51277			10.0557	11.3256			11.0972	10.3072
				49.7307	44.2879	35.9549	37.8444	Mantle																5.51277			13.7758	6.4435			14.3311	5.09029
				51.0317	39.0917	35.9549	37.8444	Mantle																5.51277			15.0768	1.2473			15.1269	-0.206858
				50.3191	35.6322	35.9549	37.8444	Mantle																5.51277			14.3642	-2.2122			14.0852	-3.5819
				48.363	27.2879	35.9549	37.8444	Mantle																5.51277			12.4081	-10.5565			11.3366	-11.6997
				42.1783	23.1587	35.9549	37.8444	Mantle																5.51277			6.2234	-14.6857			4.7838	-15.2156
				30.3127	23.5934	35.9549	37.8444	Mantle																5.51277			-5.6422	-14.251			-6.98516	-13.6431
				23.7329	31.2042	35.9549	37.8444	Mantle																5.51277			-12.222	-6.6402			-12.8034	-5.43535
				22.2461	34.1101	35.9549	37.8444	Mantle																5.51277			-13.7088	-3.7343			-14.0041	-2.40006
				21.1052	38.5382	35.9549	37.8444	Mantle																5.51277			-14.8497	0.693802			-14.7144	2.11717
				21.1784	44.0733	35.9549	37.8444	Mantle																5.51277			-14.7765	6.2289			-14.1098	7.61963
				26.5973	49.8851	35.9549	37.8444	Mantle																5.51277			-9.3576	12.0407			-8.1576	12.884
			2_L1	10.0324	26.2081	36.48	33.36	LINM														-26.4476	-7.1519	5.74258	-27.0305	-4.46968	-26.4476	-7.1519
				56.39	30.87	36.48	33.36	RINM														19.91	-2.49	5.74258	19.5609	-4.46968	19.91	-2.49
				30.61	33.97	36.48	33.36	HC+																5.74258			-5.87	0.61	-5.77951	1.19429
				26.5	31.84	36.48	33.36	HC+																5.74258			-9.98	-1.52	-10.082	-0.513781
				28.44	28.04	36.48	33.36	HC+																5.74258			-8.04	-5.32	-8.53197	-4.48883
				34.43	25.63	36.48	33.36	HC+																5.74258			-2.05	-7.73	-2.81317	-7.48609
				30.59	40.34	36.48	33.36	HC+																5.74258			-5.89	6.98	-5.16203	7.53432
				33	39.11	36.48	33.36	HC+																5.74258			-3.48	5.75	-2.8872	6.06935
				45.28	44.21	36.48	33.36	Mantle																5.74258			8.8	10.85			9.84148	9.91503
				48.92	38.77	36.48	33.36	Mantle																5.74258			12.44	5.41			12.9189	4.13811
				51.13	33.1	36.48	33.36	Mantle																5.74258			14.65	-0.26			14.5505	-1.72456
				50.23	26.91	36.48	33.36	Mantle																5.74258			13.75	-6.45			13.0356	-7.79344
				43.81	21.4	36.48	33.36	Mantle																5.74258			7.33	-11.96			6.09651	-12.6334
				36.74	19.35	36.48	33.36	Mantle																5.74258			0.26	-14.01			-1.14313	-13.9657
				27.61	22.92	36.48	33.36	Mantle																5.74258			-8.87	-10.44			-9.8701	-9.50008
				21.66	29.42	36.48	33.36	Mantle																5.74258			-14.82	-3.94			-15.1399	-2.43735
				20.27	34.3	36.48	33.36	Mantle																5.74258			-16.21	0.94			-16.0346	2.55724
				24.02	42.27	36.48	33.36	Mantle																5.74258			-12.46	8.91			-11.5059	10.112
				34.25	48.9	36.48	33.36	Mantle																5.74258			-2.23	15.54			-0.663889	15.6851
				29.41	47.14	36.48	33.36	Mantle																5.74258			-7.07	13.78			-5.6557	14.4183
			3_L1	13.7686	42.9589	35.8625	43.6384	LINM														-22.0939	-0.679501	-0.352041	-22.0893	-0.815238	-22.0939	-0.679501
				59.16	42.68	35.8625	43.6384	RINM														23.2975	-0.958401	-0.352041	23.3029	-0.815238	23.2975	-0.958401
				31.1339	35.6144	35.8625	43.6384	HC+																-0.352041			-4.7286	-8.024	-4.67921	-8.0529
				24.2853	41.1254	35.8625	43.6384	HC+																-0.352041			-11.5772	-2.513	-11.5615	-2.58409
				30.1887	50.0342	35.8625	43.6384	HC+																-0.352041			-5.6738	6.3958	-5.71299	6.36082
				41.2726	49.3052	35.8625	43.6384	HC+																-0.352041			5.4101	5.6668	5.37518	5.69993
				28.9571	39.5172	35.8625	43.6384	HC+																-0.352041			-6.9054	-4.1212	-6.87995	-4.16355
				28.9	57.99	35.8625	43.6384	Mantle																-0.352041			-6.9625	14.3516			-7.05055	14.3085
				35.36	59.42	35.8625	43.6384	Mantle																-0.352041			-0.502499	15.7816			-0.599456	15.7782
				43.8	56.71	35.8625	43.6384	Mantle																-0.352041			7.9375	13.0716			7.85704	13.1201
				50.02	49.19	35.8625	43.6384	Mantle																-0.352041			14.1575	5.5516			14.1231	5.63848
				52.1	43.33	35.8625	43.6384	Mantle																-0.352041			16.2375	-0.308401			16.2391	-0.208628
				50.16	35.97	35.8625	43.6384	Mantle																-0.352041			14.2975	-7.6684			14.3443	-7.58041
				41.31	30.33	35.8625	43.6384	Mantle																-0.352041			5.4475	-13.3084			5.52917	-13.2747
				36.83	29.22	35.8625	43.6384	Mantle																-0.352041			0.967501	-14.4184			1.05607	-14.4122
				33.33	28.43	35.8625	43.6384	Mantle																-0.352041			-2.5325	-15.2084			-2.43901	-15.2237
				30.72	30.92	35.8625	43.6384	Mantle																-0.352041			-5.1425	-12.7184			-5.06426	-12.7498
				24.27	33.92	35.8625	43.6384	Mantle																-0.352041			-11.5925	-9.7184			-11.5326	-9.78944
				19.59	42.55	35.8625	43.6384	Mantle																-0.352041			-16.2725	-1.0884			-16.2655	-1.18836
				20.1	46.84	35.8625	43.6384	Mantle																-0.352041			-15.7625	3.2016			-15.7819	3.10469
				23.38	50.85	35.8625	43.6384	Mantle																-0.352041			-12.4825	7.2116			-12.5266	7.13477
			4_L1	13.77	30.7	34.76	34.19	LINM														-20.99	-3.49	6.96084	-21.2582	-0.920478	-20.99	-3.49
				55.8354	35.8358	34.76	34.19	RINM														21.0754	1.6458	6.96084	21.1195	-0.920478	21.0754	1.6458
				29	25.63	34.76	34.19	HC+																6.96084			-5.76	-8.56	-6.75494	-7.79885
				24.73	29.36	34.76	34.19	HC+																6.96084			-10.03	-4.83	-10.5414	-3.57885
				29.02	30.47	34.76	34.19	HC+																6.96084			-5.74	-3.72	-6.14852	-2.99694
				31.79	35.95	34.76	34.19	HC+																6.96084			-2.97	1.76	-2.73481	2.10696
				37.76	36.99	34.76	34.19	HC+																6.96084			3	2.8	3.31722	2.41579
				38.18	28.92	34.76	34.19	HC+																6.96084			3.42	-5.27	2.75612	-5.64563
				28.71	38.39	34.76	34.19	HC+																6.96084			-6.05	4.2	-5.4964	4.90225
				26.08	39.05	34.76	34.19	HC+																6.96084			-8.68	4.86	-8.02703	5.87612
				23.65	24.56	34.76	34.19	Mantle																6.96084			-11.11	-9.63			-12.1952	-8.21259
				19.61	32.03	34.76	34.19	Mantle																6.96084			-15.15	-2.16			-15.3001	-0.308036
				21.37	42.83	34.76	34.19	Mantle																6.96084			-13.39	8.64			-12.2442	10.1991
				32.67	48.05	34.76	34.19	Mantle																6.96084			-2.09	13.86			-0.394889	14.0111
				37.71	48.5	34.76	34.19	Mantle																6.96084			2.95	14.31			4.6625	13.847
				46.15	40.63	34.76	34.19	Mantle																6.96084			11.39	6.44			12.0865	5.01217
				46.98	35.62	34.76	34.19	Mantle																6.96084			12.22	1.43			12.3032	-0.0614935
				46.55	27.22	34.76	34.19	Mantle																6.96084			11.79	-6.97			10.8584	-8.34747
				41.71	22.36	34.76	34.19	Mantle																6.96084			6.95	-11.83			5.46508	-12.5851
				33.72	19.86	34.76	34.19	Mantle																6.96084			-1.04	-14.33			-2.769	-14.0983
			5_L1	10.45	24.66	32.24	34.01	LINM														-21.79	-9.35	7.09747	-22.7783	-6.58603	-21.79	-9.35
				51.41	29.76	32.24	34.01	RINM														19.17	-4.25	7.09747	18.498	-6.58603	19.17	-4.25
				41.77	29.54	32.24	34.01	HC+																7.09747			9.53	-4.47	8.90467	-5.61325
				27.08	41.31	32.24	34.01	HC+																7.09747			-5.16	7.3	-4.21849	7.88162
				24.29	36.59	32.24	34.01	HC+																7.09747			-7.95	2.58	-7.5703	3.54251
				23.87	30.02	32.24	34.01	HC+																7.09747			-8.37	-3.99	-8.79886	-2.92525
				27.5	32.73	32.24	34.01	HC+																7.09747			-4.74	-1.28	-4.86183	-0.684529
				27.78	25.84	32.24	34.01	HC+																7.09747			-4.46	-8.17	-5.43529	-7.55633
				34.03	39.17	32.24	34.01	HC+																7.09747			1.79	5.16	2.41384	4.89929
				30.61	43.62	32.24	34.01	HC+																7.09747			-1.63	9.61	-0.430121	9.73776
				40.57	46.98	32.24	34.01	Mantle																7.09747			8.33	12.97			9.86871	11.8414
				19.33	43.8	32.24	34.01	Mantle																7.09747			-12.91	9.79			-11.6014	11.3101
				17.22	37.6	32.24	34.01	Mantle																7.09747			-15.02	3.59			-14.4613	5.41833
				17.73	25.62	32.24	34.01	Mantle																7.09747			-14.51	-8.39			-15.4355	-6.53289
				25.87	18.48	32.24	34.01	Mantle																7.09747			-6.37	-15.53			-8.24004	-14.6239
				41.4	18.69	32.24	34.01	Mantle																7.09747			9.16	-15.32			7.19691	-16.3344
				33.54	17.32	32.24	34.01	Mantle																7.09747			1.3	-16.69			-0.772138	-16.7227
				47.27	27.2	32.24	34.01	Mantle																7.09747			15.03	-6.81			14.0734	-8.61489
				47.53	33.14	32.24	34.01	Mantle																7.09747			15.29	-0.87			15.0653	-2.75253
				46.59	39.92	32.24	34.01	Mantle																7.09747			14.35	5.91			14.9703	4.09166
				25.53	50.3	32.24	34.01	Mantle																7.09747			-6.71	16.29			-4.64583	16.9942
			6_L1	19.3	33.69	38.17	35.74	LINM														-18.87	-2.05	1.37201	-18.9137	-1.59759	-18.87	-2.05
				59.8	34.66	38.17	35.74	RINM														21.63	-1.08	1.37201	21.5979	-1.59759	21.63	-1.08
				36.12	25.45	38.17	35.74	HC+																1.37201			-2.05	-10.29	-2.29579	-10.238
				31.49	28.81	38.17	35.74	HC+																1.37201			-6.68	-6.93	-6.84402	-6.76807
				38.68	31.08	38.17	35.74	HC+																1.37201			0.51	-4.66	0.398276	-4.67088
				32.8	33.89	38.17	35.74	HC+																1.37201			-5.37	-1.85	-5.41276	-1.72089
				28.74	36.74	38.17	35.74	HC+																1.37201			-9.43	1	-9.40335	1.2255
				30.32	40.48	38.17	35.74	HC+																1.37201			-7.85	4.74	-7.73426	4.9266
				41.97	38.81	38.17	35.74	HC+																1.37201			3.8	3.07	3.87242	2.97813
				38.45	19.17	38.17	35.74	Mantle																1.37201			0.28	-16.57			-0.116828	-16.572
				30.86	22.19	38.17	35.74	Mantle																1.37201			-7.31	-13.55			-7.63234	-13.3711
				25.25	28.1	38.17	35.74	Mantle																1.37201			-12.92	-7.64			-13.0992	-7.32846
				19.86	38.07	38.17	35.74	Mantle																1.37201			-18.31	2.33			-18.249	2.76774
				23.42	42.97	38.17	35.74	Mantle																1.37201			-14.75	7.23			-14.5727	7.5811
				33.32	50.3	38.17	35.74	Mantle																1.37201			-4.85	14.56			-4.49999	14.672
				43.92	52.93	38.17	35.74	Mantle																1.37201			5.75	17.19			6.15994	17.0474
				51.27	44.22	38.17	35.74	Mantle																1.37201			13.1	8.48			13.2993	8.16391
				55.28	38.14	38.17	35.74	Mantle																1.37201			17.11	2.4			17.1626	1.98963
				56.94	34.62	38.17	35.74	Mantle																1.37201			18.77	-1.12			18.7378	-1.5691
				54.04	31.48	38.17	35.74	Mantle																1.37201			15.87	-4.26			15.7634	-4.63877
				47.81	22.76	38.17	35.74	Mantle																1.37201			9.64	-12.98			9.32645	-13.2071
			7_L1	8.65	26.77	34.83	35	LINM														-26.18	-8.23	4.542	-26.7495	-6.13097	-26.18	-8.23
				68.57	31.53	34.83	35	RINM														33.74	-3.47	4.542	33.3593	-6.13097	33.74	-3.47
				32.85	24.44	34.83	35	HC+																4.542			-1.98	-10.56	-2.81003	-10.37
				38.8	27	34.83	35	HC+																4.542			3.97	-8	3.32401	-8.28926
				31.1	27.56	34.83	35	HC+																4.542			-3.73	-7.44	-4.30746	-7.12126
				27.49	30.25	34.83	35	HC+																4.542			-7.34	-4.75	-7.6931	-4.15383
				32.22	35.31	34.83	35	HC+																4.542			-2.61	0.31	-2.57725	0.515712
				25.22	35.79	34.83	35	HC+																4.542			-9.61	0.79	-9.51726	1.54853
				28.44	40.61	34.83	35	HC+																4.542			-6.39	5.61	-5.92568	6.0984
				43.03	20.41	34.83	35	Mantle																4.542			8.2	-14.59			7.01887	-15.1935
				38.21	20.41	34.83	35	Mantle																4.542			3.38	-14.59			2.21401	-14.8118
				26.37	24.56	34.83	35	Mantle																4.542			-8.46	-10.44			-9.26017	-9.73727
				24.97	45.87	34.83	35	Mantle																4.542			-9.86	10.87			-8.96824	11.6167
				19.64	39.5	34.83	35	Mantle																4.542			-15.19	4.5			-14.7859	5.68876
				18.52	32.73	34.83	35	Mantle																4.542			-16.31	-2.27			-16.4385	-0.971286
				46.43	43.27	34.83	35	Mantle																4.542			11.6	8.27			12.2185	7.32543
				51.68	37.68	34.83	35	Mantle																4.542			16.85	2.68			17.0093	1.33724
				54.17	32.69	34.83	35	Mantle																4.542			19.34	-2.31			19.0963	-3.83428
				50.58	30.18	34.83	35	Mantle																4.542			15.75	-4.82			15.3188	-6.0521
				47.53	26.1	34.83	35	Mantle																4.542			12.7	-8.9			11.9553	-9.87776
				41.15	46.56	34.83	35	Mantle																4.542			6.32	11.56			7.21559	11.0232
				33.75	50.16	34.83	35	Mantle																4.542			-1.08	15.16			0.123909	15.1979
				28.83	50.3	34.83	35	Mantle																4.542			-6	15.3			-4.76955	15.7271

## Sheet: WT primII
Prim	#	Neo	Drug	Position X	Position Y	Center Position X	Center Position Y	Level	Distance to mantle	c	#ISC_BrdU-	#HC_BrdU-	#Mant_BrdU-	#ISC_BrdU+	#HC_BrdU+	#Mant BrdU+	ISC BrdU IND	HC BrdU IND	MANT BrdU IND	Total Brdu +	Brdu Index	INMC Translated Position X	INMC Translated Position Y	Angle between NM and CENTER (Ɵf)	INMC Rotated Postion X	INMC Rotated Postion Y	Translated Position X	Translated Position Y	HC X	HC Y	Mantle X	Mantle Y
			1_L1	25.4	3.4	31.6136	35.3889	LINM														-6.2136	-31.9889	58.0329	-30.4275	-11.6646	-6.2136	-31.9889
				64.86	66.63	31.6136	35.3889	RINM														33.2464	31.2411	58.0329	44.1052	-11.6646	33.2464	31.2411
				26.5	34	31.6136	35.3889	HC+																58.0329			-5.1136	-1.3889	-3.88558	3.60281
				26.36	28.98	31.6136	35.3889	HC+																58.0329			-5.2536	-6.4089	-8.21843	1.06383
				37.35	42.83	31.6136	35.3889	HC+																58.0329			5.7364	7.4411	9.34971	-0.926933
				28.71	26.34	31.6136	35.3889	HC+																58.0329			-2.9036	-9.0489	-9.21392	-2.3275
				31.2	29.08	31.6136	35.3889	HC+																58.0329			-0.4136	-6.3089	-5.57114	-2.98926
				32.86	24.85	31.6136	35.3889	HC+																58.0329			1.2464	-10.5389	-8.28082	-6.63702
				39.81	31.62	31.6136	35.3889	HC+																58.0329			8.1964	-3.7689	1.14208	-8.94881
				43.52	30.93	31.6136	35.3889	HC+																58.0329			11.9064	-4.4589	2.52091	-12.4615
				37.58	22	31.6136	35.3889	HC+																58.0329			5.9664	-13.3889	-8.1997	-12.1501
				30.65	17.83	31.6136	35.3889	Mantle																58.0329			-0.9636	-17.5589			-15.4063	-8.47877
				24.98	17.95	31.6136	35.3889	Mantle																58.0329			-6.6336	-17.4389			-18.3064	-3.60508
				20.55	19.95	31.6136	35.3889	Mantle																58.0329			-11.0636	-15.4389			-18.9551	1.21198
				13.77	26.09	31.6136	35.3889	Mantle																58.0329			-17.8436	-9.2989			-17.3357	10.2145
				14.32	31.68	31.6136	35.3889	Mantle																58.0329			-17.2936	-3.7089			-12.3022	12.7075
				16.49	44.9	31.6136	35.3889	Mantle																58.0329			-15.1236	9.5111			0.0618461	17.8656
				28.88	51.96	31.6136	35.3889	Mantle																58.0329			-2.7336	16.5711			12.6109	11.0923
				36.96	52.24	31.6136	35.3889	Mantle																58.0329			5.3464	16.8511			17.1262	4.38588
				43.3	49.61	31.6136	35.3889	Mantle																58.0329			11.6864	14.2211			18.2517	-2.38508
				46.56	43.69	31.6136	35.3889	Mantle																58.0329			14.9464	8.3011			14.9554	-8.28495
				47.24	28.44	31.6136	35.3889	Mantle																58.0329			15.6264	-6.9489			2.378	-16.9357
				45.78	26.78	31.6136	35.3889	Mantle																58.0329			14.1664	-8.6089			0.196764	-16.5759
				37.83	20.28	31.6136	35.3889	Mantle																58.0329			6.2164	-15.1089			-9.52651	-13.2728
			2_L1	13.19	4.77	31.95	33.61	LINM														-18.76	-28.84	58.0562	-34.3984	0.660222	-18.76	-28.84
				53.4	69.26	31.95	33.61	RINM														21.45	35.65	58.0562	41.6003	0.660222	21.45	35.65
				26.08	29.07	31.95	33.61	HC+																58.0562			-5.87	-4.54	-6.95824	2.57903
				30.44	23.5	31.95	33.61	HC+																58.0562			-1.51	-10.11	-9.37794	-4.06774
				41.3	32.87	31.95	33.61	HC+																58.0562			9.35	-0.74	4.31903	-8.32563
				38.03	28.58	31.95	33.61	HC+																58.0562			6.08	-5.03	-1.05144	-7.8206
				35.49	25.28	31.95	33.61	HC+																58.0562			3.54	-8.33	-5.19559	-7.41123
				31.03	28.99	31.95	33.61	HC+																58.0562			-0.92	-4.62	-4.40714	-1.6637
				29.48	15.01	31.95	33.61	Mantle																58.0562			-2.47	-18.6			-17.0902	-7.74507
				35.98	17.64	31.95	33.61	Mantle																58.0562			4.03	-15.97			-11.4194	-11.8693
				40.32	21.79	31.95	33.61	Mantle																58.0562			8.37	-11.82			-5.6016	-13.3563
				42.69	24.79	31.95	33.61	Mantle																58.0562			10.74	-8.82			-1.80196	-13.7802
				45.04	28.7	31.95	33.61	Mantle																58.0562			13.09	-4.91			2.7593	-13.7056
				45.87	34.17	31.95	33.61	Mantle																58.0562			13.92	0.56			7.8401	-11.5158
				45.87	40.34	31.95	33.61	Mantle																58.0562			13.92	6.73			13.0758	-8.25129
				24.47	17.09	31.95	33.61	Mantle																58.0562			-7.48	-16.52			-17.9759	-2.39325
				20.1	21.38	31.95	33.61	Mantle																58.0562			-11.85	-12.23			-16.6477	3.58477
				20.83	26.76	31.95	33.61	Mantle																58.0562			-11.12	-6.85			-11.6961	5.81181
				20.96	39.15	31.95	33.61	Mantle																58.0562			-10.99	5.54			-1.11361	12.2569
				22.62	43.94	31.95	33.61	Mantle																58.0562			-9.33	10.33			3.82931	13.3826
				28	47.12	31.95	33.61	Mantle																58.0562			-3.95	13.51			9.37424	10.4998
				33.24	50.16	31.95	33.61	Mantle																58.0562			1.29	16.55			14.7263	7.66175
				37.9	49.75	31.95	33.61	Mantle																58.0562			5.95	16.14			16.8439	3.49051
				43.12	47.53	31.95	33.61	Mantle																58.0562			11.17	13.92			17.722	-2.11359
			3_L1	18.47	6.57	32.16	39.39	LINM														-13.69	-32.82	59.7292	-35.246	-4.72073	-13.69	-32.82
				53.28	66.21	32.16	39.39	RINM														21.12	26.82	59.7292	33.8095	-4.72073	21.12	26.82
				36.86	29.13	32.16	39.39	HC+																59.7292			4.7	-10.26	-6.49187	-9.2311
				29.6	27.93	32.16	39.39	HC+																59.7292			-2.56	-11.46	-11.1879	-3.56589
				28.25	37.02	32.16	39.39	HC+																59.7292			-3.91	-2.37	-4.01784	2.1822
				25.73	42.69	32.16	39.39	HC+																59.7292			-6.43	3.3	-0.391226	7.21678
				40.98	44.9	32.16	39.39	HC+																59.7292			8.82	5.51	9.20478	-4.8399
				34.46	36.88	32.16	39.39	HC+																59.7292			2.3	-2.51	-1.00837	-3.25166
				23.98	37.98	32.16	39.39	HC+																59.7292			-8.18	-1.41	-5.34118	6.35392
				40.55	37.98	32.16	39.39	HC+																59.7292			8.39	-1.41	3.01154	-7.95681
				40.46	24.01	32.16	39.39	Mantle																59.7292			8.3	-15.38			-9.09906	-14.9212
				26.42	22.76	32.16	39.39	Mantle																59.7292			-5.74	-16.63			-17.256	-3.4256
				20.13	27.37	32.16	39.39	Mantle																59.7292			-12.03	-12.02			-16.4453	4.33062
				16.67	32.55	32.16	39.39	Mantle																59.7292			-15.49	-6.84			-13.7157	9.93003
				15.15	36.64	32.16	39.39	Mantle																59.7292			-17.01	-2.75			-10.9496	13.3045
				15.43	41.26	32.16	39.39	Mantle				In this plot, Dorsal is to the left. To match the data in the Figure, it was flipped 90 degrees CW.												59.7292			-16.73	1.87			-6.81835	15.3916
				19.09	48.92	32.16	39.39	Mantle																59.7292			-13.07	9.53			1.64219	16.0919
				24.13	53.07	32.16	39.39	Mantle																59.7292			-8.03	13.68			7.76695	13.831
				30.55	55.7	32.16	39.39	Mantle																59.7292			-1.61	16.31			13.2746	9.61214
				37.33	53.9	32.16	39.39	Mantle																59.7292			5.17	14.51			15.1377	2.84922
				42.37	52.51	32.16	39.39	Mantle																59.7292			10.21	13.12			16.4779	-2.20427
				47.26	49.25	32.16	39.39	Mantle																59.7292			15.1	9.86			16.1273	-8.07086
				51.13	43.47	32.16	39.39	Mantle																59.7292			18.97	4.08			13.0862	-14.3268
				45.18	30.69	32.16	39.39	Mantle																59.7292			13.02	-8.7			-0.950565	-15.6303
			4_L1	6	2.42	30.38	36.66	LINM														-24.38	-34.24	52.9778	-42.0171	-1.15171	-24.38	-34.24
				48.58	58.88	30.38	36.66	RINM														18.2	22.22	52.9778	28.6992	-1.15171	18.2	22.22
				26.51	27.56	30.38	36.66	HC+																52.9778			-3.87	-9.1	-9.59568	-2.38952
				31.19	27.11	30.38	36.66	HC+																52.9778			0.81	-9.55	-7.13702	-6.397
				29.09	31.59	30.38	36.66	HC+																52.9778			-1.29	-5.07	-4.82464	-2.02283
				33.63	30.97	30.38	36.66	HC+																52.9778			3.25	-5.69	-2.586	-6.0209
				37.69	34	30.38	36.66	HC+																52.9778			7.31	-2.66	2.27778	-7.43797
				35.4	37.02	30.38	36.66	HC+																52.9778			5.02	0.36	3.31009	-3.79121
				24.01	31.08	30.38	36.66	HC+																52.9778			-6.37	-5.58	-8.29062	1.72597
				46.15	35.96	30.38	36.66	Mantle																52.9778			15.77	-0.7			8.93662	-13.0123
				39.91	23.32	30.38	36.66	Mantle																52.9778			9.53	-13.34			-4.91244	-15.6411
				33.12	20.55	30.38	36.66	Mantle																52.9778			2.74	-16.11			-11.2124	-11.8879
				26.88	20.27	30.38	36.66	Mantle																52.9778			-3.5	-16.39			-15.1932	-7.07442
				21.32	21.1	30.38	36.66	Mantle																52.9778			-9.06	-15.56			-17.8784	-2.13554
				17.34	22.49	30.38	36.66	Mantle																52.9778			-13.04	-14.17			-19.1651	1.87906
				13.77	31.99	30.38	36.66	Mantle																52.9778			-16.61	-4.67			-13.7298	10.4495
				15.71	39.42	30.38	36.66	Mantle																52.9778			-14.67	2.76			-6.62958	13.3744
				17.5	41.62	30.38	36.66	Mantle																52.9778			-12.88	4.96			-3.79529	13.27
				45.92	44.16	30.38	36.66	Mantle																52.9778			15.54	7.5			15.345	-7.89123
				43.96	49.6	30.38	36.66	Mantle																52.9778			13.58	12.94			18.5082	-3.05081
				36.42	53.48	30.38	36.66	Mantle																52.9778			6.04	16.82			17.066	5.30539
				29.92	53.62	30.38	36.66	Mantle																52.9778			-0.46	16.96			13.2639	10.5793
				21.79	46.82	30.38	36.66	Mantle																52.9778			-8.59	10.16			2.93951	12.9759
				24.7	49.41	30.38	36.66	Mantle																52.9778			-5.68	12.75			6.75956	12.212
			5_L1	21.79	7.54	31.09	37.9	LINM														-9.3	-30.36	62.0554	-31.1782	-6.01157	-9.3	-30.36
				48.95	58.74	31.09	37.9	RINM														17.86	20.84	62.0554	26.7796	-6.01157	17.86	20.84
				25.73	35.69	31.09	37.9	HC+																62.0554			-5.36	-2.21	-4.4641	3.69939
				28.89	30.64	31.09	37.9	HC+																62.0554			-2.2	-7.26	-7.44445	-1.45868
				35.29	28.58	31.09	37.9	HC+																62.0554			4.2	-9.32	-6.26511	-8.0778
				39.14	34.03	31.09	37.9	HC+																62.0554			8.05	-3.87	0.353602	-8.92493
				41.64	38.92	31.09	37.9	HC+																62.0554			10.55	1.02	5.84498	-8.8419
				32.44	33.71	31.09	37.9	HC+																62.0554			1.35	-4.19	-3.06882	-3.1561
				14.74	30.88	31.09	37.9	Mantle																62.0554			-16.35	-7.02			-13.8634	11.1539
				13.77	41.28	31.09	37.9	Mantle																62.0554			-17.32	3.38			-5.13055	16.8844
				19.57	50.66	31.09	37.9	Mantle																62.0554			-11.52	12.76			5.87374	16.1563
				26.31	53.94	31.09	37.9	Mantle																62.0554			-4.78	16.04			11.9298	11.7393
				34.53	55.28	31.09	37.9	Mantle																62.0554			3.44	17.38			16.9656	5.10566
				41.17	52.57	31.09	37.9	Mantle																62.0554			10.08	14.67			17.6832	-2.03008
				45.04	49.86	31.09	37.9	Mantle																62.0554			13.95	11.96			17.1027	-6.71879
				48.09	42.4	31.09	37.9	Mantle																62.0554			17	4.5			11.9418	-12.909
				45.87	29.37	31.09	37.9	Mantle																62.0554			14.78	-8.53			-0.609257	-17.054
				39.51	22.78	31.09	37.9	Mantle																62.0554			8.42	-15.12			-9.41128	-14.5237
				32.82	18.47	31.09	37.9	Mantle																62.0554			1.73	-19.43			-16.3538	-10.6335
				28.6	19.03	31.09	37.9	Mantle																62.0554			-2.49	-18.87			-17.8366	-6.64313
				20.96	20.73	31.09	37.9	Mantle																62.0554			-10.13	-17.17			-19.9151	0.902705
			6_L1	20.67	12.94	32.54	35.27	LINM														-11.87	-22.33	53.8687	-25.0342	-3.57958	-11.87	-22.33
				56.53	62.06	32.54	35.27	RINM														23.99	26.79	53.8687	35.7828	-3.57958	23.99	26.79
				24.05	27.52	32.54	35.27	HC+																53.8687			-8.49	-7.75	-11.2654	2.28741
				29.48	26.43	32.54	35.27	HC+																53.8687			-3.06	-8.84	-8.94408	-2.74093
				35.33	26.46	32.54	35.27	HC+																53.8687			2.79	-8.81	-5.47047	-7.4481
				25.47	41.86	32.54	35.27	HC+																53.8687			-7.07	6.59	1.1538	9.59592
				41.31	39.13	32.54	35.27	HC+																53.8687			8.77	3.86	8.28872	-4.80725
				37.64	32.6	32.54	35.27	HC+																53.8687			5.1	-2.67	0.850676	-5.69344
				32.97	30.16	32.54	35.27	HC+																53.8687			0.43	-5.11	-3.87364	-3.36034
				28.23	31	32.54	35.27	HC+																53.8687			-4.31	-4.27	-5.99008	0.963299
				49.33	30.19	32.54	35.27	Mantle																53.8687			16.79	-5.08			5.79705	-16.5561
				43.05	21.79	32.54	35.27	Mantle																53.8687			10.51	-13.48			-4.69028	-16.4369
				37.19	19.44	32.54	35.27	Mantle																53.8687			4.65	-15.83			-10.0436	-13.0896
				31.7	18.75	32.54	35.27	Mantle																53.8687			-0.84	-16.52			-13.838	-9.06237
				25	20.41	32.54	35.27	Mantle																53.8687			-7.54	-14.86			-16.4478	-2.67219
				19.72	23.82	32.54	35.27	Mantle																53.8687			-12.82	-11.45			-16.807	3.60296
				13.77	31.8	32.54	35.27	Mantle																53.8687			-18.77	-3.47			-13.8701	13.1139
				14.88	40.79	32.54	35.27	Mantle																53.8687			-17.66	5.52			-5.95467	17.5182
				19.3	45.86	32.54	35.27	Mantle																53.8687			-13.24	10.59			0.746409	16.9378
				33.6	52.76	32.54	35.27	Mantle																53.8687			1.06	17.49			14.7511	9.45663
				44.07	48.93	32.54	35.27	Mantle																53.8687			11.53	13.66			17.8313	-1.25797
				49.05	46.06	32.54	35.27	Mantle																53.8687			16.51	10.79			18.4497	-6.97242
				50.58	40.55	32.54	35.27	Mantle																53.8687			18.04	5.28			14.9015	-11.457
			7_L1	12.66	5.17	34.27	41.87	LINM														-21.61	-36.7	63.5985	-42.4813	3.03709	-21.61	-36.7
				42.62	65.52	34.27	41.87	RINM														8.35	23.65	63.5985	24.8962	3.03709	8.35	23.65
				40.55	35.46	34.27	41.87	HC+																63.5985			6.28	-6.41	-2.94898	-8.47526
				35.53	31.91	34.27	41.87	HC+																63.5985			1.26	-9.96	-8.3609	-5.55739
				29.59	33.43	34.27	41.87	HC+																63.5985			-4.68	-8.44	-9.64071	0.438954
				25.39	37.01	34.27	41.87	HC+																63.5985			-8.88	-4.86	-8.30167	5.79277
				33.63	28.65	34.27	41.87	HC+																63.5985			-0.64	-13.22	-12.1257	-5.30514
				23.19	28.02	34.27	41.87	Mantle																63.5985			-11.08	-13.85			-17.3323	3.76583
				17.92	35.26	34.27	41.87	Mantle																63.5985			-16.35	-6.61			-13.1908	11.7055
				18.06	42.01	34.27	41.87	Mantle																63.5985			-16.21	0.14			-7.08252	14.5815
				19.72	49.15	34.27	41.87	Mantle																63.5985			-14.55	7.28			0.0509072	16.2696
				27.81	55.56	34.27	41.87	Mantle																63.5985			-6.46	13.69			9.38964	11.8736
				34.33	59.02	34.27	41.87	Mantle																63.5985			0.06	17.15			15.3879	7.57216
				43.09	57.77	34.27	41.87	Mantle																63.5985			8.82	15.9			18.1635	-0.829995
				50.58	46.47	34.27	41.87	Mantle																63.5985			16.31	4.6			11.3726	-12.5634
				50.3	37.45	34.27	41.87	Mantle																63.5985			16.03	-4.42			3.16889	-16.3235
				41.52	29.54	34.27	41.87	Mantle																63.5985			7.25	-12.33			-7.8202	-11.9765
				28.49	24.34	34.27	41.87	Mantle																63.5985			-5.78	-17.53			-18.2717	-2.61773

## Sheet: MZwnt11 primI
Prim	#	Neo	Drug	Position X	Position Y	Center Position X	Center Position Y	Level	Distance to mantle	c	#ISC_BrdU-	#HC_BrdU-	#Mant_BrdU-	#ISC_BrdU+	#HC_BrdU+	#Mant BrdU+	ISC BrdU IND	HC BrdU IND	MANT BrdU IND	Total Brdu +	Brdu Index	INMC Translated Position X	INMC Translated Position Y	Angle between NM and CENTER (Ɵf)	INMC Rotated Postion X	INMC Rotated Postion Y	Translated Position X	Translated Position Y	HC X	HC Y	Mantle X	Mantle Y
			1_L1	1.04	38.01	34.4	41.85	LINM														-33.36	-3.84	0.61086	-33.399	-3.48412	-33.36	-3.84
				68.57	38.73	34.4	41.85	RINM														34.17	-3.12	0.61086	34.1348	-3.48412	34.17	-3.12
				33.14	31.34	34.4	41.85	HC+																0.61086			-1.26	-10.51	-1.37198	-10.496
				28.85	32.61	34.4	41.85	HC+																0.61086			-5.55	-9.24	-5.6482	-9.1803
				31.82	36.98	34.4	41.85	HC+																0.61086			-2.58	-4.87	-2.63177	-4.84222
				25.71	36.31	34.4	41.85	HC+																0.61086			-8.69	-5.54	-8.74857	-5.44704
				28.32	40.49	34.4	41.85	HC+																0.61086			-6.08	-1.36	-6.09415	-1.2951
				23.63	39.47	34.4	41.85	HC+																0.61086			-10.77	-2.38	-10.7948	-2.26504
				28.16	45.18	34.4	41.85	HC+																0.61086			-6.24	3.33	-6.20414	3.39634
				30.73	46.7	34.4	41.85	HC+																0.61086			-3.67	4.85	-3.61808	4.88885
				34.08	47.12	34.4	41.85	HC+																0.61086			-0.32	5.27	-0.263797	5.27311
				23.7	26.91	34.4	41.85	Mantle																0.61086			-10.7	-14.94			-10.8587	-14.8251
				19.58	32.27	34.4	41.85	Mantle																0.61086			-14.82	-9.58			-14.9213	-9.42145
				16.81	40.1	34.4	41.85	Mantle																0.61086			-17.59	-1.75			-17.6077	-1.56237
				17.23	44.77	34.4	41.85	Mantle																0.61086			-17.17	2.92			-17.1379	3.10289
				23.16	55.84	34.4	41.85	Mantle																0.61086			-11.24	13.99			-11.0902	14.109
				31.8	59.43	34.4	41.85	Mantle																0.61086			-2.6	17.58			-2.41243	17.6067
				39.89	57.63	34.4	41.85	Mantle																0.61086			5.49	15.78			5.65792	15.7206
				44.63	54.86	34.4	41.85	Mantle																0.61086			10.23	13.01			10.3681	12.9002
				51.27	47.55	34.4	41.85	Mantle																0.61086			16.87	5.7			16.9298	5.51982
				52.65	43.26	34.4	41.85	Mantle																0.61086			18.25	1.41			18.264	1.21535
				52.93	39.88	34.4	41.85	Mantle																0.61086			18.53	-1.97			18.5079	-2.16744
				43.67	26.64	34.4	41.85	Mantle																0.61086			9.27	-15.21			9.10731	-15.308
				48.36	37.77	34.4	41.85	Mantle																0.61086			13.96	-4.08			13.9157	-4.2286
				36.01	24.15	34.4	41.85	Mantle																0.61086			1.61	-17.7			1.4212	-17.7162
			2_L1	13.49	32.22	40.9	40.88	LINM														-27.41	-8.66	6.80049	-28.2426	-5.35339	-27.41	-8.66
				63.72	38.21	40.9	40.88	RINM														22.82	-2.67	6.80049	22.3433	-5.35339	22.82	-2.67
				38.12	27.66	40.9	40.88	HC+																6.80049			-2.78	-13.22	-4.32585	-12.7978
				39.37	30.71	40.9	40.88	HC+																6.80049			-1.53	-10.17	-2.72349	-9.91728
				35.63	35.06	40.9	40.88	HC+																6.80049			-5.27	-5.82	-5.92208	-5.15502
				29.96	34.54	40.9	40.88	HC+																6.80049			-10.94	-6.34	-11.6138	-4.99996
				31.48	38.21	40.9	40.88	HC+																6.80049			-9.42	-2.67	-9.66989	-1.53577
				34.53	42.4	40.9	40.88	HC+																6.80049			-6.37	1.52	-6.1452	2.26359
				38.23	45.32	40.9	40.88	HC+																6.80049			-2.67	4.44	-2.12546	4.72492
				48.32	38.89	40.9	40.88	HC+																6.80049			7.42	-1.99	7.13216	-2.85462
				33.69	39.72	40.9	40.88	HC+																6.80049			-7.21	-1.16	-7.29663	-0.298085
				31.18	21.38	40.9	40.88	Mantle																6.80049			-9.72	-19.5			-11.9607	-18.2118
				27.17	27.47	40.9	40.88	Mantle																6.80049			-13.73	-13.41			-15.2213	-11.6899
				23.18	34.06	40.9	40.88	Mantle																6.80049			-17.72	-6.82			-18.4029	-4.67375
				24.56	45.74	40.9	40.88	Mantle																6.80049			-16.34	4.86			-15.6496	6.76067
				32.15	52.65	40.9	40.88	Mantle																6.80049			-8.75	11.77			-7.29472	12.7233
				36.12	56.39	40.9	40.88	Mantle																6.80049			-4.78	15.51			-2.90979	15.9669
				41.31	56.25	40.9	40.88	Mantle																6.80049			0.41	15.37			2.22711	15.2133
				46.53	56.53	40.9	40.88	Mantle																6.80049			5.63	15.65			7.44354	14.8732
				49.54	52.51	40.9	40.88	Mantle																6.80049			8.64	11.63			9.95635	10.5251
				53.48	49.1	40.9	40.88	Mantle																6.80049			12.58	8.22			13.4648	6.67254
				56.39	43.25	40.9	40.88	Mantle																6.80049			15.49	2.37			15.6617	0.519117
				56.67	37.86	40.9	40.88	Mantle																6.80049			15.77	-3.02			15.3014	-4.86612
				54.59	32.12	40.9	40.88	Mantle																6.80049			13.69	-8.76			12.5564	-10.3194
				49.39	27.47	40.9	40.88	Mantle																6.80049			8.49	-13.41			6.84236	-14.321
				45.07	25.67	40.9	40.88	Mantle																6.80049			4.17	-15.21			2.33961	-15.5968
				39.46	23.18	40.9	40.88	Mantle																6.80049			-1.44	-17.7			-3.52577	-17.405
			3_L1	8.93	39.18	34.97	35.3	LINM														-26.04	3.88	-3.73879	-26.2376	2.17373	-26.04	3.88
				60.96	35.78	34.97	35.3	RINM														25.99	0.48	-3.73879	25.9034	2.17373	25.99	0.48
				31.01	25.39	34.97	35.3	HC+																-3.73879			-3.96	-9.91	-3.30536	-10.1471
				31.61	27.61	34.97	35.3	HC+																-3.73879			-3.36	-7.69	-2.8514	-7.89273
				26.01	27.47	34.97	35.3	HC+																-3.73879			-8.96	-7.83	-8.43035	-8.3976
				24.1	32.31	34.97	35.3	HC+																-3.73879			-10.87	-2.99	-10.6519	-3.69245
				29.03	32.03	34.97	35.3	HC+																-3.73879			-5.94	-3.27	-5.71413	-3.65038
				35.67	36.05	34.97	35.3	HC+																-3.73879			0.7	0.75	0.649604	0.794049
				28.93	37.57	34.97	35.3	HC+																-3.73879			-6.04	2.27	-6.17517	1.87131
				24.16	38.54	34.97	35.3	HC+																-3.73879			-10.81	3.24	-10.9983	2.52821
				25.87	42.69	34.97	35.3	HC+																-3.73879			-9.1	7.39	-9.56252	6.78088
				35.38	45.87	34.97	35.3	HC+																-3.73879			0.41	10.57	-0.280119	10.5742
				40.05	42.21	34.97	35.3	HC+																-3.73879			5.08	6.91	4.6186	7.22655
				35.54	14.76	34.97	35.3	Mantle																-3.73879			0.57	-20.54			1.90816	-20.4591
				28.11	18.72	34.97	35.3	Mantle																-3.73879			-6.86	-16.58			-5.76425	-16.992
				18.66	25.56	34.97	35.3	Mantle																-3.73879			-16.31	-9.74			-15.6402	-10.7828
				14.62	32.45	34.97	35.3	Mantle																-3.73879			-20.35	-2.85			-20.1208	-4.17091
				15.26	39.09	34.97	35.3	Mantle																-3.73879			-19.71	3.79			-19.9152	2.49669
				18.43	45.87	34.97	35.3	Mantle																-3.73879			-16.54	10.57			-17.194	9.46897
				24.48	54.59	34.97	35.3	Mantle																-3.73879			-10.49	19.29			-11.7255	18.5649
				41.37	55.14	34.97	35.3	Mantle																-3.73879			6.4	19.84			5.09266	20.2151
				47.66	48.64	34.97	35.3	Mantle																-3.73879			12.69	13.34			11.7931	14.1391
				51.82	42.37	34.97	35.3	Mantle																-3.73879			16.85	7.07			16.3531	8.15371
				53.07	36.52	34.97	35.3	Mantle																-3.73879			18.1	1.22			17.9819	2.39767
				52.1	31.74	34.97	35.3	Mantle																-3.73879			17.13	-3.56			17.3257	-2.43541
				48.09	23.12	34.97	35.3	Mantle																-3.73879			13.12	-12.18			13.8863	-11.2986
				44.35	19.66	34.97	35.3	Mantle																-3.73879			9.38	-15.64			10.3799	-14.9951
			4_L1	12.38	35.7	34.39	37.64	LINM														-22.01	-1.94	-1.79268	-21.9385	-2.62759	-22.01	-1.94
				64.14	34.08	34.39	37.64	RINM														29.75	-3.56	-1.79268	29.8468	-2.62759	29.75	-3.56
				30.11	23.79	34.39	37.64	HC+																-1.79268			-4.28	-13.85	-3.84464	-13.9771
				25.94	27.53	34.39	37.64	HC+																-1.79268			-8.45	-10.11	-8.12959	-10.3694
				29.97	31.33	34.39	37.64	HC+																-1.79268			-4.42	-6.31	-4.22044	-6.44518
				24.52	34.11	34.39	37.64	HC+																-1.79268			-9.87	-3.53	-9.75474	-3.83704
				20.95	35.36	34.39	37.64	HC+																-1.79268			-13.44	-2.28	-13.3621	-2.69933
				39.92	27.08	34.39	37.64	HC+																-1.79268			5.53	-10.56	5.85764	-10.3818
				25.43	40.34	34.39	37.64	HC+																-1.79268			-8.96	2.7	-9.04008	2.41838
				31.45	42	34.39	37.64	HC+																-1.79268			-2.94	4.36	-3.07495	4.26589
				24.72	23.53	34.39	37.64	Mantle																-1.79268			-9.67	-14.11			-9.22386	-14.4056
				18.49	31.9	34.39	37.64	Mantle																-1.79268			-15.9	-5.74			-15.7127	-6.23459
				16.78	36.88	34.39	37.64	Mantle																-1.79268			-17.61	-0.76			-17.5776	-1.31052
				17.36	41.58	34.39	37.64	Mantle																-1.79268			-17.03	3.94			-17.1449	3.40532
				20.57	48.5	34.39	37.64	Mantle																-1.79268			-13.82	10.86			-14.153	10.4224
				27.78	54.17	34.39	37.64	Mantle																-1.79268			-6.61	16.53			-7.12387	16.3151
				31.67	55.7	34.39	37.64	Mantle																-1.79268			-2.72	18.06			-3.28364	17.9661
				39.54	54.17	34.39	37.64	Mantle																-1.79268			5.15	16.53			4.63037	16.683
				47.22	46.15	34.39	37.64	Mantle																-1.79268			12.83	8.51			12.5575	8.9072
				50.85	38.77	34.39	37.64	Mantle																-1.79268			16.46	1.13			16.4166	1.64436
				50.72	33.75	34.39	37.64	Mantle																-1.79268			16.33	-3.89			16.4437	-3.37725
				50.58	28.79	34.39	37.64	Mantle																-1.79268			16.19	-8.85			16.4589	-8.3392
				45.87	23.39	34.39	37.64	Mantle																-1.79268			11.48	-14.25			11.9202	-13.8839
				38.34	19.4	34.39	37.64	Mantle																-1.79268			3.95	-18.24			4.51867	-18.1075
			5_L1	12.52	39.05	36.05	40.17	LINM														-23.53	-1.12	2.18715	-23.5556	-0.221191	-23.53	-1.12
				60.96	40.9	36.05	40.17	RINM														24.91	0.73	2.18715	24.9197	-0.221191	24.91	0.73
				35.35	29.08	36.05	40.17	HC+																2.18715			-0.7	-11.09	-1.12273	-11.0552
				31.99	31.46	36.05	40.17	HC+																2.18715			-4.06	-8.71	-4.38945	-8.54871
				28.93	35.08	36.05	40.17	HC+																2.18715			-7.12	-5.09	-7.30907	-4.81457
				24.15	35.24	36.05	40.17	HC+																2.18715			-11.9	-4.93	-12.0795	-4.47226
				29.18	40.2	36.05	40.17	HC+																2.18715			-6.87	0.03	-6.86385	0.292163
				28.47	44.35	36.05	40.17	HC+																2.18715			-7.58	4.18	-7.41495	4.46624
				32.67	47.12	36.05	40.17	HC+																2.18715			-3.38	6.95	-3.1123	7.07393
				45.6	42.83	36.05	40.17	HC+																2.18715			9.55	2.66	9.64456	2.2936
				29.7	22.8	36.05	40.17	Mantle																2.18715			-6.35	-17.37			-7.00828	-17.115
				22.87	29.4	36.05	40.17	Mantle																2.18715			-13.18	-10.77			-13.5814	-10.2592
				18.49	36.32	36.05	40.17	Mantle																2.18715			-17.56	-3.85			-17.6941	-3.17704
				18.48	43.93	36.05	40.17	Mantle																2.18715			-17.57	3.76			-17.4137	4.4278
				23.45	50.85	36.05	40.17	Mantle																2.18715			-12.6	10.68			-12.1832	11.1531
				32.55	57.5	36.05	40.17	Mantle																2.18715			-3.5	17.33			-2.83607	17.4509
				39.67	57.22	36.05	40.17	Mantle																2.18715			3.62	17.05			4.26805	16.8994
				51.41	50.85	36.05	40.17	Mantle																2.18715			15.36	10.68			15.7564	10.086
				54.73	38.7	36.05	40.17	Mantle																2.18715			18.68	-1.47			18.6103	-2.18183
				51.82	32.94	36.05	40.17	Mantle																2.18715			15.77	-7.23			15.4826	-7.82658
				46.15	26.19	36.05	40.17	Mantle																2.18715			10.1	-13.98			9.55911	-14.3553
				40.89	22.94	36.05	40.17	Mantle																2.18715			4.84	-17.23			4.17891	-17.4022
			6_L1	5.88	39.14	37	40.48	LINM														-31.12	-1.34	-1.05802	-31.09	-1.9144	-31.12	-1.34
				68.15	37.99	37	40.48	RINM														31.15	-2.49	-1.05802	31.1907	-1.9144	31.15	-2.49
				33.97	27.17	37	40.48	HC+																-1.05802			-3.03	-13.31	-2.78372	-13.3637
				27.4	32.8	37	40.48	HC+																-1.05802			-9.6	-7.68	-9.45655	-7.85595
				34.26	32.48	37	40.48	HC+																-1.05802			-2.74	-8	-2.59181	-8.04923
				32.94	37.35	37	40.48	HC+																-1.05802			-4.06	-3.13	-4.00151	-3.20443
				29.06	36.73	37	40.48	HC+																-1.05802			-7.94	-3.75	-7.8694	-3.89597
				26.95	40.28	37	40.48	HC+																-1.05802			-10.05	-0.2	-10.0446	-0.385537
				31.7	45.04	37	40.48	HC+																-1.05802			-5.3	4.56	-5.3833	4.46136
				35.62	45.04	37	40.48	HC+																-1.05802			-1.38	4.56	-1.46396	4.53374
				41.76	44.21	37	40.48	HC+																-1.05802			4.76	3.73	4.69031	3.81726
				28.72	25.27	37	40.48	Mantle																-1.05802			-8.28	-15.21			-7.99774	-15.3603
				21.71	33.83	37	40.48	Mantle																-1.05802			-15.29	-6.65			-15.1646	-6.93119
				17.92	44.57	37	40.48	Mantle																-1.05802			-19.08	4.09			-19.1523	3.73699
				25.49	53.07	37	40.48	Mantle																-1.05802			-11.51	12.59			-11.7405	12.3753
				39	57.5	37	40.48	Mantle																-1.05802			2	17.02			1.68539	17.054
				44.47	54.73	37	40.48	Mantle																-1.05802			7.47	14.25			7.2056	14.3855
				51.41	47.58	37	40.48	Mantle																-1.05802			14.41	7.1			14.2764	7.36487
				54.87	40.63	37	40.48	Mantle																-1.05802			17.87	0.15			17.8642	0.479941
				54.87	35.95	37	40.48	Mantle																-1.05802			17.87	-4.53			17.9506	-4.19926
				48.36	29	37	40.48	Mantle																-1.05802			11.36	-11.48			11.57	-11.2683
				42.62	25.53	37	40.48	Mantle																-1.05802			5.62	-14.95			5.89509	-14.8437
			7_L1	10.03	31.47	33.19	34.29	LINM														-23.16	-2.82	-0.932473	-23.111	-3.19653	-23.16	-2.82
				65.94	30.56	33.19	34.29	RINM														32.75	-3.73	-0.932473	32.8064	-3.19653	32.75	-3.73
				31.14	22.21	33.19	34.29	HC+																-0.932473			-2.05	-12.08	-1.85314	-12.1118
				27.02	24.15	33.19	34.29	HC+																-0.932473			-6.17	-10.14	-6.00416	-10.2391
				33.35	27.19	33.19	34.29	HC+																-0.932473			0.16	-7.1	0.275524	-7.09646
				29.61	33.83	33.19	34.29	HC+																-0.932473			-3.58	-0.46	-3.57204	-0.5182
				26.67	29.68	33.19	34.29	HC+																-0.932473			-6.52	-4.61	-6.44411	-4.7155
				26.25	35.08	33.19	34.29	HC+																-0.932473			-6.94	0.79	-6.95194	0.676954
				28.3	40.75	33.19	34.29	HC+																-0.932473			-4.89	6.46	-4.99448	6.37956
				34.19	37.71	33.19	34.29	HC+																-0.932473			1	3.42	0.94421	3.43582
				30.13	17.56	33.19	34.29	Mantle																-0.932473			-3.06	-16.73			-2.78733	-16.7776
				24.41	20.53	33.19	34.29	Mantle																-0.932473			-8.78	-13.76			-8.55491	-13.9011
				18.87	22.48	33.19	34.29	Mantle																-0.932473			-14.32	-11.81			-14.1259	-12.0415
				15.76	27.68	33.19	34.29	Mantle																-0.932473			-17.43	-6.61			-17.3201	-6.89278
				16.76	34.53	33.19	34.29	Mantle																-0.932473			-16.43	0.24			-16.4317	-0.0274136
				19.56	40.34	33.19	34.29	Mantle																-0.932473			-13.63	6.05			-13.7267	5.82738
				23.08	45.6	33.19	34.29	Mantle																-0.932473			-10.11	11.31			-10.2927	11.144
				28.24	50.58	33.19	34.29	Mantle																-0.932473			-4.95	16.29			-5.21445	16.2073
				34.06	50.58	33.19	34.29	Mantle																-0.932473			0.87	16.29			0.604781	16.302
				39.01	48.92	33.19	34.29	Mantle																-0.932473			5.82	14.63			5.58114	14.7228
				47.29	42.14	33.19	34.29	Mantle																-0.932473			14.1	7.85			13.9704	8.07842
				50.16	35.06	33.19	34.29	Mantle																-0.932473			16.97	0.77			16.9552	1.04607
				50.3	30.51	33.19	34.29	Mantle																-0.932473			17.11	-3.78			17.1692	-3.50105
				42.83	22.95	33.19	34.29	Mantle																-0.932473			9.64	-11.34			9.82327	-11.1816
				36.51	19.04	33.19	34.29	Mantle																-0.932473			3.32	-15.25			3.56774	-15.194

## Sheet: MZwnt11 primII
Prim	#	Neo	Drug	Position X	Position Y	Center Position X	Center Position Y	Level	Distance to mantle	c	#ISC_BrdU-	#HC_BrdU-	#Mant_BrdU-	#ISC_BrdU+	#HC_BrdU+	#Mant BrdU+	ISC BrdU IND	HC BrdU IND	MANT BrdU IND	Total Brdu +	Brdu Index	INMC Translated Position X	INMC Translated Position Y	Angle between NM and CENTER (Ɵf)	INMC Rotated Postion X	INMC Rotated Postion Y	Translated Position X	Translated Position Y	HC X	HC Y	Mantle X	Mantle Y
			1_L1	21.69	6.99	36.74	40.6	LINM														-15.05	-33.61	71.919	-36.6212	3.8756	-15.05	-33.61
				41.07	66.35	36.74	40.6	RINM														4.33	25.75	71.919	25.8223	3.8756	4.33	25.75
				41.04	34.72	36.74	40.6	HC+																71.919			4.3	-5.88	-4.25509	-5.91258
				41.56	43.71	36.74	40.6	HC+																71.919			4.82	3.11	4.45236	-3.61676
				35.24	46.46	36.74	40.6	HC+																71.919			-1.5	5.86	5.10509	3.24464
				31.61	42.34	36.74	40.6	HC+																71.919			-5.13	1.74	0.061928	5.4167
				27.93	38.28	36.74	40.6	HC+																71.919			-8.81	-2.32	-4.93971	7.65492
				25.27	35.89	36.74	40.6	HC+																71.919			-11.47	-4.71	-8.03725	9.4418
				28.34	21.66	36.74	40.6	Mantle																71.919			-8.4	-18.94			-20.6118	2.10697
				20.82	26.64	36.74	40.6	Mantle																71.919			-15.92	-13.96			-18.2116	10.8012
				15.15	34.5	36.74	40.6	Mantle																71.919			-21.59	-6.1			-12.4995	18.6307
				15.43	50.3	36.74	40.6	Mantle																71.919			-21.31	9.7			2.60722	23.2682
				22.76	53.06	36.74	40.6	Mantle																71.919			-13.98	12.46			7.50587	17.1567
				32.99	56.7	36.74	40.6	Mantle																71.919			-3.75	16.1			14.1411	8.56162
				40.71	57.15	36.74	40.6	Mantle																71.919			3.97	16.55			16.9649	1.36251
				46.58	54.14	36.74	40.6	Mantle																71.919			9.84	13.54			15.9253	-5.15181
				55.28	49.19	36.74	40.6	Mantle																71.919			18.54	8.59			13.9199	-14.9585
				59.29	41.84	36.74	40.6	Mantle																71.919			22.55	1.24			8.1774	-21.0516
				56.8	35.69	36.74	40.6	Mantle																71.919			20.06	-4.91			1.55829	-20.5933
				52.57	28.44	36.74	40.6	Mantle																71.919			15.83	-12.16			-6.64652	-18.8223
				41.81	23.45	36.74	40.6	Mantle																71.919			5.07	-17.15			-14.7296	-10.1423
			2_L1	21.93	16.61	37.25	37.99	LINM														22.55	1.24	67.9581	9.61205	-20.4365	-15.32	-21.38
				52.19	58.85	37.25	37.99	RINM														20.06	-4.91	67.9581	2.9771	-20.4365	14.94	20.86
				35.86	30.28	37.25	37.99	HC+																67.9581			-1.39	-7.71	-7.66812	-1.60505
				32.65	35.41	37.25	37.99	HC+																67.9581			-4.6	-2.58	-4.11774	3.29555
				30.1	38.26	37.25	37.99	HC+																67.9581			-7.15	0.27	-2.43302	6.72873
				38.68	36.82	37.25	37.99	HC+																67.9581			1.43	-1.17	-0.547826	-1.76456
				41.03	32.23	37.25	37.99	HC+																67.9581			3.78	-5.76	-3.92042	-5.66536
				43.88	30.93	37.25	37.99	HC+																67.9581			6.63	-7.06	-4.05584	-8.79492
				42.98	45.54	37.25	37.99	HC+																67.9581			5.73	7.55	9.14855	-2.47779
				37.76	46.48	37.25	37.99	HC+																67.9581			0.51	8.49	8.06086	2.71345
				28.33	19.53	37.25	37.99	Mantle																67.9581			-8.92	-18.46			-20.4583	1.34027
				22.9	22.21	37.25	37.99	Mantle																67.9581			-14.35	-15.78			-20.012	7.37915
				19.58	27.64	37.25	37.99	Mantle																67.9581			-17.67	-10.35			-16.2248	12.4943
				18.26	33.69	37.25	37.99	Mantle																67.9581			-18.99	-4.3			-11.1124	15.9883
				18.1	41.44	37.25	37.99	Mantle																67.9581			-19.15	3.45			-3.98888	19.045
				23.3	49.75	37.25	37.99	Mantle																67.9581			-13.95	11.76			5.66522	17.3437
				31.05	53.62	37.25	37.99	Mantle																67.9581			-6.2	15.63			12.1608	11.6125
				37.23	55.7	37.25	37.99	Mantle																67.9581			-0.02	17.71			16.4081	6.66484
				48.3	55.28	37.25	37.99	Mantle																67.9581			11.05	17.29			20.1732	-3.75367
				53.48	48.92	37.25	37.99	Mantle																67.9581			16.23	10.93			16.222	-10.9419
				55.74	42.83	37.25	37.99	Mantle																67.9581			18.49	4.84			11.4253	-15.3222
				55.62	33	37.25	37.99	Mantle																67.9581			18.37	-4.99			2.26871	-18.9
				50.84	29.54	37.25	37.99	Mantle																67.9581			13.59	-8.45			-2.73226	-15.7679
				44.6	23.29	37.25	37.99	Mantle																67.9581			7.35	-14.7			-10.8672	-12.3295
				38.28	21.19	37.25	37.99	Mantle																67.9581			1.03	-16.8			-15.1855	-7.25951
				34.04	19.86	37.25	37.99	Mantle																67.9581			-3.21	-18.13			-18.0095	-3.82854
			3_L1	21.99	9.06	36.77	35.87	LINM														18.37	-4.99	35.8989	11.9548	-14.8135	-14.78	-26.81
				49.91	66.21	36.77	35.87	RINM														13.59	-8.45	35.8989	6.05391	-14.8135	13.14	30.34
				38.33	34.47	36.77	35.87	HC+																35.8989			1.56	-1.4	0.442784	-2.04879
				37.33	40.61	36.77	35.87	HC+																35.8989			0.56	4.74	3.23296	3.51129
				43.19	37.46	36.77	35.87	HC+																35.8989			6.42	1.59	6.13285	-2.47642
				46.61	45.18	36.77	35.87	HC+																35.8989			9.84	9.31	13.4299	1.77185
				29.49	38.68	36.77	35.87	HC+																35.8989			-7.28	2.81	-4.24953	6.54492
				32.55	36.43	36.77	35.87	HC+																35.8989			-4.22	0.56	-3.09006	2.92805
				42.3	29.56	36.77	35.87	HC+																35.8989			5.53	-6.31	0.779685	-8.35399
				45.36	29.45	36.77	35.87	HC+																35.8989			8.59	-6.42	3.19395	-10.2373
				31.15	32.03	36.77	35.87	HC+																35.8989			-5.62	-3.84	-6.80411	0.184719
				28.11	28.93	36.77	35.87	HC+																35.8989			-8.66	-6.94	-11.0844	-0.543922
				28.77	17.09	36.77	35.87	Mantle																35.8989			-8	-18.78			-17.4922	-10.5219
				24.31	20.13	36.77	35.87	Mantle																35.8989			-12.46	-15.74			-19.3225	-5.44424
				21.24	26.17	36.77	35.87	Mantle																35.8989			-15.53	-9.7			-18.2678	1.2486
				20.55	32.05	36.77	35.87	Mantle				In this plot, Dorsal is to the left. To match the data in the Figure, it was flipped 90 degrees CW.												35.8989			-16.22	-3.82			-15.3789	6.4163
				20.83	40.35	36.77	35.87	Mantle																35.8989			-15.94	4.48			-10.2854	12.9756
				23.32	47.13	36.77	35.87	Mantle																35.8989			-13.45	11.26			-4.29284	17.0077
				27.38	52.79	36.77	35.87	Mantle																35.8989			-9.39	16.92			2.31475	19.212
				32.05	54.45	36.77	35.87	Mantle																35.8989			-4.72	18.58			7.07105	17.8184
				39.54	55.28	36.77	35.87	Mantle																35.8989			2.77	19.41			13.625	14.0989
				46.02	52.51	36.77	35.87	Mantle																35.8989			9.25	16.64			17.25	8.05549
				53.03	47.67	36.77	35.87	Mantle																35.8989			16.26	11.8			20.0905	0.0244711
				54.45	38.51	36.77	35.87	Mantle																35.8989			17.68	2.64			15.8697	-8.22824
				54.73	30.44	36.77	35.87	Mantle																35.8989			17.96	-5.43			11.3646	-14.9296
				52.12	26.34	36.77	35.87	Mantle																35.8989			15.35	-9.53			6.84634	-16.7204
				50.36	23.18	36.77	35.87	Mantle																35.8989			13.59	-12.69			3.56776	-18.2482
				45.24	20.13	36.77	35.87	Mantle																35.8989			8.47	-15.74			-2.3681	-17.7167
				40.87	17.23	36.77	35.87	Mantle																35.8989			4.1	-18.64			-7.60847	-17.5035
				35.33	16.4	36.77	35.87	Mantle																35.8989			-1.44	-19.47			-12.5828	-14.9274
			4_L1	26.91	7.04	41.41	37.43	LINM														4.1	-18.64	8.52065	1.29293	-19.0417	-14.5	-30.39
				54.73	60.16	41.41	37.43	RINM														-1.44	-19.47	8.52065	-4.3089	-19.0417	13.32	22.73
				44.28	27.74	41.41	37.43	HC+																8.52065			2.87	-9.69	1.4026	-10.0083
				45.91	32.73	41.41	37.43	HC+																8.52065			4.5	-4.7	3.75395	-5.31487
				41.22	36.19	41.41	37.43	HC+																8.52065			-0.19	-1.24	-0.371629	-1.19816
				45.6	42.84	41.41	37.43	HC+																8.52065			4.19	5.41	4.94533	4.72947
				48.92	39.87	41.41	37.43	HC+																8.52065			7.51	2.44	7.78863	1.30034
				40.29	42.49	41.41	37.43	HC+																8.52065			-1.12	5.06	-0.357919	5.1701
				37.2	47.63	41.41	37.43	HC+																8.52065			-4.21	10.2	-2.65224	10.7112
				30.53	34.53	41.41	37.43	HC+																8.52065			-10.88	-2.9	-11.1896	-1.25595
				31.28	30.79	41.41	37.43	HC+																8.52065			-10.13	-6.64	-11.002	-5.06579
				33.95	17.5	41.41	37.43	Mantle																8.52065			-7.46	-19.93			-10.3306	-18.6047
				23.87	22.17	41.41	37.43	Mantle																8.52065			-17.54	-15.26			-19.6074	-12.4927
				20.69	26.55	41.41	37.43	Mantle																8.52065			-20.72	-10.88			-22.1033	-7.68992
				20.13	31.38	41.41	37.43	Mantle																8.52065			-21.28	-6.05			-21.9415	-2.83025
				20.55	38.52	41.41	37.43	Mantle																8.52065			-20.86	1.09			-20.4683	4.16871
				23.32	45.95	41.41	37.43	Mantle																8.52065			-18.09	8.52			-16.628	11.1063
				27.52	52.65	41.41	37.43	Mantle																8.52065			-13.89	15.22			-11.4816	17.11
				39.29	57.36	41.41	37.43	Mantle																8.52065			-2.12	19.93			0.856345	20.0241
				49.34	57.22	41.41	37.43	Mantle																8.52065			7.93	19.79			10.7747	18.3966
				56.86	52.1	41.41	37.43	Mantle																8.52065			15.45	14.67			17.4531	12.2189
				60.96	46.29	41.41	37.43	Mantle																8.52065			19.55	8.86			20.647	5.86557
				60.82	38.11	41.41	37.43	Mantle																8.52065			19.41	0.68			19.2965	-2.2034
				59.71	31.48	41.41	37.43	Mantle																8.52065			18.3	-5.95			17.2164	-8.59576
				55.56	25.33	41.41	37.43	Mantle																8.52065			14.15	-12.1			12.201	-14.063
				48.71	20.27	41.41	37.43	Mantle																8.52065			7.3	-17.16			4.6769	-18.0522
			5_L1	13.28	8.1	35.04	37.83	LINM														-21.76	-29.73	52.4751	-36.8327	-0.851144	-21.76	-29.73
				52.28	58.88	35.04	37.83	RINM														17.24	21.05	52.4751	27.1955	-0.851144	17.24	21.05
				39.48	28.12	35.04	37.83	HC+																52.4751			4.44	-9.71	-4.99645	-9.43574
				34.12	28.61	35.04	37.83	HC+																52.4751			-0.92	-9.22	-7.87265	-4.88632
				28.66	38.06	35.04	37.83	HC+																52.4751			-6.38	0.23	-3.70369	5.2
				32.04	39.51	35.04	37.83	HC+																52.4751			-3	1.68	-0.494932	3.40256
				31	42.97	35.04	37.83	HC+																52.4751			-4.04	5.14	1.61568	6.33489
				42	41.65	35.04	37.83	HC+																52.4751			6.96	3.82	7.26898	-3.19311
				44.77	39.1	35.04	37.83	HC+																52.4751			9.73	1.27	6.93383	-6.94318
				24.05	19.58	35.04	37.83	Mantle																52.4751			-10.99	-18.25			-21.1679	-2.40016
				15.57	29.47	35.04	37.83	Mantle																52.4751			-19.47	-8.36			-18.4895	10.3493
				15.71	34.85	35.04	37.83	Mantle																52.4751			-19.33	-2.98			-14.1374	13.5153
				18.06	44.67	35.04	37.83	Mantle																52.4751			-16.98	6.84			-4.91791	17.6329
				18.78	48.64	35.04	37.83	Mantle																52.4751			-16.26	10.81			-1.33079	19.4801
				23.15	52.38	35.04	37.83	Mantle																52.4751			-11.89	14.55			4.29715	18.2923
				32.81	55.14	35.04	37.83	Mantle																52.4751			-2.23	17.31			12.37	12.3122
				39.75	56.53	35.04	37.83	Mantle																52.4751			4.71	18.7			17.6996	7.65485
				46.32	55.84	35.04	37.83	Mantle																52.4751			11.28	18.01			21.1542	2.02398
				51.13	50.85	35.04	37.83	Mantle																52.4751			16.09	13.02			20.1265	-4.83022
				52.79	42.87	35.04	37.83	Mantle																52.4751			17.75	5.04			14.8088	-11.0074
				50.72	32.04	35.04	37.83	Mantle																52.4751			15.68	-5.79			4.95881	-15.9624
				43.52	22.43	35.04	37.83	Mantle																52.4751			8.48	-15.4			-7.04833	-16.1056
				35.28	19.03	35.04	37.83	Mantle																52.4751			0.24	-18.8
			6_L1	18.95	23.34	34.98	36.64	LINM														-16.03	-13.3	46.6732	-20.6742	2.53514	-16.03	-13.3
				56.67	63.33	34.98	36.64	RINM														21.69	26.69	46.6732	34.2985	2.53514	21.69	26.69
				36.5	28.5	34.98	36.64	HC+																46.6732			1.52	-8.14	-4.8785	-6.69106
				31.97	26.36	34.98	36.64	HC+																46.6732			-3.01	-10.28	-9.54354	-4.86408
				33.37	31.86	34.98	36.64	HC+																46.6732			-1.61	-4.78	-4.58194	-2.10864
				36.98	38.29	34.98	36.64	HC+																46.6732			2	1.65	2.57261	-0.322742
				29.01	37.39	34.98	36.64	HC+																46.6732			-5.97	0.75	-3.55078	4.85751
				37.18	43.34	34.98	36.64	HC+																46.6732			2.2	6.7	6.38348	2.99687
				45.46	39.1	34.98	36.64	HC+																46.6732			10.48	2.46	8.98047	-5.93575
				46.98	35.68	34.98	36.64	HC+																46.6732			12	-0.96	7.53555	-9.38814
				18.47	28.43	34.98	36.64	Mantle																46.6732			-16.51	-8.21			-17.3009	6.37687
				17.23	35.33	34.98	36.64	Mantle																46.6732			-17.75	-1.31			-13.1323	12.0134
				18.61	40.54	34.98	36.64	Mantle																46.6732			-16.37	3.9			-8.39536	14.5844
				21.77	47.95	34.98	36.64	Mantle																46.6732			-13.21	11.31			-0.836675	17.3701
				31.5	52.65	34.98	36.64	Mantle																46.6732			-3.48	16.01			9.25867	13.5169
				38.32	53.76	34.98	36.64	Mantle																46.6732			3.34	17.12			14.7457	9.31735
				46.32	53.07	34.98	36.64	Mantle																46.6732			11.34	16.43			19.7331	3.02428
				51.44	49.05	34.98	36.64	Mantle																46.6732			16.46	12.41			20.3218	-3.45863
				52.79	44.15	34.98	36.64	Mantle																46.6732			17.81	7.51			17.6836	-7.80287
				52.24	32.49	34.98	36.64	Mantle																46.6732			17.26	-4.15			8.82417	-15.4034
				47.12	25.05	34.98	36.64	Mantle																46.6732			12.14	-11.59			-0.101201	-16.7838
				40.9	21.57	34.98	36.64	Mantle																46.6732			5.92	-15.07			-6.90064	-14.6469
				36.07	19.55	34.98	36.64	Mantle																46.6732			1.09	-17.09			-11.6842	-12.5194
				28.66	19.07	34.98	36.64	Mantle																46.6732			-6.32	-17.57			-17.1179	-7.45831
				21.38	24.35	34.98	36.64	Mantle																46.6732			-13.6	-12.29			-18.2721	1.46046
			7_L1	13.38	11.55	33.02	36.44	LINM														-19.64	-24.89	51.336	-31.7048	-0.214726	-19.64	-24.89
				53.21	61.33	33.02	36.44	RINM														20.19	24.89	51.336	32.0484	-0.214726	20.19	24.89
				36.37	32.28	33.02	36.44	HC+																51.336			3.35	-4.16	-1.1553	-5.21473
				34.63	39.25	33.02	36.44	HC+																51.336			1.61	2.81	3.19996	0.498429
				29.18	35.2	33.02	36.44	HC+																51.336			-3.84	-1.24	-3.36727	2.22367
				25.65	33.49	33.02	36.44	HC+																51.336			-7.37	-2.95	-6.90785	3.91165
				27.3	39.23	33.02	36.44	HC+																51.336			-5.72	2.79	-1.39509	6.20937
				40.82	42.09	33.02	36.44	HC+																51.336			7.8	5.65	9.28472	-2.56057
				35.55	26.19	33.02	36.44	HC+																51.336			2.53	-10.25	-6.42281	-8.37919
				29.52	17.78	33.02	36.44	Mantle																51.336			-3.5	-18.66			-16.7568	-8.925
				23.2	18.47	33.02	36.44	Mantle																51.336			-9.82	-17.97			-20.1665	-3.55912
				18.04	21.38	33.02	36.44	Mantle																51.336			-14.98	-15.06			-21.118	2.28796
				15.15	26.08	33.02	36.44	Mantle																51.336			-17.87	-10.36			-19.2537	7.48087
				13.49	32.85	33.02	36.44	Mantle																51.336			-19.53	-3.59			-15.0046	13.0066
				14.88	40.27	33.02	36.44	Mantle																51.336			-18.14	3.83			-8.34246	16.5569
				18.33	47.87	33.02	36.44	Mantle																51.336			-14.69	11.43			-0.252807	18.6112
				22.62	51.11	33.02	36.44	Mantle																51.336			-10.4	14.67			4.95725	17.2857
				34.11	54.72	33.02	36.44	Mantle																51.336			1.09	18.28			14.9544	10.5694
				41.34	54.45	33.02	36.44	Mantle																51.336			8.32	18.01			19.2606	4.75534
				49.76	50.96	33.02	36.44	Mantle																51.336			16.74	14.52			21.7959	-3.99957
				51.82	45.18	33.02	36.44	Mantle																51.336			18.8	8.74			18.5697	-9.21913
				53.21	39.58	33.02	36.44	Mantle																51.336			20.19	3.14			15.0655	-13.8031
				49.3	30.2	33.02	36.44	Mantle																51.336			16.28	-6.24			5.29863	-16.6103
				45.06	23.32	33.02	36.44	Mantle																51.336			12.04	-13.12			-2.72238	-17.5979
				39.91	19.44	33.02	36.44	Mantle																51.336			6.89	-17			-8.96945	-16.0007
				34.41	17.5	33.02	36.44	Mantle																51.336			1.39	-18.94			-13.9204	-12.9182
